# Supplementary material for: Dataset for the quantitative proteomics analysis of the primary hepatocellular carcinoma with single and multiple lesions
Source: Data Brief. 2015 Sep 8;5:226–40. doi: 10.1016/j.dib.2015.08.036 (PMC4589833; doi:10.1016/j.dib.2015.08.036)
Supplement: Supplementary file 1 — Supplementary material [file mmc1.zip]

Archive with 1 entries (1 files):
- Supplementary Table 1.xlsx
