# Supplementary material for: Dataset for the quantitative proteomics analysis of the primary hepatocellular carcinoma with single and multiple lesions
Source: Data Brief. 2015 Sep 8;5:226–40. doi: 10.1016/j.dib.2015.08.036 (PMC4589833; doi:10.1016/j.dib.2015.08.036)
Supplement: Supplementary file 1 — Supplementary material [file mmc1.zip › Supplementary Table 1.xlsx]

## Sheet: Table 1
Table 1 List of idenfied proteins in the HCC with single and multiple lesions.
#	Identified Proteins	UP_ID	Molecular Weight	PI	Hydrophobicity	A-emPAI	B-emPAI	C-emPAI	Quantitative Clustering	Average Coefficient of Variance	MC-1_A	MC-1_B	MC-1_C	MC-2_A	MC-2_B	MC-2_C	MN-1_A	MN-1_B	MN-1_C	MN-2_A	MN-2_B	MN-2_C	SC-1_A	SC-1_B	SC-1_C	SC-2_A	SC-2_B	SC-2_C	SN-1_A	SN-1_B	SN-1_C	SN-2_A	SN-2_B	SN-2_C
1	Carbamoyl-phosphate synthase [ammonia], mitochondrial OS=Homo sapiens GN=CPS1 PE=1 SV=2	CPSM_HUMAN	165 kDa	6.71342	1.72292	136	106	90.9	[0,1,0,1,1,1,0,1]	0.296501	1	1	1	1.5	1.6	1.6	1.5	1.7	1.4	1.5	2.1	1.6	0.9	1.1	1	1.2	1.1	1.4	1.4	1.6	1.4	1.4	2	1.4
2	Myosin-9 OS=Homo sapiens GN=MYH9 PE=1 SV=4	MYH9_HUMAN	227 kDa	5.28925	2.35828	61.3	49.5	45.1	[0,0,0,-1,0,0,0,-1]	0.261024	1	1	1	0.7	0.8	1	0.7	0.8	0.9	0.7	0.7	0.9	0.8	0.8	1	0.8	0.8	1	0.7	0.6	0.7	0.6	0.6	0.7
3	Plectin OS=Homo sapiens GN=PLEC PE=1 SV=3	PLEC_HUMAN	532 kDa	5.75769	2.31335	6.5	6.17	6.5	[0,0,0,0,0,0,0,0]	0.244763	1	1	1	0.8	1	1.1	0.9	0.9	1.1	0.8	0.9	1	0.9	0.9	1.2	0.8	0.8	1.1	0.9	0.9	1	0.8	0.8	1
4	Actin, cytoplasmic 1 OS=Homo sapiens GN=ACTB PE=1 SV=1	ACTB_HUMAN	42 kDa	5.14896	1.77669	607	435	208	[0,0,0,0,0,0,0,0]	0.274938	1	1	1	0.8	0.8	1	0.9	0.9	1	0.8	0.8	1	0.9	0.8	1	0.9	0.7	0.8	0.9	0.8	1	0.9	0.8	1
5	Spectrin alpha chain, non-erythrocytic 1 OS=Homo sapiens GN=SPTAN1 PE=1 SV=3	SPTN1_HUMAN	285 kDa	5.00502	2.17123	17.2	13	16	[0,0,0,0,0,0,0,0]	0.244954	1	1	1	0.8	1	0.9	1	1.2	1.1	1	1.1	1	1	1.1	0.9	1.1	1	0.9	1.1	1.2	1.3	1.1	1.2	1.2
6	Serum albumin OS=Homo sapiens GN=ALB PE=1 SV=2	ALBU_HUMAN	69 kDa	6.2144	1.9724	252	151	155	[0,0,0,0,0,0,0,0]	0.263947	1	1	1	1	1.1	1.4	1	0.9	1	1.3	0.9	1.3	1.4	1.3	1.3	1.4	1.3	1.3	1	1	1	1	0.9	1.2
7	Collagen alpha-3(VI) chain OS=Homo sapiens GN=COL6A3 PE=1 SV=5	CO6A3_HUMAN	344 kDa	6.65107	1.76045	4.62	5.29	5.06	[0,0,0,0,0,0,0,0]	0.262678	1	1	1	0.7	0.9	1.2	0.9	1.1	1.1	0.8	0.9	1.1	0.7	0.8	0.9	0.7	0.7	0.8	0.9	0.9	1	0.8	0.8	1
8	Keratin, type II cytoskeletal 8 OS=Homo sapiens GN=KRT8 PE=1 SV=7	K2C8_HUMAN	54 kDa	5.25569	2.09549	428	569	321	[0,0,0,1,0,0,0,1]	0.294335	1	1	1	0.8	1	1	1.1	1.5	1.4	1.2	1.4	1.4	1.2	1.2	1.2	0.8	0.9	1.2	1.3	1.9	2.1	1.6	1.9	1.7
9	Apolipoprotein B-100 OS=Homo sapiens GN=APOB PE=1 SV=2	APOB_HUMAN	516 kDa	7.04004	1.80513	3.71	3.1	3.5	[0,0,0,0,0,0,0,0]	0.253228	1	1	1	1.4	0.9	1	0.9	0.9	0.9	0.9	0.9	0.9	1	1	1	1.3	1.2	1	0.9	0.9	0.8	0.9	0.9	0.8
10	Spectrin beta chain, non-erythrocytic 1 OS=Homo sapiens GN=SPTBN1 PE=1 SV=2	SPTB2_HUMAN	275 kDa	5.26291	2.22558	7.91	8.73	8.26	[0,0,0,0,0,0,0,0]	0.250186	1	1	1	0.8	1	1	0.9	1	1	1	1.1	1.1	0.9	1	1	1.1	1.1	1	0.9	0.9	0.9	0.9	1	0.9
11	Fatty acid synthase OS=Homo sapiens GN=FASN PE=1 SV=3	FAS_HUMAN	273 kDa	6.41483	1.65769	5.94	6.23	5.86	[0,0,0,0,0,0,0,0]	0.2677	1	1	1	0.9	0.9	0.7	1	0.9	0.8	0.8	1	0.8	1.1	1.1	0.9	0.9	1.6	0.9	0.9	0.8	0.7	0.8	0.8	0.6
12	Fibronectin OS=Homo sapiens GN=FN1 PE=1 SV=4	FINC_HUMAN	263 kDa	5.45099	1.69221	3.51	4.03	4.38	[0,-1,0,-1,0,-1,0,-1]	0.301475	1	1	1	0.9	0.7	0.7	0.6	0.5	0.5	0.5	0.5	0.4	0.9	0.8	0.7	0.7	0.9	0.9	0.6	0.6	0.5	0.5	0.5	0.5
13	78 kDa glucose-regulated protein OS=Homo sapiens GN=HSPA5 PE=1 SV=2	GRP78_HUMAN	72 kDa	4.79502	1.98128	44.1	50.6	59.3	[0,0,0,1,0,0,0,1]	0.272114	1	1	1	1	1	1.1	1.1	1.2	1.3	1.2	1.1	1.1	1.4	1.3	1.2	1.2	1.2	1.2	1.2	1.6	1.6	1.5	1.5	1.8
14	Prelamin-A/C OS=Homo sapiens GN=LMNA PE=1 SV=1	LMNA_HUMAN	74 kDa	7.0079	2.3111	70.7	77.4	72.6	[0,0,0,0,0,0,0,0]	0.264463	1	1	1	0.8	0.9	0.8	0.8	1.1	0.9	0.9	0.9	0.8	1.2	1.2	0.9	0.9	0.9	0.9	1	1.4	1.1	0.9	1.1	1.1
15	Endoplasmin OS=Homo sapiens GN=HSP90B1 PE=1 SV=1	ENPL_HUMAN	92 kDa	4.47664	2.17589	30.9	27.1	30.8	[0,0,0,0,0,0,0,0]	0.253964	1	1	1	1.2	0.9	1.1	1.2	1.1	1.2	1.2	1	1.1	1.1	1	1	1.1	1.1	1.1	1.1	1.2	1.2	1.3	1.3	1.5
16	Protein disulfide-isomerase OS=Homo sapiens GN=P4HB PE=1 SV=3	PDIA1_HUMAN	57 kDa	4.49022	1.87565	116	136	105	[0,0,0,1,0,0,0,1]	0.2611	1	1	1	1	1.1	1.1	1.3	1.3	1.3	1.4	1.3	1.2	1.2	1.2	1.2	1.3	1.1	1.2	1.4	1.6	1.4	1.6	1.7	1.8
17	Filamin-A OS=Homo sapiens GN=FLNA PE=1 SV=4	FLNA_HUMAN	281 kDa	5.95278	1.55556	5.09	5.12	5.09	[0,0,0,0,0,0,0,0]	0.249884	1	1	1	0.7	0.8	1.3	0.7	0.9	1.1	0.8	0.8	1.2	0.7	0.8	1	0.8	0.7	1	0.7	0.7	1.1	0.7	0.8	1
18	Annexin A6 OS=Homo sapiens GN=ANXA6 PE=1 SV=3	ANXA6_HUMAN	76 kDa	5.27764	2.09535	133	83.4	85.4	[0,0,0,0,0,0,0,0]	0.26201	1	1	1	0.9	1	1.1	1.2	1.2	1.3	1	1.3	1.4	1	1	1.2	1.1	0.8	1	1.2	1.2	1.2	1.2	1.3	1.2
19	ATP synthase subunit alpha, mitochondrial OS=Homo sapiens GN=ATP5A1 PE=1 SV=1	ATPA_HUMAN	60 kDa	9.56074	1.87696	49	57.2	106	[0,0,0,0,0,0,0,0]	0.261519	1	1	1	1.1	1	0.9	1.1	1.2	1	1	1.2	0.9	0.9	1	0.8	1	0.9	0.8	1.1	1.5	1.1	1.1	1.3	1.1
20	Vimentin OS=Homo sapiens GN=VIM PE=1 SV=4	VIME_HUMAN	54 kDa	4.77342	2.32876	72.3	175	98.5	[0,0,0,0,0,0,0,0]	0.26458	1	1	1	0.6	0.8	0.8	0.7	1	1	0.8	0.9	1	1	1	0.9	0.7	0.8	0.8	0.8	1.2	1.2	0.8	0.9	1.1
21	ATP synthase subunit beta, mitochondrial OS=Homo sapiens GN=ATP5B PE=1 SV=3	ATPB_HUMAN	57 kDa	5.06709	1.65633	38.7	36.2	41.5	[0,0,0,1,0,0,0,1]	0.277123	1	1	1	1.2	1.1	0.9	1.1	1.3	1.1	1.2	1.2	1	1.2	1.1	0.9	1.2	1	0.9	1.4	1.8	1.3	1.5	1.6	1.4
22	DNA-dependent protein kinase catalytic subunit OS=Homo sapiens GN=PRKDC PE=1 SV=3	PRKDC_HUMAN	469 kDa	7.12303	1.89791	1.35	1.77	2.01	[0,-1,0,-1,0,-1,0,-1]	0.26712	1	1	1	1	0.8	0.8	0.7	0.6	0.6	0.7	0.6	0.6	0.8	0.7	0.8	0.8	0.9	0.8	0.6	0.5	0.5	0.6	0.6	0.5
23	Neuroblast differentiation-associated protein AHNAK OS=Homo sapiens GN=AHNAK PE=1 SV=2	AHNK_HUMAN	629 kDa	5.98867	1.7067	0.915	1.17	1.26	[0,0,0,0,0,0,0,0]	0.238425	1	1	1	0.9	1	1	0.9	1	1	1	0.9	1	1.2	1.2	1.2	0.9	1	1	0.9	1	1	1	1	1.2
24	Cytoplasmic dynein 1 heavy chain 1 OS=Homo sapiens GN=DYNC1H1 PE=1 SV=5	DYHC1_HUMAN	532 kDa	6.3422	2.0195	1.21	1.32	1.86	[0,0,0,0,0,0,0,0]	0.24728	1	1	1	1	0.9	1	0.8	0.8	0.8	0.8	0.8	0.9	0.9	0.8	0.9	0.8	0.9	1	0.8	0.7	0.8	0.7	0.7	0.8
25	Keratin, type I cytoskeletal 18 OS=Homo sapiens GN=KRT18 PE=1 SV=2	K1C18_HUMAN	48 kDa	5.11143	2.15556	97.2	95.2	91.2	[0,1,0,1,0,0,0,1]	0.305041	1	1	1	0.9	1.2	0.9	1.3	1.6	1.4	1.3	1.4	1.3	1.2	1.2	1	0.9	1	1	1.4	1.9	2	1.6	2	1.6
26	Titin OS=Homo sapiens GN=TTN PE=1 SV=4	TITIN_HUMAN	3816 kDa	6.25895	1.93028	0.0341	0.0366	0.0585	[0,0,0,0,0,0,0,0]	0.317057	1	1	1	1	1	1	1	1	1	1.1	1.1	1.1	1	1.1	1.1	1	1	1.1	1	1.2	1	1	1	1
27	Alcohol dehydrogenase 1B OS=Homo sapiens GN=ADH1B PE=1 SV=2	ADH1B_HUMAN	40 kDa	8.38123	1.58408	95.2	48.3	49.4	[0,1,0,1,0,1,0,1]	0.327361	1	1	1	1.2	1.2	1	1.7	2	1.6	1.6	2.2	1.6	0.8	1.1	1.1	0.8	0.9	0.7	1.8	2.1	2	1.8	2	1.9
28	Alpha-actinin-4 OS=Homo sapiens GN=ACTN4 PE=1 SV=2	ACTN4_HUMAN	105 kDa	5.11809	2.02364	22.3	24.1	22.4	[0,0,0,0,0,0,0,0]	0.247067	1	1	1	0.7	1	1.1	0.9	1	1.1	0.9	1	1.2	0.9	0.9	1.1	1	0.9	1.2	0.8	0.8	1	0.8	0.9	1
29	60 kDa heat shock protein, mitochondrial OS=Homo sapiens GN=HSPD1 PE=1 SV=2	CH60_HUMAN	61 kDa	5.54779	1.81887	38.3	29	50.8	[0,0,0,0,0,0,0,0]	0.256195	1	1	1	1.1	1	0.9	0.9	0.9	0.9	1.1	0.8	0.9	1.2	1	1	1.1	1	1.1	1.1	1.2	1	1.2	1	1.2
30	Complement C3 OS=Homo sapiens GN=C3 PE=1 SV=2	CO3_HUMAN	187 kDa	6.33829	1.88297	7.75	6.29	6.31	[0,0,0,0,0,0,0,0]	0.24966	1	1	1	1	1.1	1	0.9	0.9	0.9	0.9	1	0.9	1	1.1	1.1	1.2	1.2	1	0.9	0.9	0.8	0.8	1	0.8
31	Myosin-10 OS=Homo sapiens GN=MYH10 PE=1 SV=3	MYH10_HUMAN	229 kDa	5.21908	2.37759	10.8	10	9.8	[0,0,0,0,0,0,0,0]	0.266426	1	1	1	0.6	0.7	1.3	0.9	1	1.2	0.8	0.9	1.3	0.7	0.7	0.9	0.6	0.6	1	0.7	0.9	1	0.7	0.9	1.1
32	Talin-1 OS=Homo sapiens GN=TLN1 PE=1 SV=3	TLN1_HUMAN	270 kDa	5.93726	1.68884	3.82	4.31	4.54	[0,0,0,0,0,0,0,0]	0.251072	1	1	1	0.9	1	1.1	0.9	1.1	1.2	1	1	1.2	0.9	1	1	0.9	0.9	1	1	1.1	1.3	1	1.1	1.4
33	Hemoglobin subunit delta OS=Homo sapiens GN=HBD PE=1 SV=2	HBD_HUMAN	16 kDa	8.2608	1.54007	7380	1680	3690	[0,0,0,0,0,0,0,0]	0.257017	1	1	1	1.7	0.9	1.4	1.1	1.1	1.3	1.2	0.9	1.3	1.2	1.1	1.2	1.2	1.3	1.1	1.2	1.4	1.3	1.2	1	1.3
34	Protein disulfide-isomerase A3 OS=Homo sapiens GN=PDIA3 PE=1 SV=4	PDIA3_HUMAN	57 kDa	6.27838	1.95602	36	42.4	43.3	[0,0,0,1,0,0,0,1]	0.268744	1	1	1	1.1	1	1.1	1.2	1.2	1.3	1.4	1	1.2	1.5	1.3	1.2	1.3	1.3	1.1	1.4	1.6	1.7	1.7	1.4	1.9
35	Basement membrane-specific heparan sulfate proteoglycan core protein OS=Homo sapiens GN=HSPG2 PE=1 SV=4	PGBM_HUMAN	469 kDa	6.49497	1.5398	1.33	1.31	1.2	[0,0,0,0,0,0,0,0]	0.257791	1	1	1	0.8	0.9	0.9	0.8	0.9	0.9	0.8	0.8	0.8	0.9	1	1	0.8	0.8	0.8	0.9	0.9	0.9	0.8	0.8	0.9
36	Clathrin heavy chain 1 OS=Homo sapiens GN=CLTC PE=1 SV=5	CLH1_HUMAN	192 kDa	5.41644	1.85909	5.37	4.14	5.31	[0,0,0,-1,0,0,0,-1]	0.262814	1	1	1	1	1	0.9	1	0.8	0.8	0.9	0.9	0.8	0.9	0.8	0.9	1	0.9	0.8	0.8	0.6	0.6	0.8	0.7	0.6
37	Trifunctional enzyme subunit alpha, mitochondrial OS=Homo sapiens GN=HADHA PE=1 SV=2	ECHA_HUMAN	83 kDa	9.51571	1.83751	19.3	24.8	29.8	[0,0,0,0,0,0,0,0]	0.254855	1	1	1	1	1.2	0.8	1.1	1.1	1	1	1.2	0.9	0.8	0.9	0.7	1	1	0.8	1.1	1.2	0.9	1.1	1.2	0.9
38	Filamin-B OS=Homo sapiens GN=FLNB PE=1 SV=2	FLNB_HUMAN	278 kDa	5.46485	1.58158	3.76	4.29	3.85	[0,0,0,0,0,0,0,0]	0.24083	1	1	1	0.8	1	1.1	0.9	1	1.1	1	1	1.1	0.9	0.9	1.1	0.9	1	1.1	0.9	0.9	1.1	0.9	0.9	1.2
39	Ras GTPase-activating-like protein IQGAP2 OS=Homo sapiens GN=IQGAP2 PE=1 SV=4	IQGA2_HUMAN	181 kDa	5.3257	2.01985	6.26	5.32	5.93	[0,0,0,0,0,0,0,0]	0.248054	1	1	1	1.1	1	1.1	1.2	1.1	1.2	1.2	1.2	1.3	1	0.9	1	0.9	0.9	0.9	1.2	1	1.2	1.1	1.1	1.1
40	Ribosome-binding protein 1 OS=Homo sapiens GN=RRBP1 PE=1 SV=4	RRBP1_HUMAN	152 kDa	9.20315	2.04435	6.98	9.94	7.85	[0,0,0,0,0,0,0,0]	0.252833	1	1	1	0.9	0.8	1	1.1	1.1	1.3	1.2	1	1.2	1	1	1.1	1.1	1.1	1.1	1.1	1.2	1.5	1.2	1.1	1.4
41	Liver carboxylesterase 1 OS=Homo sapiens GN=CES1 PE=1 SV=2	EST1_HUMAN	63 kDa	6.57983	1.60298	28.4	29.8	18.9	[0,1,0,0,0,1,0,1]	0.283022	1	1	1	1.3	1.4	1.2	2	1.3	1.3	1.7	1.8	1.4	1.4	1.2	1.3	1	1	1	1.9	1.1	1.3	1.8	1.4	1.5
42	Serotransferrin OS=Homo sapiens GN=TF PE=1 SV=3	TRFE_HUMAN	77 kDa	7.12668	1.73504	33.2	28.1	19.5	[0,0,0,0,0,0,0,0]	0.25253	1	1	1	1.1	1.1	1.3	1.1	1.1	1.2	1.2	1.2	1.3	1.3	1.3	1.2	1.3	1.4	1.4	1.2	1.4	1.3	1.3	1.3	1.5
43	Hemoglobin subunit alpha OS=Homo sapiens GN=HBA1 PE=1 SV=2	HBA_HUMAN	15 kDa	9.08795	1.44014	64.3	278	56.2	[0,0,0,0,1,0,0,0]	0.275099	1	1	1	2.2	0.8	1.8	1	1	1.3	1.2	0.8	1.4	1.1	1	1.1	1.3	1.5	1.1	1.1	1.3	1.3	1	0.9	1.3
44	Epoxide hydrolase 1 OS=Homo sapiens GN=EPHX1 PE=1 SV=1	HYEP_HUMAN	53 kDa	7.27888	1.87053	20.9	19.3	23.9	[0,0,0,0,0,0,0,0]	0.261202	1	1	1	1.1	1.2	1	1.5	1.1	1.1	1.1	1.6	1.2	1.1	1.1	1.1	1.1	1.5	1.2	1.3	0.8	0.9	1.1	1	0.9
45	Phosphoenolpyruvate carboxykinase [GTP], mitochondrial OS=Homo sapiens GN=PCK2 PE=1 SV=3	PCKGM_HUMAN	71 kDa	7.66963	1.80644	28.9	27.5	24.5	[0,0,0,0,0,0,0,0]	0.283339	1	1	1	1.3	1	0.9	1.3	1.3	1	1.2	1.6	1	0.8	0.9	0.7	0.9	0.9	0.7	1.3	1.4	1.1	1.2	1.3	0.9
46	Protein disulfide-isomerase A4 OS=Homo sapiens GN=PDIA4 PE=1 SV=2	PDIA4_HUMAN	73 kDa	4.69748	1.93767	42.6	48.8	36.5	[0,0,0,0,0,0,0,1]	0.253064	1	1	1	1.1	1.2	1.1	1.2	1.2	1.2	1.3	1.1	1.1	1.3	1.3	1.1	1.4	1.5	1	1.3	1.4	1.2	1.5	1.4	1.5
47	NAD(P) transhydrogenase, mitochondrial OS=Homo sapiens GN=NNT PE=1 SV=3	NNTM_HUMAN	114 kDa	8.21102	1.39271	11.2	12.9	11.7	[0,0,0,0,0,0,0,0]	0.250379	1	1	1	1.2	1.7	1.3	1.3	1.3	1.1	1.2	1.4	1.1	1.1	1.1	1	1.2	1	1	1.2	1.1	0.9	1	1.2	0.9
48	Fibrinogen alpha chain OS=Homo sapiens GN=FGA PE=1 SV=2	FIBA_HUMAN	95 kDa	5.86634	1.86883	6.34	7.17	7.92	[0,0,0,0,0,0,1,0]	0.298891	1	1	1	1.5	0.8	1.1	0.8	0.9	1	0.8	0.7	1	0.9	0.9	1	1.1	1.5	2.2	1.2	1.6	1.2	1	1	1.1
49	Heat shock protein HSP 90-beta OS=Homo sapiens GN=HSP90AB1 PE=1 SV=4	HS90B_HUMAN	83 kDa	4.68259	2.16413	16.9	17	15.4	[0,-1,0,-1,0,-1,0,-1]	0.285666	1	1	1	0.9	0.8	0.7	0.7	0.6	0.6	0.7	0.6	0.6	1	0.8	0.8	0.9	0.9	0.8	0.6	0.6	0.6	0.6	0.6	0.5
50	Pyruvate carboxylase, mitochondrial OS=Homo sapiens GN=PC PE=1 SV=2	PYC_HUMAN	130 kDa	6.8308	1.79757	6.77	7.72	8.83	[0,0,0,0,0,0,0,0]	0.266963	1	1	1	0.9	1.2	0.8	1.1	1.3	1	1.2	1.5	0.9	0.9	1.1	0.8	0.8	1	0.7	1.1	1.4	1	1.1	1.4	1
51	Alcohol dehydrogenase 4 OS=Homo sapiens GN=ADH4 PE=1 SV=5	ADH4_HUMAN	40 kDa	8.00659	1.52308	27.5	36.7	66	[0,1,0,1,0,1,0,1]	0.384698	0.9	1	1	1	0.9	1	1.6	2.1	1.7	1.4	2.3	1.6	0.9	0.9	0.9	0.9	0.8	0.9	1.8	2.5	2.3	1.9	2.3	2.1
52	Desmoplakin OS=Homo sapiens GN=DSP PE=1 SV=3	DESP_HUMAN	332 kDa	6.78308	2.32377	1.44	1.79	1.98	[0,0,0,0,0,0,0,0]	0.246037	1	1	1	1	1	1	1	0.8	0.9	0.9	0.9	0.9	0.9	0.8	1	1	0.9	1.1	0.9	0.8	0.9	0.8	0.9	0.9
53	Glutamate dehydrogenase 1, mitochondrial OS=Homo sapiens GN=GLUD1 PE=1 SV=2	DHE3_HUMAN	61 kDa	7.90902	1.8672	21.9	25.6	27.6	[0,0,0,0,0,0,0,0]	0.259151	1	1	1	1	1	1	1.4	1.2	1.2	1.3	1.2	1.1	1	1	1	0.9	0.8	0.9	1.2	1.1	1.1	1.3	1.3	1.4
54	Hemoglobin subunit beta OS=Homo sapiens GN=HBB PE=1 SV=2	HBB_HUMAN	16 kDa	7.323	1.46939	7820	6770	10200	[0,0,0,1,1,0,0,0]	0.277687	1	1	1	2.5	0.8	1.9	1	1.2	1.5	1.2	0.9	1.5	1.3	1.1	1.2	1.4	1.4	1.1	1.2	1.7	1.5	1.3	1.1	1.7
55	Tubulin beta-4B chain OS=Homo sapiens GN=TUBB4B PE=1 SV=1	TBB4B_HUMAN	50 kDa	4.52429	1.74535	35.5	55	56.2	[0,0,0,0,0,0,0,0]	0.236537	1	1	1	1.4	0.9	0.8	1.1	0.9	0.8	1.1	0.8	0.7	1.3	1	0.8	1	0.9	0.6	1.2	1.1	1	1.3	1	0.9
56	Annexin A2 OS=Homo sapiens GN=ANXA2 PE=1 SV=2	ANXA2_HUMAN	39 kDa	7.91201	2.17056	180	76.1	151	[0,0,0,0,0,0,0,-1]	0.272769	1	1	1	0.7	0.8	0.9	0.8	0.8	0.8	0.7	0.6	0.9	1	0.8	1	0.8	0.7	0.9	0.7	0.7	0.8	0.7	0.6	0.7
57	Tubulin alpha-1B chain OS=Homo sapiens GN=TUBA1B PE=1 SV=1	TBA1B_HUMAN	50 kDa	4.69956	1.71379	25	26.2	15.7	[0,0,0,0,0,0,0,0]	0
58	Apolipoprotein A-I OS=Homo sapiens GN=APOA1 PE=1 SV=1	APOA1_HUMAN	31 kDa	5.50143	2.1761	105	184	231	[0,0,1,1,0,0,0,1]	0.290614	1	1	1	1.4	0.8	1.2	1.1	1.2	1.4	1.4	1.1	1.5	1.7	1.4	1.2	1.4	1.1	1.2	1.5	2.2	2.1	1.4	1.3	2
59	Tenascin-X OS=Homo sapiens GN=TNXB PE=1 SV=3	TENX_HUMAN	464 kDa	4.98861	1.75457	0.876	1.14	1.14	[0,0,0,0,0,0,0,0]	0.272753	1	1	1	0.7	0.9	1.3	1.1	1.6	1.5	1.1	1.3	1.6	0.8	0.9	1	0.8	0.8	1	1.1	1.4	1.4	1.1	1.4	1.8
60	Hydroxymethylglutaryl-CoA synthase, mitochondrial OS=Homo sapiens GN=HMGCS2 PE=1 SV=1	HMCS2_HUMAN	57 kDa	8.27907	1.82053	24.2	22.5	20.5	[0,0,0,0,0,0,0,0]	0.281447	1	1	1	1.2	1.7	0.9	1.2	1.3	0.8	1.2	1.5	0.8	0.8	1.1	0.7	0.9	1.4	0.8	1.3	1.6	1	1.3	1.7	0.9
61	Stress-70 protein, mitochondrial OS=Homo sapiens GN=HSPA9 PE=1 SV=2	GRP75_HUMAN	74 kDa	6.00916	1.91505	24	33	44.1	[0,0,0,0,0,0,0,0]	0.252066	1	1	1	1.2	1.1	1	0.9	0.9	0.9	1	0.8	0.8	1.1	1	0.9	1.2	1	1.1	0.9	1	1	1	1	1.1
62	C-1-tetrahydrofolate synthase, cytoplasmic OS=Homo sapiens GN=MTHFD1 PE=1 SV=3	C1TC_HUMAN	102 kDa	7.31654	1.74798	14.6	12.9	11.1	[0,1,0,1,0,1,0,1]	0.280879	1	1	1	1.1	1.1	1.1	1.2	1.7	1.5	1.3	1.7	1.4	0.9	1	0.9	0.8	1.1	1	1.3	2	1.8	1.4	1.9	1.7
63	Peroxisomal bifunctional enzyme OS=Homo sapiens GN=EHHADH PE=1 SV=3	ECHP_HUMAN	79 kDa	9.54374	1.83053	20.4	15.2	23.8	[0,0,0,0,0,0,0,0]	0.253086	1	1	1	1	1.2	1	1.5	1.3	1.1	1.1	1.4	1.2	1	1	0.9	1.1	1	0.9	1.3	1.1	1.1	1.1	1.2	0.9
64	Peroxisomal multifunctional enzyme type 2 OS=Homo sapiens GN=HSD17B4 PE=1 SV=3	DHB4_HUMAN	80 kDa	9.20658	1.7499	15.7	11.2	14.8	[0,0,0,0,0,0,0,0]	0.258838	1	1	1	1.3	1.3	1	1.3	0.9	0.9	1	1.1	0.9	1.1	1.1	1.1	1.2	0.9	0.9	1.1	0.8	0.8	1	0.9	0.8
65	Serine--pyruvate aminotransferase OS=Homo sapiens GN=AGXT PE=1 SV=1	SPYA_HUMAN	43 kDa	8.5493	1.67852	23.7	18.3	25.5	[0,0,0,0,0,0,0,0]	0.279618	1	1	1	1.3	1.1	0.8	1.3	1	0.8	1.1	1.3	0.8	0.8	0.8	0.7	1.1	0.8	0.6	1.1	0.9	0.8	1	1.1	0.7
66	Trifunctional enzyme subunit beta, mitochondrial OS=Homo sapiens GN=HADHB PE=1 SV=3	ECHB_HUMAN	51 kDa	9.94059	1.72909	32	49.1	32.2	[0,0,0,1,0,0,0,0]	0.274637	1	1	1	1	1.1	0.8	1	1.3	1	1	1.3	0.9	0.9	1	0.7	0.9	1	0.8	1.3	2	1.3	1.4	1.7	1.2
67	Spectrin alpha chain, erythrocytic 1 OS=Homo sapiens GN=SPTA1 PE=1 SV=5	SPTA1_HUMAN	280 kDa	4.68792	2.14601	2.62	1.08	1.45	[0,0,0,0,1,0,0,0]	0.252974	1	1	1	2.4	0.8	1.8	1	0.9	1.1	0.9	0.8	1.1	1	0.9	1	1.1	0.9	1.1	0.9	1	1	0.9	0.9	1.1
68	Catalase OS=Homo sapiens GN=CAT PE=1 SV=3	CATA_HUMAN	60 kDa	7.41288	1.81827	26.8	33.1	28.7	[0,1,0,1,0,1,0,1]	0.266923	1	1	1	1.3	1.2	1.3	1.6	1.3	1.5	1.5	1.4	1.5	1.2	1.2	1.2	1.1	1	1	1.6	1.4	1.6	1.6	1.4	1.8
69	Fibrinogen beta chain OS=Homo sapiens GN=FGB PE=1 SV=2	FIBB_HUMAN	56 kDa	8.38412	1.97566	25.2	12.8	21.3	[0,0,0,0,0,0,1,0]	0.308902	1	1	1	1.6	0.8	1.2	0.8	0.7	0.9	0.8	0.7	0.9	0.8	0.8	1	1.1	1.4	2.6	1.3	1.4	1.1	0.9	0.9	1
70	Acetyl-CoA acetyltransferase, mitochondrial OS=Homo sapiens GN=ACAT1 PE=1 SV=1	THIL_HUMAN	45 kDa	9.21121	1.62393	38.8	35.2	36	[0,0,0,1,0,0,0,1]	0.285998	1	1	1	1.1	1.2	1.1	1.3	1.5	1.4	1.5	1.2	1.3	1	1	1.2	1.1	0.9	0.9	1.5	1.7	1.6	1.5	1.9	1.8
71	Fibrinogen gamma chain OS=Homo sapiens GN=FGG PE=1 SV=3	FIBG_HUMAN	52 kDa	5.31865	1.74139	17.7	18.5	13.6	[0,0,0,0,0,0,1,0]	0.287614	1	1	1	1.6	0.9	1.3	0.7	0.8	0.9	0.7	0.7	1	0.8	0.8	1	1.1	1.5	2.6	1.2	1.4	1.2	0.8	0.9	1
72	Vinculin OS=Homo sapiens GN=VCL PE=1 SV=4	VINC_HUMAN	124 kDa	5.33028	1.93797	10.1	8.89	7.63	[0,0,0,0,0,0,0,0]	0.249917	1	1	1	0.7	0.9	1.1	0.9	1.1	1.2	0.9	1.1	1.2	0.8	0.9	1	0.8	0.9	1.1	0.9	1.1	1.3	0.9	1.1	1.3
73	Sodium/potassium-transporting ATPase subunit alpha-1 OS=Homo sapiens GN=ATP1A1 PE=1 SV=1	AT1A1_HUMAN	113 kDa	5.14727	1.72563	6.51	5.78	7.21	[0,0,0,0,0,0,0,0]	0.258783	1	1	1	1.1	0.9	0.9	1	0.8	0.8	0.9	0.8	0.8	0.9	0.8	1	1.1	0.9	0.9	0.9	0.7	0.7	0.8	0.7	0.7
74	Histone H2B type 1-D OS=Homo sapiens GN=HIST1H2BD PE=1 SV=2	H2B1D_HUMAN	14 kDa	11.0044	2.32135	683	2140	1760	[0,-1,-1,-1,0,-1,-1,-1]	0.435373	1	1	1	1.1	0.8	0.4	0.6	0.3	0.3	0.7	0.3	0.3	0.7	0.5	0.4	0.6	0.6	0.3	0.4	0.2	0.3	0.4	0.3	0.3
75	Prolow-density lipoprotein receptor-related protein 1 OS=Homo sapiens GN=LRP1 PE=1 SV=2	LRP1_HUMAN	505 kDa	5.0177	1.76077	0.806	0.664	0.951	[0,0,0,0,0,0,0,0]	0.251434	1	1	1	1	1	1	1	1	1	0.9	1	1	0.9	1	1	1	0.9	1	0.9	0.9	0.9	0.9	0.9	0.9
76	Collagen alpha-1(XIV) chain OS=Homo sapiens GN=COL14A1 PE=1 SV=3	COEA1_HUMAN	194 kDa	4.93866	1.61535	2.13	1.87	1.87	[0,0,0,-1,0,0,-1,0]	0.268743	1	1	1	0.6	0.7	1.5	0.7	1	1.1	0.8	0.9	1.3	0.7	0.9	1	0.6	0.5	0.8	0.6	0.6	0.9	0.6	0.7	0.9
77	Leucine-rich PPR motif-containing protein, mitochondrial OS=Homo sapiens GN=LRPPRC PE=1 SV=3	LPPRC_HUMAN	158 kDa	5.99725	1.92168	4.82	4.25	5.43	[0,0,0,0,0,0,0,0]	0.256917	1	1	1	1.1	1	1	0.9	0.9	0.9	0.9	0.9	0.9	1	0.9	0.9	1	1.1	1.1	0.8	0.8	0.8	0.8	0.9	0.8
78	Glycogen phosphorylase, liver form OS=Homo sapiens GN=PYGL PE=1 SV=4	PYGL_HUMAN	97 kDa	7.17274	1.96854	10.1	7.61	9.71	[0,0,0,0,0,1,0,0]	0.256257	1	1	1	1	1.3	1.3	1.6	1.4	1.2	1.6	1.8	1.7	0.9	1.1	1.4	1.1	1.3	1.3	1.5	1	1.2	1.4	1.3	1.3
79	Annexin A4 OS=Homo sapiens GN=ANXA4 PE=1 SV=4	ANXA4_HUMAN	36 kDa	5.89781	2.15514	77.5	106	119	[0,0,0,0,0,0,0,0]	0.253677	1	1	1	0.8	0.7	0.9	1	1	1.1	0.8	0.8	1.1	1	0.8	1	1.1	0.7	0.9	0.9	0.9	1	0.9	0.8	1.1
80	Complement C4-B OS=Homo sapiens GN=C4B PE=1 SV=2	CO4B_HUMAN	193 kDa	7.27822	1.80039	2.77	2.47	2.52	[0,0,0,0,0,0,0,0]	0.250165	1	1	1	1.1	1	1	0.9	0.8	1	1	0.9	1	1.1	1	1	1.3	1.1	1.1	0.9	0.9	0.9	0.9	0.9	0.9
81	Long-chain-fatty-acid--CoA ligase 1 OS=Homo sapiens GN=ACSL1 PE=1 SV=1	ACSL1_HUMAN	78 kDa	7.16	1.82458	6.53	9.45	10.1	[0,1,0,0,0,1,0,0]	0.281473	1	1	1	1.3	1.2	1.1	1.7	1.5	1.4	1.4	1.8	1.4	0.9	0.9	0.9	1	0.8	0.8	1.8	1.1	1.3	1.4	1.4	1.1
82	Fructose-bisphosphate aldolase B OS=Homo sapiens GN=ALDOB PE=1 SV=2	ALDOB_HUMAN	39 kDa	7.9581	1.67382	37.7	36.3	24.5	[0,1,0,1,1,1,1,1]	0.294876	1	1	1	1.5	1.4	1.5	1.7	1.5	1.3	1.8	1.6	1.6	1.1	1.2	1.4	1.4	1.6	1.3	1.7	1.7	1.7	2.1	2	2.1
83	Collagen alpha-1(VI) chain OS=Homo sapiens GN=COL6A1 PE=1 SV=3	CO6A1_HUMAN	109 kDa	5.05398	1.71566	3.79	4.44	4.07	[0,0,0,0,0,0,0,0]	0.271345	1	1	1	0.6	0.8	1.2	0.8	1	1.1	0.7	0.8	1	0.6	0.8	0.9	0.6	0.7	0.8	0.8	0.7	0.9	0.7	0.8	1
84	Cytoskeleton-associated protein 4 OS=Homo sapiens GN=CKAP4 PE=1 SV=2	CKAP4_HUMAN	66 kDa	5.75781	1.9749	23.7	19.3	26.7	[0,-1,0,-1,0,-1,0,-1]	0.255462	1	1	1	0.9	0.8	0.9	0.7	0.7	0.7	0.7	0.6	0.7	1	0.8	0.9	0.9	0.8	1.1	0.7	0.7	0.7	0.7	0.7	0.7
85	Dolichyl-diphosphooligosaccharide--protein glycosyltransferase subunit 1 OS=Homo sapiens GN=RPN1 PE=1 SV=1	RPN1_HUMAN	69 kDa	6.34035	1.86359	14.1	10.4	12.4	[0,0,0,0,0,0,0,0]	0.24532	1	1	1	1	0.9	1	1	0.9	0.9	0.9	0.9	0.9	1	0.9	0.9	1	1	1	0.9	0.8	0.8	0.9	0.8	0.8
86	Elongation factor 2 OS=Homo sapiens GN=EEF2 PE=1 SV=4	EF2_HUMAN	95 kDa	6.81765	1.88549	7.61	9.27	9.49	[0,0,0,0,0,0,0,0]	0.261891	1	1	1	1	0.9	0.9	0.9	0.8	0.8	0.9	0.8	0.8	1	0.8	0.9	1.1	1.1	1.1	0.9	0.7	0.8	0.9	0.7	0.7
87	Elongation factor 1-alpha 1 OS=Homo sapiens GN=EEF1A1 PE=1 SV=1	EF1A1_HUMAN	50 kDa	9.49983	1.80677	13.8	16.5	10.5	[0,0,0,0,0,0,0,0]	0.252523	1	1	1	1.3	1	1	1	1	1	0.9	1	0.9	1	0.9	0.9	1.1	1.2	1.1	1	1	1.1	1	1	0.9
88	Voltage-dependent anion-selective channel protein 1 OS=Homo sapiens GN=VDAC1 PE=1 SV=2	VDAC1_HUMAN	31 kDa	8.88608	1.6989	27.1	25.5	35.9	[0,0,0,0,0,0,0,0]	0.258537	1	1	1	1.3	1	0.8	0.9	0.9	0.8	0.9	0.8	0.7	1.1	1	0.9	1.1	0.8	0.8	1.1	1.3	1.1	1.1	1.1	0.9
89	Haptoglobin OS=Homo sapiens GN=HP PE=1 SV=1	HPT_HUMAN	45 kDa	6.56498	1.66308	33.6	26.3	25	[0,1,0,1,0,1,0,1]	0.297622	1	1	1	1.1	1	1.2	1.4	1.5	1.7	1.7	1.3	1.6	1.3	1.2	1.4	1.1	1	1.1	2.1	2.5	2.6	2.2	2.2	2.5
90	Cytosolic 10-formyltetrahydrofolate dehydrogenase OS=Homo sapiens GN=ALDH1L1 PE=1 SV=2	AL1L1_HUMAN	99 kDa	5.75832	1.72866	7.78	7.3	8.97	[0,1,0,0,1,1,0,1]	0.265488	1	1	1	1.3	1.5	1.5	1.5	1.4	1.4	1.4	1.7	1.7	1	1.1	1.2	0.9	1	1.1	1.4	1.1	1.4	1.5	1.4	1.6
91	Mitochondrial inner membrane protein OS=Homo sapiens GN=IMMT PE=1 SV=1	IMMT_HUMAN	84 kDa	6.43178	1.95369	10.2	17.5	22.8	[0,0,0,0,0,0,0,0]	0.242409	1	1	1	0.9	1	0.8	0.9	1	0.9	0.8	1	0.8	1	1	0.8	1	1	0.9	0.9	1.1	0.9	0.9	1	0.8
92	Apolipoprotein E OS=Homo sapiens GN=APOE PE=1 SV=1	APOE_HUMAN	36 kDa	5.42165	2.34574	62.4	59.8	51.2	[0,0,0,0,0,-1,0,0]	0.277796	1	1	1	0.9	0.9	0.8	0.7	0.8	0.7	0.7	0.7	0.6	1.4	1.3	0.9	1.2	1.2	1.3	0.9	1.1	0.8	0.9	0.9	0.8
93	Isocitrate dehydrogenase [NADP] cytoplasmic OS=Homo sapiens GN=IDH1 PE=1 SV=2	IDHC_HUMAN	47 kDa	7.00502	1.8787	18.3	33.7	34.5	[0,0,0,0,0,0,0,0]	0.255429	1	1	1	1	0.9	0.9	1.1	0.9	1	1.4	0.8	0.9	1.1	0.9	1.1	1.1	1	1.2	1.3	0.9	1.1	1.6	1	1.3
94	Microsomal triglyceride transfer protein large subunit OS=Homo sapiens GN=MTTP PE=1 SV=1	MTP_HUMAN	99 kDa	8.61621	1.85275	6.65	6.23	4.69	[0,0,0,0,0,1,0,0]	0.271239	1	1	1	1.1	1.1	1.2	1.5	1.1	1.3	1.5	1.5	1.4	1.1	1	1.1	0.9	1	1	1.4	0.9	1.1	1.3	1.1	1.2
95	Histone H4 OS=Homo sapiens GN=HIST1H4A PE=1 SV=2	H4_HUMAN	11 kDa	11.9087	2.6567	550	751	452	[0,-1,0,0,0,0,0,0]	0.321036	1	1	1	1.2	1	0.8	0.8	0.7	0.6	0.9	0.7	0.6	1.1	1	0.6	1.2	1	0.6	0.8	0.8	0.7	0.9	0.7	0.7
96	Protein disulfide-isomerase A6 OS=Homo sapiens GN=PDIA6 PE=1 SV=1	PDIA6_HUMAN	48 kDa	4.70254	1.75657	12.6	8.52	13.5	[0,0,0,0,0,0,0,0]	0.24483	1	1	1	1	1	0.9	1.1	1.1	1.1	1.2	1	1	1.2	1.1	1.1	1.2	1	1	1.3	1.4	1.3	1.4	1.2	1.4
97	Tropomyosin alpha-4 chain OS=Homo sapiens GN=TPM4 PE=1 SV=3	TPM4_HUMAN	29 kDa	4.35683	2.53601	168	196	250	[0,0,0,0,0,0,0,0]	0.262959	1	1	1	0.5	0.8	1.2	0.8	1.4	1.5	0.8	0.9	1.4	0.9	1.1	1.2	0.7	0.7	1.2	0.9	1.6	1.6	0.9	1.2	1.9
98	Cathepsin D OS=Homo sapiens GN=CTSD PE=1 SV=1	CATD_HUMAN	45 kDa	6.50461	1.50286	30.6	22.2	15.6	[0,0,0,1,0,0,0,1]	0.277866	1	1	1	1	1	1	1.3	1.2	1.2	1.3	1.1	1.2	1.4	1.2	1.3	1.5	1.1	1	1.8	1.7	1.8	1.8	1.5	1.4
99	Myosin-11 OS=Homo sapiens GN=MYH11 PE=1 SV=3	MYH11_HUMAN	227 kDa	5.18088	2.3463	6.67	5.27	6.92	[0,0,0,0,0,0,0,0]	0.261888	1	1	1	0.7	0.9	1.4	1	1.1	1.3	0.8	1	1.3	1	1.1	1.1	0.9	0.8	1	1.2	1	1.3	0.8	1	1.1
100	Very long-chain specific acyl-CoA dehydrogenase, mitochondrial OS=Homo sapiens GN=ACADVL PE=1 SV=1	ACADV_HUMAN	70 kDa	9.09535	1.74011	14.4	14.3	15.4	[0,0,0,0,0,0,0,0]	0.265651	1	1	1	0.9	1.2	1.1	1.3	1.1	1.2	1.3	1.4	1.3	0.9	0.9	1.1	0.9	1	0.9	1	1	1	1	1	0.9
101	Glycine amidinotransferase, mitochondrial OS=Homo sapiens GN=GATM PE=1 SV=1	GATM_HUMAN	48 kDa	8.14886	1.98608	26.4	22.5	24.7	[0,0,0,0,0,0,0,0]	0.26543	1	1	1	1	1.6	1	1.1	1.1	0.9	1.4	1.1	1	1	1.1	1	1	1.5	1.2	1.2	1	0.9	1	1.1	1
102	3-ketoacyl-CoA thiolase, mitochondrial OS=Homo sapiens GN=ACAA2 PE=1 SV=2	THIM_HUMAN	42 kDa	8.20716	1.60907	25.9	19.8	27.8	[0,0,0,1,0,0,0,1]	0.301935	1	1	1	1	1.7	1	1.3	1.6	1.2	1.4	1.7	1.1	0.9	1	0.8	0.9	1	0.8	1.6	2.4	1.6	1.6	2.2	1.4
103	Annexin A5 OS=Homo sapiens GN=ANXA5 PE=1 SV=2	ANXA5_HUMAN	36 kDa	4.66004	2.04484	83.6	95.6	43.9	[0,0,0,0,0,0,0,0]	0.254796	1	1	1	0.8	0.9	1.1	0.9	0.9	1	1	0.8	1.2	1.4	1.1	1.5	1.3	1	1.3	0.9	0.9	1	1.1	0.8	1.3
104	Glycogen debranching enzyme OS=Homo sapiens GN=AGL PE=1 SV=3	GDE_HUMAN	175 kDa	6.74359	1.84807	2.8	3.32	3	[0,0,0,0,0,1,0,0]	0.272051	1	1	1	0.9	1.2	1.1	1.4	1.4	1.2	1.4	1.8	1.4	0.8	1	1	0.9	1	1	1.4	1	1.2	1.2	1.4	1.2
105	Staphylococcal nuclease domain-containing protein 1 OS=Homo sapiens GN=SND1 PE=1 SV=1	SND1_HUMAN	102 kDa	7.16967	2.03093	5.81	3.86	4.79	[0,0,0,0,0,0,0,0]	0.247481	1	1	1	1	1	1	1	0.9	0.9	1	0.9	0.9	1	0.9	1	1.1	1.1	1.1	0.9	0.9	0.9	0.9	0.9	0.9
106	Calnexin OS=Homo sapiens GN=CANX PE=1 SV=2	CALX_HUMAN	68 kDa	4.20688	1.95985	10.8	7.88	9.95	[0,0,0,-1,0,0,0,-1]	0.261833	1	1	1	1	0.8	0.8	0.9	0.7	0.7	0.9	0.8	0.7	1	0.8	0.9	1.3	0.8	1	0.8	0.6	0.6	0.8	0.7	0.6
107	Non-specific lipid-transfer protein OS=Homo sapiens GN=SCP2 PE=1 SV=2	NLTP_HUMAN	59 kDa	6.88107	1.58675	31.4	11.8	22.7	[0,0,0,1,0,0,0,0]	0.279368	1	1	1	1.1	1.2	0.8	1.1	1.4	1	1	1.4	0.8	0.9	1.1	0.7	0.9	1	0.7	1.3	2	1.2	1.2	1.5	1
108	Protein-glutamine gamma-glutamyltransferase 2 OS=Homo sapiens GN=TGM2 PE=1 SV=2	TGM2_HUMAN	77 kDa	4.86386	1.83434	6.98	8.42	7.14	[0,0,0,0,0,0,0,0]	0.259492	1	1	1	0.9	0.9	1.2	0.9	1	1.1	0.8	0.9	1.1	0.9	1	1.6	0.8	0.9	1.1	0.9	1.1	1.2	0.8	1	1.1
109	Collagen alpha-1(XII) chain OS=Homo sapiens GN=COL12A1 PE=1 SV=2	COCA1_HUMAN	333 kDa	5.18133	1.73775	0.862	1.22	0.906	[0,0,0,-1,0,-1,0,-1]	0.253124	1	1	1	0.9	0.8	1	0.7	0.7	0.7	0.7	0.6	0.8	1.1	0.9	0.9	0.8	0.8	0.8	0.7	0.7	0.6	0.7	0.6	0.7
110	Alpha-enolase OS=Homo sapiens GN=ENO1 PE=1 SV=2	ENOA_HUMAN	47 kDa	7.46046	1.787	20.3	39.8	26.9	[0,0,0,0,0,0,1,0]	0.254663	1	1	1	1	1.5	1	1	1	1	1.3	0.9	1	1.2	1.2	1.2	1.6	1.5	1.4	1.1	1	1.1	1.3	1	1.2
111	UTP--glucose-1-phosphate uridylyltransferase OS=Homo sapiens GN=UGP2 PE=1 SV=5	UGPA_HUMAN	57 kDa	8.39613	1.85969	19.9	16.5	15.9	[0,1,0,1,0,1,0,1]	0.260972	1	1	1	1.2	1.3	1.3	1.6	1.7	1.7	1.9	1.9	2.2	1	1.3	1.7	1.2	1.4	1.1	1.7	1.6	2	1.9	1.9	2.2
112	Microtubule-actin cross-linking factor 1, isoforms 1/2/3/5 OS=Homo sapiens GN=MACF1 PE=1 SV=4	MACF1_HUMAN	838 kDa	5.0603	2.0349	0.232	0.238	0.249	[0,0,0,0,0,0,0,0]	0.244573	1	1	1	0.9	0.9	0.9	1	0.9	0.8	0.9	0.9	0.9	0.9	0.9	1	0.9	1	1	0.8	0.9	0.9	0.9	0.9	0.8
113	Myosin-14 OS=Homo sapiens GN=MYH14 PE=1 SV=2	MYH14_HUMAN	228 kDa	5.29553	2.45126	3	2.91	2.81	[0,0,0,0,0,0,0,0]	0.251565	1	1	1	1	1	0.9	1	1	0.8	0.9	0.9	0.8	1.1	1.1	1.1	0.9	0.9	1	0.9	1	0.8	0.9	0.9	0.8
114	Calcium-binding mitochondrial carrier protein Aralar2 OS=Homo sapiens GN=SLC25A13 PE=1 SV=2	CMC2_HUMAN	74 kDa	8.86568	1.7324	6.66	6.32	12.7	[0,0,0,0,0,0,0,0]	0.252858	1	1	1	1	1.2	0.9	1.1	1	0.9	1.1	1.3	1	1.1	1	0.9	1	1	0.9	1.1	0.9	0.8	0.9	1	0.7
115	Complement factor H OS=Homo sapiens GN=CFH PE=1 SV=4	CFAH_HUMAN	139 kDa	6.58657	1.78998	3.17	2.51	2.74	[0,0,0,0,0,0,0,0]	0.245802	1	1	1	1	0.9	0.9	0.8	0.9	1	0.7	0.8	0.8	0.9	1	1	1.2	1.1	1.1	0.8	0.9	1	0.8	0.9	0.9
116	ADP/ATP translocase 2 OS=Homo sapiens GN=SLC25A5 PE=1 SV=7	ADT2_HUMAN	33 kDa	10.1761	1.83302	43.5	37.5	42.3	[0,0,0,0,0,0,0,0]	0.25879	1	1	1	1.1	1.2	0.9	1.1	0.8	0.8	1	1	0.7	1	0.9	0.9	1	1	0.7	0.9	0.6	0.7	0.9	0.7	0.6
117	Glyceraldehyde-3-phosphate dehydrogenase OS=Homo sapiens GN=GAPDH PE=1 SV=3	G3P_HUMAN	36 kDa	8.73206	1.60824	16.3	27	30.3	[0,0,0,0,0,0,0,0]	0.265198	1	1	1	1.2	1	1.2	1.1	0.9	1.1	1.3	0.8	1.1	1.3	1	1.1	1.5	1.1	1.2	1.2	1.1	1.2	1.3	1	1.3
118	Collagen alpha-2(VI) chain OS=Homo sapiens GN=COL6A2 PE=1 SV=4	CO6A2_HUMAN	109 kDa	6.12536	1.80178	3.26	3.68	2.33	[0,0,0,0,0,0,-1,0]	0.26355	1	1	1	0.6	0.8	1.2	0.7	1	1.1	0.6	0.8	1	0.6	0.7	0.9	0.6	0.7	0.8	0.7	0.7	0.9	0.6	0.7	0.8
119	Spectrin beta chain, erythrocytic OS=Homo sapiens GN=SPTB PE=1 SV=5	SPTB1_HUMAN	246 kDa	4.92136	2.13452	3.21	1.45	1.65	[0,0,0,0,1,0,0,0]	0.26872	1	1	1	2.6	0.9	1.8	1	0.8	1	0.9	0.8	1.1	1	0.8	1	1.1	0.8	1	0.8	0.8	0.8	0.9	0.8	0.9
120	Retinal dehydrogenase 1 OS=Homo sapiens GN=ALDH1A1 PE=1 SV=2	AL1A1_HUMAN	55 kDa	6.70464	1.69265	14.6	9.27	10.1	[0,0,0,0,0,0,0,0]	0.260337	1	1	1	1.3	1.4	1.1	1.4	1	1.1	1.6	1.3	1.4	1.2	1	1	1.2	0.9	1	1.2	0.8	0.9	1.3	0.9	1.1
121	Hypoxia up-regulated protein 1 OS=Homo sapiens GN=HYOU1 PE=1 SV=1	HYOU1_HUMAN	111 kDa	4.87875	2.02568	4.96	3.92	4.8	[0,0,0,0,0,0,0,0]	0.25206	1	1	1	1	1	0.9	1.1	1.2	1.1	1.2	1.1	1	1.3	1.3	1	1.1	1	1	1.2	1.7	1.3	1.3	1.4	1.3
122	Amine oxidase [flavin-containing] B OS=Homo sapiens GN=MAOB PE=1 SV=3	AOFB_HUMAN	59 kDa	7.55243	1.91119	10.7	11.2	10.8	[0,0,0,0,0,0,0,0]	0.255037	1	1	1	1.2	1	1.2	1.2	1	1.1	1.1	1.2	1.2	0.9	0.8	1	1.2	0.8	1.1	1.2	0.8	1	1.1	1	1
123	Lamin-B1 OS=Homo sapiens GN=LMNB1 PE=1 SV=2	LMNB1_HUMAN	66 kDa	4.81633	2.30401	16.3	22	19.3	[0,0,0,0,0,0,0,0]	0.240866	1	1	1	0.8	0.9	0.9	0.7	0.9	0.9	0.8	0.8	0.8	1.1	1	1	0.9	0.8	0.9	0.9	1.3	1.1	0.9	0.9	1.1
124	Coatomer subunit alpha OS=Homo sapiens GN=COPA PE=1 SV=2	COPA_HUMAN	138 kDa	7.7109	1.8891	2.74	3.56	2.85	[0,0,0,0,0,0,0,-1]	0.261458	1	1	1	1	1	0.8	0.9	0.8	0.7	0.8	0.9	0.7	0.9	0.9	0.8	1	1	0.9	0.8	0.7	0.6	0.8	0.8	0.6
125	Heat shock protein beta-1 OS=Homo sapiens GN=HSPB1 PE=1 SV=2	HSPB1_HUMAN	23 kDa	6.36292	1.89059	49.8	52.2	93	[0,0,0,0,0,0,0,0]	0.272119	1	1	1	0.9	0.9	0.7	0.7	0.9	0.8	0.7	0.8	0.7	1.3	1.2	0.8	0.9	0.9	0.8	1	1.3	1.1	1	0.9	0.9
126	NADPH--cytochrome P450 reductase OS=Homo sapiens GN=POR PE=1 SV=2	NCPR_HUMAN	77 kDa	5.28342	1.88747	5.34	7.12	4.68	[0,0,0,0,0,0,0,0]	0.245127	1	1	1	1.2	1.1	1.1	1.4	1.1	1.1	1.3	1.2	1.1	1.1	1	0.9	1.1	1.2	0.9	1.2	0.9	0.9	1	1	0.9
127	Histone H1.4 OS=Homo sapiens GN=HIST1H1E PE=1 SV=2	H14_HUMAN	22 kDa	11.7993	2.14429	104	145	197	[0,-1,-1,-1,0,-1,0,-1]	0.264066	1	1	1	1	0.8	0.8	0.7	0.6	0.7	0.7	0.6	0.7	0.7	0.6	0.6	0.9	0.9	0.7	0.6	0.4	0.6	0.6	0.4	0.6
128	Calreticulin OS=Homo sapiens GN=CALR PE=1 SV=1	CALR_HUMAN	48 kDa	4.04337	1.95353	8.76	7.91	5.53	[0,1,0,1,0,0,0,1]	0.268531	1	1	1	1.1	1.1	1.2	1.4	1.5	1.5	1.4	1.3	1.3	1.4	1.5	1.4	1.3	1.3	1.2	1.5	2.1	1.7	1.7	1.9	2.1
129	Methylmalonate-semialdehyde dehydrogenase [acylating], mitochondrial OS=Homo sapiens GN=ALDH6A1 PE=1 SV=2	MMSA_HUMAN	58 kDa	8.6853	1.6231	11.9	11	12.7	[0,1,0,1,1,1,0,1]	0.28095	1	1	1	1.6	1.5	1.8	1.5	1.3	1.5	1.7	1.4	1.6	1	1	1.2	1.3	1.1	1.6	1.4	1.5	1.5	1.5	1.6	1.6
130	Neutral alpha-glucosidase AB OS=Homo sapiens GN=GANAB PE=1 SV=3	GANAB_HUMAN	107 kDa	6.05997	1.83655	4.21	3.26	4.04	[0,0,0,0,0,0,0,0]	0.254792	1	1	1	1	1.1	1.1	1.2	1.1	1	1.1	1.3	1.1	1.1	1.1	1	1	1.2	1.1	1.1	1	1	1	1.1	0.9
131	Aldehyde dehydrogenase, mitochondrial OS=Homo sapiens GN=ALDH2 PE=1 SV=2	ALDH2_HUMAN	56 kDa	7.0541	1.69118	11.3	11.1	11.3	[0,0,0,0,0,1,0,0]	0.262372	1	1	1	1.3	1	1.5	1.6	1.1	1.4	1.9	1.1	1.5	1.1	0.9	1.1	1	0.7	0.8	1.3	1	1.2	1.3	1.2	1.3
132	Dimethylaniline monooxygenase [N-oxide-forming] 3 OS=Homo sapiens GN=FMO3 PE=1 SV=5	FMO3_HUMAN	60 kDa	7.87041	1.72203	8.02	7.45	9.12	[0,1,0,1,0,1,0,1]	0.294438	1	1	1	1.1	1.1	1.4	1.7	1.5	1.9	1.4	2.3	2.2	1	0.9	1.2	1	0.8	1.1	1.9	1.3	2.1	1.7	1.6	1.8
133	Heat shock cognate 71 kDa protein OS=Homo sapiens GN=HSPA8 PE=1 SV=1	HSP7C_HUMAN	71 kDa	5.16283	1.89495	15.5	17.9	18.3	[0,0,0,0,0,0,0,0]	0.248058	1	1	1	1	1	1	0.9	1	1	1.1	0.9	1	1.2	1.1	1.1	1.1	1.1	1.1	1	1.1	1.2	1.2	1.1	1.2
134	Vigilin OS=Homo sapiens GN=HDLBP PE=1 SV=2	VIGLN_HUMAN	141 kDa	6.86209	2.07256	1.97	2.28	2.74	[0,0,0,0,0,0,0,0]	0.253109	1	1	1	0.9	0.9	0.9	0.9	1	1	0.9	1	0.9	0.9	1	0.9	0.9	1.1	0.9	0.9	1.3	1.2	1.1	1.2	1.1
135	Heat shock 70 kDa protein 1A/1B OS=Homo sapiens GN=HSPA1A PE=1 SV=5	HSP71_HUMAN	70 kDa	5.3105	1.88303	9.35	14.5	10.5	[0,-1,0,0,0,-1,0,0]	0.257389	1	1	1	1	0.9	0.7	0.7	0.7	0.7	0.9	0.7	0.6	1.1	1	0.8	0.9	1	0.7	0.8	0.8	0.8	0.9	0.7	0.7
136	Kinectin OS=Homo sapiens GN=KTN1 PE=1 SV=1	KTN1_HUMAN	156 kDa	5.34395	2.22535	1.68	2.39	3.8	[0,0,0,0,0,0,0,0]	0.247786	1	1	1	0.9	1.1	0.9	0.9	1.1	1	1	1.1	1	1.1	1.2	1.1	1	1.1	1	1	1.3	1.2	1.1	1.2	1.2
137	Lactotransferrin OS=Homo sapiens GN=LTF PE=1 SV=6	TRFL_HUMAN	78 kDa	8.17292	1.84158	7.81	9.38	8	[0,0,0,0,0,-1,0,-1]	0.264679	1	1	1	1	0.6	0.9	0.7	0.6	0.8	0.6	0.6	0.9	0.7	0.7	1.4	1	0.8	1.1	0.7	0.7	0.9	0.7	0.5	0.9
138	Dimethylaniline monooxygenase [N-oxide-forming] 5 OS=Homo sapiens GN=FMO5 PE=2 SV=2	FMO5_HUMAN	60 kDa	8.36051	1.90238	13.4	12.5	10.2	[0,0,0,0,0,0,0,0]	0.276296	1	1	1	1.1	1	1.1	1.5	1.2	1.3	1.3	1.5	1.4	0.8	0.8	0.8	0.8	1.1	0.8	1.3	1.2	1.2	1.2	1.4	1.2
139	Bile acyl-CoA synthetase OS=Homo sapiens GN=SLC27A5 PE=1 SV=1	S27A5_HUMAN	75 kDa	7.69943	1.62854	5.53	4.04	6.54	[0,1,0,1,0,1,0,1]	0.316567	1	1	1	1	1.3	1.5	1.8	1.9	2	1.4	2.4	2.2	1	1.2	1.4	1	0.9	1.1	1.7	1.4	1.7	1.5	1.8	1.7
140	Glutathione S-transferase A2 OS=Homo sapiens GN=GSTA2 PE=1 SV=4	GSTA2_HUMAN	26 kDa	9.06477	2.1145	86.5	29.6	64	[0,0,0,0,1,0,0,0]	0.292177	1	1	1	3	1.2	1.3	2	1	1.1	2	1.1	1.1	1.4	0.9	0.9	1.3	1.1	1.6	1.7	1	1.2	1.8	0.9	1.2
141	Malate dehydrogenase, mitochondrial OS=Homo sapiens GN=MDH2 PE=1 SV=3	MDHM_HUMAN	36 kDa	8.90167	1.54163	32.6	31.2	42	[0,0,0,0,0,0,0,0]	0.257627	1	1	1	1.1	1.3	0.9	0.9	0.9	0.9	1.2	0.8	0.8	1.1	1	1	1.2	1.2	1.4	0.9	0.9	0.7	1	1	0.9
142	Retinol dehydrogenase 16 OS=Homo sapiens GN=RDH16 PE=1 SV=2	RDH16_HUMAN	36 kDa	8.7735	1.88562	42.4	14.7	31.6	[0,1,0,1,0,1,0,1]	0.298711	1	1	1	1.3	1.3	1.3	2.2	1.9	1.9	1.7	2.7	1.9	0.9	1.1	1	1	1.1	1.2	2.2	1.4	1.7	1.7	2	1.6
143	Alpha-2-macroglobulin OS=Homo sapiens GN=A2M PE=1 SV=3	A2MG_HUMAN	163 kDa	6.43066	1.63853	1.94	2.22	2.08	[0,0,0,0,0,0,0,0]	0.252478	1	1	1	1.1	0.9	1	0.9	0.8	0.8	1	0.9	1	1	0.9	0.8	1.2	1.3	0.9	0.9	0.8	0.8	0.9	0.8	0.8
144	Succinate dehydrogenase [ubiquinone] flavoprotein subunit, mitochondrial OS=Homo sapiens GN=SDHA PE=1 SV=2	SDHA_HUMAN	73 kDa	7.40554	1.80715	6.01	8.1	8.29	[0,0,0,0,0,0,0,0]	0.274702	1	1	1	1	1.1	0.9	1.2	1.3	1.2	1	1.3	1	0.9	1	0.9	1.1	1	0.9	1.3	1.4	1.3	1.1	1.3	1
145	Transitional endoplasmic reticulum ATPase OS=Homo sapiens GN=VCP PE=1 SV=4	TERA_HUMAN	89 kDa	4.89161	2.0138	5.97	6.25	5.4	[0,0,0,0,0,0,0,0]	0.246133	1	1	1	0.9	0.8	0.9	0.9	0.8	0.9	1	0.8	0.9	1	0.8	0.9	1	0.8	0.9	0.9	0.7	0.9	1	0.8	0.9
146	Histone H3.1 OS=Homo sapiens GN=HIST1H3A PE=1 SV=2	H31_HUMAN	15 kDa	11.7083	2.64728	111	142	79.5	[0,-1,-1,-1,0,-1,0,-1]	0.237513	1	1	1	1.1	1	0.6	0.8	0.5	0.4	0.5	0.4	0.4	0.8	0.6	0.5	1	1.2	0.7	0.5	0.4	0.3	0.6	0.4	0.3
147	Lumican OS=Homo sapiens GN=LUM PE=1 SV=2	LUM_HUMAN	38 kDa	6.59887	1.70953	14.8	14.2	10.2	[0,0,0,1,0,0,0,1]	0.279105	1	1	1	0.8	0.7	1.5	0.9	1.1	1.5	0.9	0.9	1.7	1.1	1.1	1.2	0.8	0.6	0.9	1.2	1.4	1.8	1.1	1.3	2.2
148	Myosin light polypeptide 6 OS=Homo sapiens GN=MYL6 PE=1 SV=2	MYL6_HUMAN	17 kDa	4.28991	1.78974	90.1	94.4	80.3	[0,0,0,0,0,0,0,0]	0.266162	1	1	1	0.7	0.8	1	0.8	1.1	1.3	0.9	0.9	1.1	1.1	1.1	1.1	0.8	0.8	0.8	1.1	1.5	1.7	1.1	1.2	1.6
149	Peptidyl-prolyl cis-trans isomerase B OS=Homo sapiens GN=PPIB PE=1 SV=2	PPIB_HUMAN	24 kDa	10.0714	1.94088	48.3	98.5	77.3	[0,0,0,0,0,0,0,0]	0.25586	1	1	1	1.1	1	1.2	1.3	1	1.2	1.4	1	1.2	1.3	1	1.2	1.5	1.4	1.3	1.4	1.3	1.5	1.4	1.1	1.3
150	Tropomyosin alpha-1 chain OS=Homo sapiens GN=TPM1 PE=1 SV=2	TPM1_HUMAN	33 kDa	4.38938	2.51204	193	151	127	[0,0,0,0,0,0,-1,0]	0.2762	1	1	1	0.4	0.7	1.3	0.7	1.1	1.5	0.7	0.8	1.6	0.9	1.2	1.3	0.6	0.6	1	0.8	1.3	1.8	0.7	1	1.9
151	Fibrillin-1 OS=Homo sapiens GN=FBN1 PE=1 SV=3	FBN1_HUMAN	312 kDa	4.54876	1.59376	1.02	0.682	0.927	[0,0,0,-1,0,-1,0,-1]	0.260615	1	1	1	0.6	1.2	0.9	0.6	0.9	0.8	0.5	0.7	0.7	0.8	1	0.7	0.7	0.9	1.1	0.6	0.7	0.7	0.5	0.7	0.7
152	E3 ubiquitin-protein ligase RNF213 OS=Homo sapiens GN=RNF213 PE=1 SV=3	RN213_HUMAN	591 kDa	6.45522	1.88795	0.338	0.376	0.497	[0,0,0,-1,0,0,0,-1]	0.254761	1	1	1	0.9	0.9	0.9	0.8	0.8	0.7	0.7	0.8	0.7	0.8	0.8	0.9	0.8	0.9	0.8	0.7	0.7	0.6	0.7	0.7	0.7
153	Alpha-1-antitrypsin OS=Homo sapiens GN=SERPINA1 PE=1 SV=3	A1AT_HUMAN	47 kDa	5.30811	1.66653	15.7	14.2	13.6	[0,0,0,0,0,0,1,0]	0.268461	1	1	1	1	0.8	1	0.7	0.8	0.9	0.9	0.7	0.9	1.3	1.1	1	1.5	1.6	1.6	0.9	1	1	0.9	0.9	1
154	Unconventional myosin-Ib OS=Homo sapiens GN=MYO1B PE=1 SV=3	MYO1B_HUMAN	132 kDa	9.86696	2.1989	2.37	2.84	3.21	[0,0,0,0,0,0,0,0]	0.265713	1	1	1	1.1	1	1	1.1	1	1	0.9	1.1	1	0.8	0.8	0.8	0.8	0.9	0.9	1	1	0.9	0.9	1	0.9
155	Nucleoprotein TPR OS=Homo sapiens GN=TPR PE=1 SV=3	TPR_HUMAN	267 kDa	4.68034	2.18875	0.862	0.95	0.996	[0,0,0,0,0,0,0,0]	0.235937	1	1	1	0.8	0.9	0.8	0.8	1	0.9	0.8	0.9	0.9	1	1	1	0.8	0.9	1.1	0.8	1	1	0.8	0.9	1
156	UDP-glucuronosyltransferase 1-6 OS=Homo sapiens GN=UGT1A6 PE=1 SV=2	UD16_HUMAN	61 kDa	8.54751	1.80013	5.75	8.14	6.55	[0,0,0,0,0,0,0,0]	0.248817	1	1	1	1.1	0.9	0.8	1.2	0.7	0.8	1	0.8	0.9	1.4	0.8	1	0.9	0.9	0.8	1	0.6	0.8	1	0.7	0.7
157	Pre-mRNA-processing-splicing factor 8 OS=Homo sapiens GN=PRPF8 PE=1 SV=2	PRP8_HUMAN	274 kDa	9.14223	2.03348	0.815	0.876	1.44	[0,0,0,0,0,0,0,-1]	0.253896	1	1	1	0.9	1	0.9	0.8	0.8	0.8	0.8	0.8	0.8	0.9	0.9	0.9	0.9	1	1	0.8	0.8	0.7	0.7	0.7	0.7
158	Ras GTPase-activating-like protein IQGAP1 OS=Homo sapiens GN=IQGAP1 PE=1 SV=1	IQGA1_HUMAN	189 kDa	6.43446	2.02075	2.1	2.15	2.37	[0,0,0,0,0,0,0,0]	0.249962	1	1	1	0.8	0.9	1.2	0.9	1	1.2	1	1	1.3	0.8	0.9	1.1	0.8	0.8	1	0.8	1	1.3	0.9	1	1.3
159	Argininosuccinate synthase OS=Homo sapiens GN=ASS1 PE=1 SV=2	ASSY_HUMAN	47 kDa	8.18214	1.9225	21.2	18	14.8	[0,1,0,1,1,1,0,1]	0.292683	1	1	1	1.8	1.5	2.1	2	1.5	1.6	1.8	1.8	1.9	0.9	1	1.1	1.4	1.1	1.4	1.8	1.2	1.6	1.7	1.5	1.8
160	Sarcoplasmic/endoplasmic reticulum calcium ATPase 2 OS=Homo sapiens GN=ATP2A2 PE=1 SV=1	AT2A2_HUMAN	115 kDa	4.98988	1.68757	3.65	4.4	3.39	[0,0,0,0,0,0,0,-1]	0.248069	1	1	1	0.9	0.8	0.9	0.8	0.7	0.8	0.8	0.7	0.8	0.9	0.8	0.9	0.9	0.8	1	0.8	0.6	0.8	0.7	0.6	0.7
161	Glucosidase 2 subunit beta OS=Homo sapiens GN=PRKCSH PE=1 SV=2	GLU2B_HUMAN	59 kDa	4.04563	1.88955	4.69	5.59	5.72	[0,0,0,1,0,0,0,1]	0.253389	1	1	1	0.9	1.1	1.1	1.1	1.5	1.5	1.3	1.3	1.4	1.3	1.4	1.3	1.3	1.2	1.3	1.4	2.2	1.9	1.7	2	2.3
162	Nuclear mitotic apparatus protein 1 OS=Homo sapiens GN=NUMA1 PE=1 SV=2	NUMA1_HUMAN	238 kDa	5.53526	2.24435	1.15	0.846	1.14	[0,0,0,0,0,0,0,0]	0.235533	1	1	1	0.8	1	1	0.8	0.9	1	0.8	0.9	0.9	0.8	1	1	0.8	1	1.1	0.7	0.9	0.9	0.8	0.9	1
163	Aldo-keto reductase family 1 member C1 OS=Homo sapiens GN=AKR1C1 PE=1 SV=1	AK1C1_HUMAN	37 kDa	7.99455	1.92731	16.9	23.2	18.1	[0,0,0,0,0,0,0,0]	0
164	Peptidyl-prolyl cis-trans isomerase A OS=Homo sapiens GN=PPIA PE=1 SV=2	PPIA_HUMAN	18 kDa	7.96846	1.752	325	121	175	[0,0,1,0,0,0,0,0]	0.278836	1	1	1	1.2	1.2	1.1	1	0.9	1	1.2	0.8	1	1.6	1.3	1.4	1.5	1.2	1.3	1.1	1.2	1.3	1.4	1	1.3
165	Alpha-actinin-1 OS=Homo sapiens GN=ACTN1 PE=1 SV=2	ACTN1_HUMAN	103 kDa	5.07425	2.05943	15.9	19.7	15.4	[0,0,0,0,0,0,0,0]	0.245144	1	1	1	0.7	0.8	1.3	0.8	0.9	1.1	0.8	0.9	1.3	0.8	0.9	1.1	0.7	0.8	1	0.7	0.8	1	0.7	0.8	1.1
166	Lamin-B2 OS=Homo sapiens GN=LMNB2 PE=1 SV=3	LMNB2_HUMAN	68 kDa	5.0162	2.36227	8.33	13.2	10.4	[0,0,0,1,0,0,0,0]	0.249445	1	1	1	0.7	0.9	1	1	1.2	1.3	1	1	1.2	1	1.1	1.1	0.8	0.9	1.1	1.1	1.6	1.7	1.1	1.2	1.6
167	Prohibitin-2 OS=Homo sapiens GN=PHB2 PE=1 SV=2	PHB2_HUMAN	33 kDa	10.4065	2.09197	66.9	52.5	33.1	[0,0,0,0,0,0,0,0]	0.24624	1	1	1	1.1	1.1	1	1.1	1	0.9	0.9	1.1	0.9	0.9	0.9	0.9	1.1	1	1	1	1	0.8	0.9	0.9	0.7
168	Translational activator GCN1 OS=Homo sapiens GN=GCN1L1 PE=1 SV=6	GCN1L_HUMAN	293 kDa	7.49655	1.76493	0.745	0.78	0.924	[0,0,0,0,0,0,0,0]	0.247768	1	1	1	1	0.9	1	0.8	0.8	0.8	0.8	0.8	0.8	0.8	0.8	0.9	0.8	0.9	1	0.7	0.7	0.7	0.7	0.8	0.8
169	T-complex protein 1 subunit theta OS=Homo sapiens GN=CCT8 PE=1 SV=4	TCPQ_HUMAN	60 kDa	5.30402	1.70777	9.71	9.04	14.7	[0,0,0,0,0,0,0,0]	0.242897	1	1	1	0.9	0.9	1.1	0.9	0.9	1.1	0.9	1	1.1	0.9	1	1.1	0.9	1	1.2	0.9	1	1.1	0.9	1	1.2
170	Elongation factor Tu, mitochondrial OS=Homo sapiens GN=TUFM PE=1 SV=2	EFTU_HUMAN	50 kDa	7.67644	1.88763	11.6	18.3	15.3	[0,0,0,0,0,0,0,0]	0.24697	1	1	1	1	1	0.9	1	0.9	0.9	0.9	0.9	0.8	0.8	0.9	0.8	0.9	0.9	0.8	0.9	1	0.9	1	1	0.9
171	Fatty acid-binding protein, liver OS=Homo sapiens GN=FABP1 PE=1 SV=1	FABPL_HUMAN	14 kDa	7.36145	1.92402	131	71.9	141	[0,1,0,1,0,1,0,1]	0.292305	1	1	1	1.2	1.1	1.2	1.5	1.6	1.5	2.2	1.3	1.5	1.3	1.3	1.3	1.1	1.4	1.4	1.7	2.1	2.5	2.3	1.8	2.6
172	UDP-glucose:glycoprotein glucosyltransferase 1 OS=Homo sapiens GN=UGGT1 PE=1 SV=3	UGGG1_HUMAN	177 kDa	5.32146	1.85327	1.85	1.32	1.26	[0,0,0,0,0,0,0,0]	0.243229	1	1	1	1.1	1	1	1.1	0.9	0.9	1.1	1	1	1	1	1	1.1	1	1.1	1	0.8	0.8	0.9	0.9	0.8
173	Isocitrate dehydrogenase [NADP], mitochondrial OS=Homo sapiens GN=IDH2 PE=1 SV=2	IDHP_HUMAN	51 kDa	8.95225	1.93927	19.6	19.3	18.5	[0,0,0,0,0,0,0,0]	0.254771	1	1	1	1	1	1.3	1.1	0.9	1.1	1.4	0.9	1.1	1	0.9	1.3	1.2	0.8	1	1.2	1	1.2	1.1	1	0.9
174	Moesin OS=Homo sapiens GN=MSN PE=1 SV=3	MOES_HUMAN	68 kDa	6.31774	2.4636	13.1	8.65	10.9	[0,0,0,0,0,0,0,0]	0.241338	1	1	1	0.8	1	1.2	0.9	1	1.2	1	0.8	1.2	0.9	0.9	1.4	1	1	1.3	0.9	0.9	1.3	1	0.8	1.2
175	Phosphoglycerate kinase 1 OS=Homo sapiens GN=PGK1 PE=1 SV=3	PGK1_HUMAN	45 kDa	8.26812	1.6905	19.5	18.9	14.3	[0,0,0,0,0,0,0,0]	0.251564	1	1	1	1.1	1.1	1.1	1	0.8	0.9	1.3	0.9	1.1	1.3	1.1	1.4	1.4	1.1	1.3	1	0.9	1.1	1.2	0.9	1.2
176	Ig gamma-1 chain C region OS=Homo sapiens GN=IGHG1 PE=1 SV=1	IGHG1_HUMAN	36 kDa	8.30791	1.5527	5.63	4.31	6.04	[0,0,0,0,0,0,0,0]	0.250956	1	1	1	0.9	0.8	1.5	0.8	0.8	1	0.9	0.8	1.3	0.8	0.7	0.9	1.3	0.9	1.2	0.8	0.6	0.8	0.8	0.7	1
177	Prohibitin OS=Homo sapiens GN=PHB PE=1 SV=1	PHB_HUMAN	30 kDa	5.45988	1.88187	21.9	44	40.5	[0,0,0,0,0,0,0,0]	0.24339	1	1	1	1	1.1	0.9	1	1.2	1	1	1.1	0.9	1	1.1	0.9	1	1	0.9	1.1	1.6	1.2	1.1	1.4	1.1
178	Cytochrome b5 OS=Homo sapiens GN=CYB5A PE=1 SV=2	CYB5_HUMAN	15 kDa	4.611	1.78485	51	43.6	36.3	[0,1,0,1,0,1,0,1]	0.318533	1	1	1	1	1.1	1.2	1.5	1.9	1.8	1.5	1.8	1.6	1	1.2	1	0.8	1	0.9	1.7	2.6	2.2	2.1	2.3	2.9
179	Delta-1-pyrroline-5-carboxylate dehydrogenase, mitochondrial OS=Homo sapiens GN=ALDH4A1 PE=1 SV=3	AL4A1_HUMAN	62 kDa	8.19995	1.69723	8.88	8.29	8.48	[0,0,0,0,0,0,0,0]	0.258924	1	1	1	1.1	1.3	1	1.3	1.4	1.3	1.4	1.2	1.1	1	1.1	1	1.1	1.2	1.1	1.2	1.3	1.2	1.3	1.5	1.2
180	Aldehyde oxidase OS=Homo sapiens GN=AOX1 PE=1 SV=2	AOXA_HUMAN	148 kDa	7.1698	1.71916	1.89	1.67	2.24	[0,1,0,0,0,1,0,0]	0.257606	1	1	1	1	1.2	1.3	1.5	1.3	1.5	1.4	1.6	1.6	1.1	1.1	1.5	0.9	0.9	1	1.3	1	1.3	1.3	1.3	1.4
181	L-xylulose reductase OS=Homo sapiens GN=DCXR PE=1 SV=2	DCXR_HUMAN	26 kDa	8.2333	1.62668	18.8	22.3	61.8	[0,1,0,1,0,1,0,0]	0.324677	1	1	1	1	1.3	1	1.7	1.8	1.5	1.2	2.1	1.5	1	1.2	0.9	0.8	0.9	0.8	1.6	1.5	1.4	1.4	1.5	1.3
182	Fatty aldehyde dehydrogenase OS=Homo sapiens GN=ALDH3A2 PE=1 SV=1	AL3A2_HUMAN	55 kDa	7.99324	1.87885	6.38	4.42	5.97	[0,0,0,0,0,0,0,0]	0.247005	1	1	1	0.9	1.2	0.9	1.3	1.1	0.9	1.1	1.5	1.1	1	1.1	1	1	0.9	0.7	1.1	0.8	0.8	1	1	0.8
183	Heat shock protein HSP 90-alpha OS=Homo sapiens GN=HSP90AA1 PE=1 SV=5	HS90A_HUMAN	85 kDa	4.65722	2.19474	11.7	13.8	9.35	[0,0,0,0,0,0,0,0]	0.259685	1	1	1	1.2	1	1	1	0.8	0.9	0.9	0.9	0.8	1.1	1.1	1	1.1	1.3	1.2	0.9	0.8	0.8	0.9	0.8	0.8
184	Cytochrome b-c1 complex subunit 2, mitochondrial OS=Homo sapiens GN=UQCRC2 PE=1 SV=3	QCR2_HUMAN	48 kDa	8.92255	1.54857	21.5	15.9	18.7	[0,0,0,0,0,0,0,0]	0.257822	1	1	1	1.1	1	1.1	1.1	1	1.2	0.9	0.9	1	0.9	0.9	1	0.9	0.8	0.9	1.1	1.2	1.3	1.1	1.1	1.1
185	Carnitine O-palmitoyltransferase 1, liver isoform OS=Homo sapiens GN=CPT1A PE=1 SV=2	CPT1A_HUMAN	88 kDa	8.84249	1.91563	2.59	3.29	3.53	[0,0,0,0,0,0,0,0]	0.281862	1	1	1	1.2	0.9	1	1	0.8	0.7	0.9	0.9	0.7	0.9	0.9	0.7	1.2	1.4	0.9	0.9	0.7	0.6	0.9	0.8	0.6
186	UDP-glucuronosyltransferase 2B4 OS=Homo sapiens GN=UGT2B4 PE=1 SV=2	UD2B4_HUMAN	61 kDa	8.75264	1.74407	4.81	4.73	4.54	[0,0,0,0,0,0,0,0]	0.243763	1	1	1	1.5	1.1	1.1	1.6	1.1	1.4	1.2	1.3	1.5	1.1	0.8	1	0.9	0.7	0.8	1.3	0.7	1.1	1.1	0.9	1
187	Cytochrome P450 2E1 OS=Homo sapiens GN=CYP2E1 PE=1 SV=1	CP2E1_HUMAN	57 kDa	8.21682	1.91312	11.7	10.9	8.14	[0,1,0,1,0,1,0,1]	0.318868	0.9	1	1	1	1.3	1.2	1.4	1.9	1.6	1.3	2.5	1.8	0.9	1.3	1.3	0.7	0.9	0.8	1.4	1.7	1.8	1.4	2.3	1.4
188	Fumarate hydratase, mitochondrial OS=Homo sapiens GN=FH PE=1 SV=3	FUMH_HUMAN	55 kDa	9.16534	1.60894	12.3	7.21	10.9	[0,0,0,0,0,0,0,0]	0.25281	1	1	1	1.1	1.2	1	1.1	1.1	1	1.3	0.9	0.9	1.1	1.1	0.9	1.1	1.2	1	1.2	1.3	1.1	1.3	1.3	1.2
189	Vitronectin OS=Homo sapiens GN=VTN PE=1 SV=1	VTNC_HUMAN	54 kDa	5.5421	1.95048	2.53	3.11	3.44	[0,0,0,0,0,0,0,0]	0.266747	1	1	1	1.2	0.8	1	0.9	1	1	0.8	0.8	0.9	1.2	1.2	1.1	1.1	1.3	1.7	1	1.3	1.2	1	1.1	1.1
190	Aconitate hydratase, mitochondrial OS=Homo sapiens GN=ACO2 PE=1 SV=2	ACON_HUMAN	85 kDa	7.64669	1.74795	3.69	4.65	3.95	[0,0,0,0,0,0,0,0]	0.243765	1	1	1	1	1.2	1.2	1	0.9	1	1.1	1	0.9	1	1	1	1.3	1	1.2	1	0.9	0.9	1	1	1
191	Aminopeptidase N OS=Homo sapiens GN=ANPEP PE=1 SV=4	AMPN_HUMAN	110 kDa	5.14128	1.71361	2.97	2.65	4.14	[0,0,0,0,0,0,0,0]	0.255087	1	1	1	1.2	0.7	1	0.9	0.7	0.8	0.9	0.7	0.8	1.1	0.8	0.8	1.2	0.9	1	1	0.6	0.8	0.9	0.7	0.8
192	Catenin alpha-1 OS=Homo sapiens GN=CTNNA1 PE=1 SV=1	CTNA1_HUMAN	100 kDa	6.17379	1.97323	2.62	3.54	5.59	[0,0,0,0,0,0,0,0]	0.241374	1	1	1	1	0.9	1	1	0.9	1	1	1	1.1	0.9	0.9	1	1	0.9	1	0.9	0.8	1	0.9	0.9	1
193	Serine hydroxymethyltransferase, mitochondrial OS=Homo sapiens GN=SHMT2 PE=1 SV=3	GLYM_HUMAN	56 kDa	8.674	1.95595	10.2	6.38	9.61	[0,0,0,0,0,0,0,0]	0.256886	1	1	1	1.4	0.9	0.8	1.1	0.9	1	1.1	1	0.9	0.9	0.7	0.8	1	0.9	0.9	1.1	0.9	1	1	0.9	1
194	Heterogeneous nuclear ribonucleoprotein M OS=Homo sapiens GN=HNRNPM PE=1 SV=3	HNRPM_HUMAN	78 kDa	9.10224	1.91886	4.96	4.25	8.55	[0,0,0,0,0,0,0,0]	0.242162	1	1	1	1	1	0.8	0.7	0.9	0.8	0.8	0.9	0.6	1.1	1.1	0.7	0.9	1	0.7	0.9	1.2	0.9	0.8	1	0.7
195	Major vault protein OS=Homo sapiens GN=MVP PE=1 SV=4	MVP_HUMAN	99 kDa	5.14559	1.97683	2.9	4.4	5.27	[0,0,0,0,0,0,0,0]	0.251074	1	1	1	0.8	0.7	0.9	0.8	0.7	0.8	0.8	0.7	0.8	0.9	0.8	1.3	1	0.6	0.9	0.8	0.7	0.8	0.8	0.6	0.8
196	Prolargin OS=Homo sapiens GN=PRELP PE=1 SV=1	PRELP_HUMAN	44 kDa	9.73303	1.90332	14.2	13.7	16.4	[0,0,1,1,0,0,0,1]	0.289217	1	1	1	0.8	0.8	1.5	1	1.3	1.6	1	1	1.7	1.5	1.4	1.3	0.8	0.7	0.9	1.3	1.5	1.6	1.2	1.4	2.1
197	Early endosome antigen 1 OS=Homo sapiens GN=EEA1 PE=1 SV=2	EEA1_HUMAN	162 kDa	5.41227	2.25478	1.21	1.5	2.16	[0,0,0,0,0,0,0,0]	0.243219	1	1	1	0.9	0.8	0.9	1	0.8	0.9	0.9	0.8	0.8	1	0.8	0.9	1	0.8	1	0.9	0.7	0.9	1	0.8	1
198	von Willebrand factor A domain-containing protein 8 OS=Homo sapiens GN=VWA8 PE=1 SV=2	VWA8_HUMAN	215 kDa	7.42448	1.93726	1.08	0.973	1.12	[0,0,0,0,0,0,0,0]	0.236437	1	1	1	1	1	0.9	1.1	1	0.9	1	1.1	1	0.9	1	0.9	0.9	0.9	0.8	1	1	0.9	1	1.1	0.9
199	D-beta-hydroxybutyrate dehydrogenase, mitochondrial OS=Homo sapiens GN=BDH1 PE=1 SV=3	BDH_HUMAN	38 kDa	9.23658	1.90994	16.5	11.1	11.3	[0,1,0,1,0,1,0,0]	0.292377	1	1	1	1	1.2	1	1.7	1.3	1.4	1.5	1.7	1.4	0.9	0.9	0.9	1.1	0.9	0.8	1.6	1.3	1.4	1.5	1.5	1.2
200	Structural maintenance of chromosomes protein 1A OS=Homo sapiens GN=SMC1A PE=1 SV=2	SMC1A_HUMAN	143 kDa	7.74998	2.44742	1.51	1.52	1.74	[0,0,0,0,0,0,0,0]	0.246997	1	1	1	0.9	1	1	0.8	0.9	0.9	0.8	0.8	0.9	1	1	1	1	1	1	0.9	1	1.1	0.9	0.9	0.9
201	Betaine--homocysteine S-methyltransferase 1 OS=Homo sapiens GN=BHMT PE=1 SV=2	BHMT1_HUMAN	45 kDa	7.03653	1.85404	8.91	8.63	7.53	[0,1,0,1,0,1,0,1]	0.302875	1	1	1	1	1.2	1.4	1.5	1.6	1.6	1.3	2	1.9	0.9	1.1	1.1	1	0.9	1.4	1.6	1.6	1.9	1.8	1.9	2.2
202	Cingulin OS=Homo sapiens GN=CGN PE=1 SV=2	CING_HUMAN	136 kDa	5.22013	2.48946	1.75	1.97	1.75	[0,0,0,0,0,0,0,0]	0.238034	1	1	1	0.9	1	0.9	1	1.2	1.1	1	1.1	0.9	1	1.2	1	0.9	1.1	0.9	1	1.3	1.1	1.1	1.1	1.1
203	NADH-ubiquinone oxidoreductase 75 kDa subunit, mitochondrial OS=Homo sapiens GN=NDUFS1 PE=1 SV=3	NDUS1_HUMAN	79 kDa	6.11184	1.80224	4.27	4.93	7.36	[0,0,0,0,0,0,0,0]	0.258001	1	1	1	1	0.9	1	1	1.1	1.1	1.1	1.1	1.1	1	0.9	1.1	0.9	0.8	1	1.2	1.3	1.4	1.2	1.1	1.3
204	Plasminogen OS=Homo sapiens GN=PLG PE=1 SV=2	PLMN_HUMAN	91 kDa	7.2519	1.78909	4.3	3	3.53	[0,0,0,0,0,0,0,0]	0.262732	1	1	1	1.3	0.9	1.1	1	0.9	1	0.9	0.9	1	1	1	0.9	1.2	1.2	1.3	1	1.1	1	0.9	1	1
205	10 kDa heat shock protein, mitochondrial OS=Homo sapiens GN=HSPE1 PE=1 SV=2	CH10_HUMAN	11 kDa	9.49218	1.82245	1590	3810	1300	[0,0,0,0,0,0,0,0]	0.248653	1	1	1	1.2	1.2	1	0.9	1.1	1	1.1	0.8	0.9	1.3	1.1	0.9	1	1.1	1	1.3	1.5	1.1	1.5	1.3	1.4
206	Aspartate aminotransferase, mitochondrial OS=Homo sapiens GN=GOT2 PE=1 SV=3	AATM_HUMAN	48 kDa	9.37656	1.79772	12.1	10.2	13.9	[0,0,0,0,0,0,0,0]	0.251185	1	1	1	1	1.1	1	1.3	0.9	1	1.4	1	1	0.8	0.8	0.8	1.1	0.9	1.1	1.1	0.7	0.7	1	0.9	0.8
207	Phosphoglucomutase-1 OS=Homo sapiens GN=PGM1 PE=1 SV=3	PGM1_HUMAN	61 kDa	6.72603	1.74698	6.72	7.04	6.02	[0,0,0,0,0,1,0,0]	0.24771	1	1	1	1.2	1.4	1.2	1.5	1.1	1.2	1.6	1.4	1.5	1.1	1.1	1.3	1.4	1.4	1.5	1.3	1	1.2	1.4	1.2	1.4
208	T-complex protein 1 subunit beta OS=Homo sapiens GN=CCT2 PE=1 SV=4	TCPB_HUMAN	57 kDa	6.41622	1.79404	8.37	14.2	10.8	[0,0,0,0,0,0,0,0]	0.24763	1	1	1	0.9	0.9	1	0.8	1	1	0.9	1	1	1.1	1.1	1.1	0.9	1	1.1	1	1.3	1.2	1.1	1.1	1.2
209	Cytosol aminopeptidase OS=Homo sapiens GN=LAP3 PE=1 SV=3	AMPL_HUMAN	56 kDa	8.05423	1.73701	12.1	11.2	11.5	[0,0,0,0,0,0,0,1]	0.250143	1	1	1	1	1.2	0.9	1.1	1.3	1.2	1.4	1.3	1.3	1.1	1.1	1.1	1	1	0.9	1.3	1.5	1.3	1.7	1.6	1.7
210	Gelsolin OS=Homo sapiens GN=GSN PE=1 SV=1	GELS_HUMAN	86 kDa	6.19046	1.77904	2.73	2.32	3.08	[0,0,0,0,0,0,0,0]	0.239129	1	1	1	0.9	0.9	1.2	0.8	1	1.2	0.8	0.8	1.1	1	1.1	1.1	1	0.9	1.1	0.9	1.1	1.3	0.8	0.9	1.1
211	Putative hexokinase HKDC1 OS=Homo sapiens GN=HKDC1 PE=1 SV=3	HKDC1_HUMAN	103 kDa	7.12187	2.03638	2.3	2.75	3.6	[0,0,0,-1,0,0,0,-1]	0.269275	1	1	1	0.9	1.2	0.8	0.8	0.8	0.7	0.8	0.8	0.7	1	1	0.9	1.3	1.1	1	0.7	0.7	0.6	0.7	0.8	0.6
212	Keratin, type II cytoskeletal 7 OS=Homo sapiens GN=KRT7 PE=1 SV=5	K2C7_HUMAN	51 kDa	5.13718	2.05608	26.2	31.2	26.4	[0,0,0,1,0,0,0,0]	0.25935	1	1	1	0.9	1.5	1.4	1	1.4	1.7	1	1	1.6	0.8	1	1	0.9	1	1	1.1	1.4	2.1	1	1.2	1.6
213	ATP synthase subunit gamma, mitochondrial OS=Homo sapiens GN=ATP5C1 PE=1 SV=1	ATPG_HUMAN	33 kDa	9.70682	1.95419	39	40.8	37.9	[0,0,0,1,0,0,0,0]	0.28768	1	1	1	1.1	1.1	0.9	1	1.3	1	1	1.3	0.9	1	1.1	0.8	1.1	1	0.8	1.3	2	1.4	1.3	1.6	1.1
214	Carnitine O-palmitoyltransferase 2, mitochondrial OS=Homo sapiens GN=CPT2 PE=1 SV=2	CPT2_HUMAN	74 kDa	8.30267	1.80968	6.43	4.96	5.34	[0,0,0,0,0,0,0,0]	0.257386	1	1	1	1	1.2	0.7	1.1	1.1	0.8	1.1	1.4	0.9	0.8	0.9	0.7	0.9	1	0.7	1	0.9	0.7	0.9	1.1	0.7
215	T-complex protein 1 subunit epsilon OS=Homo sapiens GN=CCT5 PE=1 SV=1	TCPE_HUMAN	60 kDa	5.3406	1.91216	6.38	7.1	11	[0,0,0,0,0,0,0,0]	0.236235	1	1	1	0.9	0.9	1	0.8	1	1.1	0.9	0.9	1.1	1	1	1	0.8	1	1.1	0.9	1.2	1.2	1	1.1	1.2
216	T-complex protein 1 subunit gamma OS=Homo sapiens GN=CCT3 PE=1 SV=4	TCPG_HUMAN	61 kDa	6.44063	2.02251	6.96	6.86	7.92	[0,0,0,0,0,0,0,0]	0.250026	1	1	1	1	0.9	1	0.9	0.9	0.9	0.9	0.9	0.9	1	0.9	1	0.9	1	1	1	0.9	0.9	1	0.9	0.9
217	L-lactate dehydrogenase A chain OS=Homo sapiens GN=LDHA PE=1 SV=2	LDHA_HUMAN	37 kDa	8.45178	1.74428	10.8	13.6	18.3	[0,0,0,-1,0,0,0,-1]	0.280894	1	1	1	0.9	1	0.8	0.8	0.7	0.7	1	0.7	0.7	1.1	1	1.3	1.3	1.1	1.1	0.8	0.6	0.7	0.8	0.7	0.7
218	Peroxiredoxin-1 OS=Homo sapiens GN=PRDX1 PE=1 SV=1	PRDX1_HUMAN	22 kDa	8.31384	1.72749	36.4	44	69.2	[0,0,0,0,0,0,0,0]	0.240424	1	1	1	1.1	1.4	1	1.1	1.3	1.2	1.3	1.2	1.1	1.1	1.2	1	1	1.2	1	1.3	1.5	1.4	1.4	1.4	1.4
219	14-3-3 protein epsilon OS=Homo sapiens GN=YWHAE PE=1 SV=1	1433E_HUMAN	29 kDa	4.36297	2.08055	26	24.3	24.9	[0,0,0,0,0,0,0,0]	0.248103	1	1	1	0.9	1.2	1	1	1.2	1.1	1.3	1.3	1.1	1.2	1.3	1.2	1.1	1.1	1.2	1.1	1.2	1.2	1.2	1.3	1.3
220	Electron transfer flavoprotein-ubiquinone oxidoreductase, mitochondrial OS=Homo sapiens GN=ETFDH PE=1 SV=2	ETFD_HUMAN	68 kDa	7.59358	1.70206	4.7	4.92	6.28	[0,1,0,1,0,1,0,1]	0.262947	1	1	1	1.3	1.1	1.2	1.6	1.6	1.6	1.4	1.8	1.7	0.9	1.1	1.1	1.1	1.3	1.2	1.6	1.6	1.7	1.5	1.7	1.5
221	Eukaryotic translation initiation factor 3 subunit A OS=Homo sapiens GN=EIF3A PE=1 SV=1	EIF3A_HUMAN	167 kDa	6.73025	3.06219	1.16	1.01	1.96	[0,0,0,0,0,0,0,0]	0.261181	1	1	1	1	1	0.9	0.9	0.9	0.8	0.9	1	0.8	1	1	1	1.1	1	0.9	0.9	0.9	0.8	0.9	0.9	0.8
222	Formimidoyltransferase-cyclodeaminase OS=Homo sapiens GN=FTCD PE=1 SV=2	FTCD_HUMAN	59 kDa	5.45115	1.83854	9.42	5.68	6.59	[0,1,0,1,0,1,0,1]	0.267678	1	1	1	1.1	1.2	1.3	1.6	1.5	1.4	1.6	2	1.6	0.9	1.1	1.2	1	1	1.2	1.5	1.4	1.6	1.6	1.6	1.6
223	Golgin subfamily B member 1 OS=Homo sapiens GN=GOLGB1 PE=1 SV=2	GOGB1_HUMAN	376 kDa	4.65966	2.20872	0.383	0.365	0.423	[0,0,0,0,0,0,0,0]	0.248641	1	1	1	0.8	0.9	0.9	0.9	0.9	0.9	0.8	0.9	0.9	0.9	1	1	0.9	0.9	1	0.8	0.9	0.9	0.8	0.9	1
224	40S ribosomal protein S3a OS=Homo sapiens GN=RPS3A PE=1 SV=2	RS3A_HUMAN	30 kDa	10.4382	2.26386	21.4	31	60.4	[0,0,0,0,0,0,0,0]	0.266722	1	1	1	0.9	1	0.9	1	0.9	0.9	0.9	0.9	0.8	1	0.9	0.9	1	1.1	0.9	0.9	0.9	1	1	1	0.9
225	Bifunctional glutamate/proline--tRNA ligase OS=Homo sapiens GN=EPRS PE=1 SV=5	SYEP_HUMAN	171 kDa	7.34162	1.93496	1.33	1.31	1.38	[0,0,0,0,0,0,0,0]	0.243248	1	1	1	0.9	0.9	0.9	0.8	0.8	0.8	0.8	0.8	0.8	0.9	0.9	0.9	1	1.1	1	0.8	0.8	0.8	0.8	0.7	0.8
226	U5 small nuclear ribonucleoprotein 200 kDa helicase OS=Homo sapiens GN=SNRNP200 PE=1 SV=2	U520_HUMAN	245 kDa	5.94946	1.9926	0.691	0.842	0.672	[0,0,0,-1,0,0,0,-1]	0.252883	1	1	1	0.9	1	0.9	0.8	0.8	0.7	0.8	0.8	0.8	0.9	0.9	0.9	0.9	1	1	0.7	0.7	0.7	0.7	0.7	0.6
227	AP-2 complex subunit beta OS=Homo sapiens GN=AP2B1 PE=1 SV=1	AP2B1_HUMAN	105 kDa	5.02057	1.69444	2.53	3.13	3.21	[0,0,0,0,0,0,0,0]	0.249404	1	1	1	1	1.1	1.1	1	0.9	1	1	0.9	1	0.9	0.9	0.9	1	1.1	1.1	0.9	0.8	0.9	0.8	0.9	0.9
228	2,4-dienoyl-CoA reductase, mitochondrial OS=Homo sapiens GN=DECR1 PE=1 SV=1	DECR_HUMAN	36 kDa	9.84023	1.68881	23.5	20.5	19.2	[0,0,0,0,0,0,0,0]	0.252918	1	1	1	1.5	1.3	1.1	1.3	1.1	1	1.2	1.2	1	1	1	0.9	1.3	1.1	1	1.1	1	0.9	1.1	1.2	1
229	Unconventional myosin-XVIIIa OS=Homo sapiens GN=MYO18A PE=1 SV=3	MY18A_HUMAN	233 kDa	6.23117	2.24444	0.881	0.871	1.18	[0,0,0,0,0,0,0,0]	0.246195	1	1	1	1	1	1	1	1	1	0.9	1	0.9	0.9	0.9	1	0.9	1	1	0.9	1	1	0.9	1	0.9
230	Succinate dehydrogenase [ubiquinone] iron-sulfur subunit, mitochondrial OS=Homo sapiens GN=SDHB PE=1 SV=3	SDHB_HUMAN	32 kDa	8.91943	2.02446	27.3	18.9	23.8	[0,0,0,1,0,0,0,0]	0.259728	1	1	1	1.1	1.3	0.8	1.4	1.4	1.1	1.2	1.5	1	1	1.1	0.8	1.2	1	0.8	1.5	1.7	1.3	1.3	1.6	1.1
231	Laminin subunit gamma-1 OS=Homo sapiens GN=LAMC1 PE=1 SV=3	LAMC1_HUMAN	178 kDa	4.75528	1.85273	1.14	1.15	1.18	[0,0,0,0,0,0,0,0]	0.243691	1	1	1	0.8	0.9	1	0.7	0.8	0.8	0.7	0.7	0.8	0.9	0.9	1	0.8	0.8	1	0.7	0.7	0.7	0.7	0.7	0.8
232	Sarcosine dehydrogenase, mitochondrial OS=Homo sapiens GN=SARDH PE=1 SV=1	SARDH_HUMAN	101 kDa	7.25669	1.76075	2.81	2.94	2.88	[0,0,0,0,0,0,0,0]	0.266396	1	1	1	1.3	1	1	1.3	1.1	1.1	1.3	1.3	1.1	0.9	0.8	0.9	0.9	0.8	0.8	1.3	1	1.1	1.3	1	1.1
233	Utrophin OS=Homo sapiens GN=UTRN PE=1 SV=2	UTRO_HUMAN	394 kDa	4.97982	2.06381	0.258	0.379	0.365	[0,0,0,0,0,0,0,0]	0.248596	1	1	1	0.9	0.9	1	0.8	0.9	1	0.8	1	0.9	0.9	1	1	0.9	1	0.9	0.8	0.9	0.9	0.9	0.9	1
234	Transforming growth factor-beta-induced protein ig-h3 OS=Homo sapiens GN=TGFBI PE=1 SV=1	BGH3_HUMAN	75 kDa	7.77091	1.74751	3	3.91	3.79	[0,0,0,0,0,0,0,-1]	0.269559	1	1	1	0.8	1.1	1.2	0.7	0.8	0.9	0.7	0.8	0.8	0.9	0.9	0.8	0.9	0.8	1	0.7	0.7	0.7	0.6	0.7	0.7
235	Guanine nucleotide-binding protein subunit beta-2-like 1 OS=Homo sapiens GN=GNB2L1 PE=1 SV=3	GBLP_HUMAN	35 kDa	7.76562	1.6894	21.4	18.6	17.3	[0,0,0,0,0,0,0,0]	0.23952	1	1	1	0.9	1	0.9	1	0.9	0.9	1	1	0.9	1	1	1	1.1	1.2	1.2	0.9	0.8	0.8	1	0.9	0.8
236	Inositol 1,4,5-trisphosphate receptor type 2 OS=Homo sapiens GN=ITPR2 PE=1 SV=2	ITPR2_HUMAN	308 kDa	6.39292	1.90226	0.58	0.447	0.604	[0,0,0,0,0,0,0,0]	0.243418	1	1	1	1.3	1	1.1	1.2	1	1	1	1.2	1.1	0.9	0.9	1	0.9	1	1	1	0.9	0.9	0.9	1	0.9
237	Dolichyl-diphosphooligosaccharide--protein glycosyltransferase subunit STT3A OS=Homo sapiens GN=STT3A PE=1 SV=2	STT3A_HUMAN	81 kDa	8.16521	1.68733	2.76	2.74	3.46	[0,0,0,0,0,0,0,0]	0.246821	1	1	1	1	1.1	1	1	1	0.9	1	1.1	0.9	1	0.9	0.9	0.9	1.1	1	0.9	0.8	0.8	0.8	0.9	0.7
238	Melanoma inhibitory activity protein 3 OS=Homo sapiens GN=MIA3 PE=1 SV=1	MIA3_HUMAN	214 kDa	4.48134	1.95483	1.05	0.835	1.23	[0,0,0,0,0,0,0,0]	0.243381	1	1	1	0.9	1	0.9	1.1	1.2	1.1	1	1.2	1	1	1.1	1	1	1.1	1	1	1.3	1.1	1.1	1.2	1.2
239	Peroxisomal acyl-coenzyme A oxidase 2 OS=Homo sapiens GN=ACOX2 PE=1 SV=1	ACOX2_HUMAN	77 kDa	7.59318	1.8122	6.44	6.43	4.9	[0,0,0,0,0,0,0,0]	0.263444	1	1	1	1.6	1.1	1.3	1.6	1.2	1.3	1.2	1.5	1.4	1	0.9	1.1	0.9	0.7	1	1.4	0.9	1.2	1.3	1.1	1.2
240	1,4-alpha-glucan-branching enzyme OS=Homo sapiens GN=GBE1 PE=1 SV=3	GLGB_HUMAN	80 kDa	6.28773	1.78335	2.91	4.14	3.64	[0,0,0,0,0,0,0,0]	0.255671	1	1	1	1	1.1	0.8	1.2	1.1	1	0.9	1.3	1	1	1.1	1.2	0.9	1.5	1	1.1	1	1.1	1	1.1	0.9
241	Cullin-associated NEDD8-dissociated protein 1 OS=Homo sapiens GN=CAND1 PE=1 SV=2	CAND1_HUMAN	136 kDa	5.53572	1.75517	1.88	2.12	1.81	[0,0,0,-1,0,0,0,-1]	0.247043	1	1	1	1	0.8	0.8	0.8	0.7	0.7	0.8	0.7	0.8	0.9	0.7	0.8	0.9	0.8	0.9	0.8	0.6	0.7	0.8	0.6	0.6
242	Pyruvate kinase PKM OS=Homo sapiens GN=PKM PE=1 SV=4	KPYM_HUMAN	58 kDa	7.93556	1.87559	5.63	13.1	14.2	[0,0,0,0,0,0,0,0]	0.27982	1	1	1	0.9	0.9	1.2	0.7	0.8	0.9	0.7	0.7	1	1	1	1.3	1	1.2	1.5	0.6	0.8	0.8	0.6	0.7	0.9
243	ATP-dependent RNA helicase A OS=Homo sapiens GN=DHX9 PE=1 SV=4	DHX9_HUMAN	141 kDa	6.82933	1.82692	1.73	1.62	1.66	[0,0,0,0,0,0,0,-1]	0.263461	1	1	1	1	1	0.9	0.8	0.7	0.7	0.8	0.8	0.7	0.9	0.9	0.9	1	1	1	0.8	0.7	0.7	0.7	0.7	0.7
244	Hydroxyacid oxidase 1 OS=Homo sapiens GN=HAO1 PE=1 SV=1	HAOX1_HUMAN	41 kDa	8.28521	1.92546	14.7	10.1	10.4	[0,1,0,0,0,1,0,1]	0.260754	1	1	1	1.3	1.2	1.5	1.7	1.2	1.4	1.5	1.5	1.6	1.1	1.2	1.6	1.5	1	1.2	1.5	1.2	1.5	1.5	1.4	1.7
245	Nucleolin OS=Homo sapiens GN=NCL PE=1 SV=3	NUCL_HUMAN	77 kDa	4.31989	2.10166	3.36	3.52	3.8	[0,0,0,0,0,0,0,0]	0.259471	1	1	1	1.1	1.2	0.8	0.8	0.8	0.8	1	0.9	0.8	1.5	1.3	1	1.2	1.3	1	0.9	1	0.9	1.1	0.9	0.9
246	60S ribosomal protein L4 OS=Homo sapiens GN=RPL4 PE=1 SV=5	RL4_HUMAN	48 kDa	11.6996	2.42789	6.64	10.9	10.3	[0,0,0,0,0,0,0,0]	0.260207	1	1	1	1	1.1	0.8	1	0.9	0.8	1	1	0.7	1	0.9	0.6	1.2	1.1	0.8	0.9	0.8	0.7	1	1	0.7
247	Prosaposin OS=Homo sapiens GN=PSAP PE=1 SV=2	SAP_HUMAN	58 kDa	4.81635	1.6084	3.51	5.16	4.62	[0,0,0,1,0,0,0,1]	0.250275	1	1	1	0.9	1.1	1.2	1.1	1.2	1.3	1.1	1	1.2	1.4	1.4	1.4	1.1	1	1.1	1.3	1.6	1.6	1.4	1.5	1.7
248	X-ray repair cross-complementing protein 6 OS=Homo sapiens GN=XRCC6 PE=1 SV=2	XRCC6_HUMAN	70 kDa	6.60648	2.11215	4.03	4.47	4.57	[0,-1,0,-1,0,0,0,-1]	0.269123	1	1	1	1	1.1	0.9	0.7	0.7	0.7	0.8	0.8	0.7	1.1	1	0.9	1.2	1.2	1.1	0.7	0.7	0.6	0.7	0.7	0.6
249	Serine hydroxymethyltransferase, cytosolic OS=Homo sapiens GN=SHMT1 PE=1 SV=1	GLYC_HUMAN	53 kDa	7.77177	1.76149	6.43	5.86	10.3	[0,0,0,0,0,0,0,0]	0.265005	1	1	1	0.9	1.2	0.9	1.4	1.6	1.2	1.2	1.8	1.1	0.9	1.1	0.9	1	1.2	0.8	1.3	1.4	1.1	1.3	1.6	1.1
250	Phosphate carrier protein, mitochondrial OS=Homo sapiens GN=SLC25A3 PE=1 SV=2	MPCP_HUMAN	40 kDa	9.78514	1.73152	7.15	4.28	4.38	[0,0,0,-1,0,-1,0,-1]	0.290346	1	1	1	1.2	1.1	0.8	1	0.8	0.7	0.7	0.8	0.6	0.8	0.8	0.7	1.1	0.9	0.9	0.8	0.6	0.6	0.7	0.7	0.5
251	Ornithine carbamoyltransferase, mitochondrial OS=Homo sapiens GN=OTC PE=1 SV=3	OTC_HUMAN	40 kDa	8.9577	1.83644	9.39	9.01	11	[0,0,0,0,0,0,0,0]	0.252159	1	1	1	1.1	1.3	1.1	1.2	1	1	1.4	1.3	1.1	0.8	0.9	1	1.1	0.8	0.9	1	0.8	0.8	1.1	1	0.9
252	Proteasome activator complex subunit 1 OS=Homo sapiens GN=PSME1 PE=1 SV=1	PSME1_HUMAN	29 kDa	5.83282	2.1888	34.3	44.9	32.8	[0,0,0,0,0,0,0,0]	0.24889	1	1	1	1	1	1	1	1	0.9	1.3	1	1.1	1.1	0.9	1	1.1	0.9	1	1.1	1.2	1.1	1.2	1	1.1
253	40S ribosomal protein S3 OS=Homo sapiens GN=RPS3 PE=1 SV=2	RS3_HUMAN	27 kDa	10.2555	2.04996	35.7	37.4	48.7	[0,0,0,0,0,0,0,0]	0.244453	1	1	1	0.9	1	1	1	0.9	0.9	1	1	0.9	1	0.9	1	1.1	1.2	1.2	0.9	0.8	0.9	0.9	0.9	0.9
254	Isoleucine--tRNA ligase, mitochondrial OS=Homo sapiens GN=IARS2 PE=1 SV=2	SYIM_HUMAN	114 kDa	7.19939	1.82518	1.62	1.7	2.75	[0,0,0,0,0,0,0,0]	0.249459	1	1	1	0.9	1	0.9	0.9	0.9	0.7	0.9	0.9	0.8	0.9	0.9	0.9	1	1	0.9	0.8	0.8	0.7	0.8	0.9	0.7
255	ATP-binding cassette sub-family D member 3 OS=Homo sapiens GN=ABCD3 PE=1 SV=1	ABCD3_HUMAN	75 kDa	9.75301	2.0273	3.1	3.25	3.51	[0,0,0,0,0,0,0,0]	0.25642	1	1	1	0.9	1	0.8	0.9	0.9	0.8	0.9	1	0.8	0.8	0.8	0.8	0.8	1	0.9	0.8	0.8	0.7	0.8	0.8	0.6
256	Acetyl-CoA carboxylase 2 OS=Homo sapiens GN=ACACB PE=1 SV=3	ACACB_HUMAN	277 kDa	6.45543	1.85664	0.665	0.563	0.633	[0,0,0,0,0,0,0,0]	0.256138	1	1	1	0.8	1.1	0.7	1.1	1.1	0.8	1	1.3	0.8	0.8	1.1	0.7	0.8	1.3	0.8	1.1	0.9	0.8	0.9	1.1	0.7
257	Enoyl-CoA hydratase, mitochondrial OS=Homo sapiens GN=ECHS1 PE=1 SV=4	ECHM_HUMAN	31 kDa	8.19244	1.76569	28	44.2	27	[0,0,0,1,0,0,0,1]	0.282659	1	1	1	1.1	1.4	1	1.2	1.4	1.1	1.4	1.4	1.1	0.9	1.2	0.9	0.9	1	0.8	1.5	2.1	1.4	1.7	2.1	1.6
258	Probable ubiquitin carboxyl-terminal hydrolase FAF-X OS=Homo sapiens GN=USP9X PE=1 SV=3	USP9X_HUMAN	292 kDa	5.58881	1.83319	0.47	0.686	0.683	[0,0,0,0,0,0,0,0]	0.247295	1	1	1	1	0.9	0.9	0.9	0.9	0.8	0.8	0.8	0.8	0.9	0.9	0.9	0.9	1.1	1	0.9	0.7	0.7	0.8	0.8	0.7
259	AFG3-like protein 2 OS=Homo sapiens GN=AFG3L2 PE=1 SV=2	AFG32_HUMAN	89 kDa	8.9836	2.00162	2.84	3.94	4.22	[0,0,0,0,0,0,0,0]	0.246652	1	1	1	1	0.9	0.8	1	1	1	0.9	1	0.9	0.9	0.9	0.9	1	0.9	0.9	1	1.1	1	1	1.1	0.9
260	Annexin A1 OS=Homo sapiens GN=ANXA1 PE=1 SV=2	ANXA1_HUMAN	39 kDa	7.03685	2.06434	8.5	12.7	11.9	[0,0,0,0,0,0,0,0]	0.254614	1	1	1	0.6	0.7	1.1	0.7	0.9	1.1	0.7	0.7	1.1	0.7	0.7	1.1	0.8	0.8	1	0.7	0.9	1.1	0.7	0.8	1.1
261	E3 ubiquitin-protein ligase UBR4 OS=Homo sapiens GN=UBR4 PE=1 SV=1	UBR4_HUMAN	574 kDa	5.91241	1.71921	0.164	0.166	0.328	[0,0,0,0,0,0,0,0]	0.259105	1	1	1	1.1	1	0.8	0.9	0.9	0.8	0.8	1	0.8	0.9	0.9	0.9	0.9	1	0.9	0.8	0.8	0.7	0.8	0.9	0.7
262	Long-chain-fatty-acid--CoA ligase 4 OS=Homo sapiens GN=ACSL4 PE=1 SV=2	ACSL4_HUMAN	79 kDa	8.51037	1.80024	2.69	2.67	3.96	[0,-1,0,-1,0,-1,0,-1]	0.307422	1	1	1	0.9	0.8	1.1	0.6	0.6	0.6	0.6	0.5	0.5	1.4	1	0.8	1.5	1.3	0.9	0.6	0.7	0.6	0.6	0.6	0.5
263	Biglycan OS=Homo sapiens GN=BGN PE=1 SV=2	PGS1_HUMAN	42 kDa	7.57182	1.79946	7.78	5.74	5.88	[0,0,0,0,0,0,0,0]	0.257382	1	1	1	0.9	0.7	1.4	1	0.9	1.3	0.9	0.8	1.3	1.2	1	1.1	0.8	0.6	0.8	1.1	0.8	1.3	1	1	1.3
264	Integrin alpha-1 OS=Homo sapiens GN=ITGA1 PE=1 SV=2	ITA1_HUMAN	131 kDa	6.22826	1.72999	1.61	1.56	1.59	[0,0,0,0,0,0,0,0]	0.238349	1	1	1	0.8	0.9	1.2	1	1.1	1.3	1	1	1.3	0.9	1	1	0.8	0.9	1	1	1	1.2	1	1	1.2
265	Ubiquitin-40S ribosomal protein S27a OS=Homo sapiens GN=RPS27A PE=1 SV=2	RS27A_HUMAN	18 kDa	10.2545	2.43724	28.6	42.7	52	[0,0,0,0,0,0,0,0]	0.245812	1	1	1	0.8	1.1	0.8	0.7	1	0.9	0.9	0.9	0.8	1.1	1.2	1.2	1.1	1.2	1	0.8	1.1	0.9	0.9	1	1
266	Peroxiredoxin-6 OS=Homo sapiens GN=PRDX6 PE=1 SV=3	PRDX6_HUMAN	25 kDa	6.29344	1.91107	30.9	28.5	25.6	[0,0,0,0,0,0,0,0]	0.241843	1	1	1	1.4	1.3	1.2	1.2	1.2	1.2	1.5	1.4	1.3	1.2	1.1	1.2	1.2	1.4	1.3	1.3	1.4	1.4	1.4	1.3	1.5
267	Apoptosis-inducing factor 1, mitochondrial OS=Homo sapiens GN=AIFM1 PE=1 SV=1	AIFM1_HUMAN	67 kDa	9.39405	1.89524	5.54	6.49	3.73	[0,0,0,0,0,0,0,0]	0.251464	1	1	1	1.1	1.1	1	1.4	1.3	1.1	1.4	1.5	1.2	1	1.1	1	1.1	1	0.9	1.3	1.3	1.1	1.3	1.3	1.1
268	Aldo-keto reductase family 1 member B10 OS=Homo sapiens GN=AKR1B10 PE=1 SV=2	AK1BA_HUMAN	36 kDa	7.99313	1.88142	10.3	22.7	12.1	[0,-1,0,-1,0,-1,0,-1]	0.346006	1	1	1	1.4	1.5	0.6	0.5	0.6	0.4	0.6	0.5	0.3	1.6	1	0.7	0.9	1.3	0.6	0.5	0.5	0.3	0.5	0.5	0.3
269	Delta(3,5)-Delta(2,4)-dienoyl-CoA isomerase, mitochondrial OS=Homo sapiens GN=ECH1 PE=1 SV=2	ECH1_HUMAN	36 kDa	8.11922	1.82954	8.59	7.38	10.2	[0,0,0,1,0,0,0,1]	0.261023	1	1	1	1.1	1.4	1	1.2	1.5	1.3	1.2	1.3	1	1.1	1.2	1	1.2	1.1	1	1.6	1.9	1.7	1.6	1.7	1.6
270	Periplakin OS=Homo sapiens GN=PPL PE=1 SV=4	PEPL_HUMAN	205 kDa	5.30381	2.45886	0.708	1.04	1.38	[0,0,0,0,0,0,0,0]	0.250963	1	1	1	0.8	1	0.9	1.1	1.5	1.2	1.1	1.4	1.2	0.9	1.2	1.2	0.7	0.9	0.9	1.1	1.6	1.3	1.1	1.4	1.2
271	Heterogeneous nuclear ribonucleoprotein U OS=Homo sapiens GN=HNRNPU PE=1 SV=6	HNRPU_HUMAN	91 kDa	5.80358	1.99072	1.82	2.47	2.06	[0,0,0,0,0,0,0,0]	0.263297	1	1	1	1	0.8	0.8	0.7	0.7	0.7	0.8	0.8	0.6	1	1	0.7	1	1.2	0.9	0.7	0.8	0.7	0.7	0.8	0.7
272	Galectin-1 OS=Homo sapiens GN=LGALS1 PE=1 SV=2	LEG1_HUMAN	15 kDa	5.14634	1.56896	141	119	186	[0,0,0,1,0,0,0,0]	0.252595	1	1	1	0.7	1	1.1	0.8	1.1	1.3	0.9	0.9	1.1	1.1	1	1.1	0.9	0.9	1	1.2	1.4	1.8	1.1	1.1	1.7
273	Serum paraoxonase/lactonase 3 OS=Homo sapiens GN=PON3 PE=1 SV=3	PON3_HUMAN	40 kDa	5.10479	1.61102	6.71	6.41	7.19	[0,1,0,1,0,1,0,1]	0.267914	1	1	1	1.1	1.2	1.5	1.7	1.5	1.6	1.5	1.9	1.8	1	1	1.1	1.1	1	1.2	1.6	1.3	1.5	1.5	1.5	1.5
274	ATP synthase subunit d, mitochondrial OS=Homo sapiens GN=ATP5H PE=1 SV=3	ATP5H_HUMAN	18 kDa	4.93985	1.93273	52.5	65.2	47.4	[0,0,0,1,0,0,0,1]	0.26568	1	1	1	1.1	1	1	1.1	1.5	1.5	1.2	1.3	1.2	1.1	1.2	1	1	1	1	1.5	2.4	2.2	1.6	1.7	1.9
275	Lon protease homolog, mitochondrial OS=Homo sapiens GN=LONP1 PE=1 SV=2	LONM_HUMAN	106 kDa	6.34201	1.97188	1.97	1.56	3.49	[0,0,0,0,0,0,0,0]	0.259548	1	1	1	0.9	1	0.9	0.9	0.9	0.9	1	0.9	0.8	1	1	0.9	1	1	0.9	1	0.9	0.9	1	1	1
276	Heat shock protein 75 kDa, mitochondrial OS=Homo sapiens GN=TRAP1 PE=1 SV=3	TRAP1_HUMAN	80 kDa	8.3988	2.10652	2.23	3.24	3.68	[0,0,0,0,0,0,0,0]	0.249392	1	1	1	1	1.1	0.9	0.9	1	0.8	0.8	0.9	0.8	0.8	0.9	0.9	0.9	1	0.9	0.8	1	0.8	0.8	0.9	0.8
277	Probable ATP-dependent RNA helicase DDX17 OS=Homo sapiens GN=DDX17 PE=1 SV=2	DDX17_HUMAN	80 kDa	8.37237	1.94952	3.08	3.58	3.13	[0,0,0,0,0,0,0,0]	0.256803	1	1	1	1	0.9	0.8	0.7	0.7	0.7	0.8	0.8	0.7	1	0.9	0.8	1	1	0.8	0.8	0.8	0.7	0.8	0.7	0.7
278	Bifunctional ATP-dependent dihydroxyacetone kinase/FAD-AMP lyase (cyclizing) OS=Homo sapiens GN=DAK PE=1 SV=2	DHAK_HUMAN	59 kDa	7.56247	1.51503	5.78	7.29	5.81	[0,0,0,0,0,1,0,1]	0.262176	1	1	1	1.2	1.4	1.2	1.4	1.3	1.4	1.4	1.7	1.6	1.1	1.2	1.1	1.1	1.5	1.2	1.3	1.3	1.4	1.4	1.4	1.5
279	Methylcrotonoyl-CoA carboxylase beta chain, mitochondrial OS=Homo sapiens GN=MCCC2 PE=1 SV=1	MCCB_HUMAN	61 kDa	7.748	1.7598	5.99	5.55	3.88	[0,0,0,0,0,0,0,0]	0.259538	1	1	1	1	1.1	1	1.1	1.2	1.1	1.1	1.2	1.1	1	1	1	1.1	0.9	0.9	1.1	1.3	1.1	1.1	1.2	1.1
280	Cytochrome P450 2A6 OS=Homo sapiens GN=CYP2A6 PE=1 SV=3	CP2A6_HUMAN	57 kDa	9.71476	1.99277	8.74	5.84	8.26	[0,1,0,0,0,1,0,0]	0.281777	1	1	1	1	1.3	1	2.3	1.7	1.5	1.7	1.7	1.6	0.9	1.1	0.9	0.7	1	0.9	1.3	1.2	1.1	1.2	1.6	1.1
281	E3 ubiquitin-protein ligase HUWE1 OS=Homo sapiens GN=HUWE1 PE=1 SV=3	HUWE1_HUMAN	482 kDa	4.86742	1.81506	0.23	0.258	0.363	[0,0,0,0,0,0,0,0]	0.262018	1	1	1	1	0.9	0.9	0.9	0.8	0.8	0.8	0.9	0.8	0.9	0.9	0.9	0.9	1	1.1	0.8	0.7	0.7	0.8	0.8	0.8
282	60S ribosomal protein L13a OS=Homo sapiens GN=RPL13A PE=1 SV=2	RL13A_HUMAN	24 kDa	11.5712	2.6203	75	30.5	41	[0,0,0,0,0,0,0,0]	0.271555	1	1	1	1	1.1	0.9	1	0.9	0.8	1	1.1	0.8	1	1	0.7	1.1	1.2	0.9	0.9	0.8	0.7	0.9	0.8	0.7
283	Protein transport protein Sec31A OS=Homo sapiens GN=SEC31A PE=1 SV=3	SC31A_HUMAN	133 kDa	6.8877	1.56177	1.69	1.52	1.55	[0,0,0,0,0,0,0,0]	0.24706	1	1	1	1	1	0.9	0.9	0.9	0.9	0.9	1	0.9	1	1	0.9	0.9	1	1	0.9	1	0.9	0.9	1	0.9
284	Succinyl-CoA ligase [GDP-forming] subunit beta, mitochondrial OS=Homo sapiens GN=SUCLG2 PE=1 SV=2	SUCB2_HUMAN	47 kDa	6.17712	1.70368	8.83	12.5	9.47	[0,0,0,0,0,0,0,0]	0.239658	1	1	1	1.3	1.2	1	1.2	1.1	0.9	1.4	1.1	0.8	1.1	1	0.8	1.3	0.9	0.8	1.2	1.2	0.9	1.3	1.2	1
285	Amine oxidase [flavin-containing] A OS=Homo sapiens GN=MAOA PE=1 SV=1	AOFA_HUMAN	60 kDa	7.96125	1.89753	9.15	5.9	8.71	[0,0,0,0,0,0,0,0]	0.243169	1	1	1	1.2	1.2	1	1.3	0.9	0.9	1.1	1.1	1	1	0.8	1	1.2	0.8	1	1.2	0.8	0.9	1.1	1	0.8
286	Heterogeneous nuclear ribonucleoproteins A2/B1 OS=Homo sapiens GN=HNRNPA2B1 PE=1 SV=2	ROA2_HUMAN	37 kDa	9.26195	1.84201	8.45	7.32	8.24	[0,-1,0,0,0,0,0,0]	0.267059	1	1	1	1	1	0.7	0.6	0.8	0.6	0.9	1	0.6	1.4	1.4	0.9	1	1.3	0.8	0.8	1.2	0.9	0.9	1	0.8
287	Cytochrome P450 2C9 OS=Homo sapiens GN=CYP2C9 PE=1 SV=3	CP2C9_HUMAN	56 kDa	7.9855	1.80863	10.3	6.91	6.62	[0,1,0,1,0,1,0,1]	0.331453	1	1	0.9	0.9	0.9	1.3	1.6	1.6	1.9	1.6	2.2	2.3	0.9	0.9	0.9	0.7	0.8	0.9	1.7	1.1	1.7	1.4	1.6	1.7
288	Laminin subunit beta-1 OS=Homo sapiens GN=LAMB1 PE=1 SV=2	LAMB1_HUMAN	198 kDa	4.57126	1.75622	0.883	0.957	0.822	[0,-1,0,-1,0,-1,0,-1]	0.269442	1	1	1	0.7	0.7	1	0.6	0.6	0.7	0.6	0.6	0.7	0.8	0.8	0.9	0.8	0.9	1	0.5	0.5	0.7	0.5	0.5	0.7
289	Methylmalonyl-CoA mutase, mitochondrial OS=Homo sapiens GN=MUT PE=1 SV=4	MUTA_HUMAN	83 kDa	6.92117	1.88837	3.54	2.32	2.51	[0,0,0,0,0,1,0,0]	0.260275	1	1	1	1.1	1.2	1.1	1.3	1.3	1.1	1.4	1.6	1.4	0.9	1	1	1	1	1	1.2	1.2	1	1.2	1.5	1.3
290	T-complex protein 1 subunit eta OS=Homo sapiens GN=CCT7 PE=1 SV=2	TCPH_HUMAN	59 kDa	7.73145	1.84873	6.07	5.26	5.39	[0,0,0,0,0,0,0,0]	0.242639	1	1	1	1	0.9	1	1	0.9	1	1	1	1	1	1	1	0.9	1	1.1	1	0.9	0.9	0.9	0.9	0.9
291	4-aminobutyrate aminotransferase, mitochondrial OS=Homo sapiens GN=ABAT PE=1 SV=3	GABT_HUMAN	56 kDa	8.03882	1.87988	6.39	7.61	9.42	[0,0,0,0,0,1,0,0]	0.277232	1	1	1	1.2	1.4	1.2	1.5	1.1	1.2	1.6	1.5	1.2	0.9	1	1.1	0.9	0.8	0.7	1.2	1	1	1.2	1.3	1
292	S-adenosylmethionine synthase isoform type-1 OS=Homo sapiens GN=MAT1A PE=1 SV=2	METK1_HUMAN	44 kDa	6.2368	1.80041	7.55	3.98	5.79	[0,1,0,1,0,1,0,1]	0.280209	1	1	1	1.3	1	1.2	1.5	1.5	1.6	1.3	1.5	1.4	1	0.9	1	1	0.9	1	1.5	1.3	1.5	1.5	1.5	1.5
293	X-ray repair cross-complementing protein 5 OS=Homo sapiens GN=XRCC5 PE=1 SV=3	XRCC5_HUMAN	83 kDa	5.57692	1.88385	2.11	3.38	2.02	[0,-1,0,-1,0,-1,0,-1]	0.280992	1	1	1	1	1.2	0.9	0.7	0.7	0.6	0.7	0.7	0.7	0.9	0.9	0.9	1.1	1.3	1.1	0.6	0.6	0.6	0.6	0.6	0.5
294	Cytochrome P450 2C8 OS=Homo sapiens GN=CYP2C8 PE=1 SV=2	CP2C8_HUMAN	56 kDa	8.62466	1.8898	5.36	6	6.56	[0,1,0,0,0,1,0,0]	0.273776	1	1	1	1.1	1.1	1.2	1.6	1.6	1.5	1.3	2.2	1.8	0.9	0.9	0.9	0.8	0.9	0.9	1.4	1.1	1.4	1.4	1.5	1.4
295	Electron transfer flavoprotein subunit alpha, mitochondrial OS=Homo sapiens GN=ETFA PE=1 SV=1	ETFA_HUMAN	35 kDa	8.56869	1.58733	19.5	16.9	14.3	[0,0,0,1,0,0,0,1]	0.248042	1	1	1	1.2	1	1	1	1.2	1.2	1.7	1.2	1.2	1.2	1.1	0.9	1.1	0.9	0.8	1.3	1.7	1.5	1.6	1.6	1.5
296	60S ribosomal protein L3 OS=Homo sapiens GN=RPL3 PE=1 SV=2	RL3_HUMAN	46 kDa	10.8887	2.36615	8.38	8.78	8.99	[0,0,0,0,0,0,0,0]	0.264956	1	1	1	0.9	1.1	0.9	0.9	1	0.9	0.9	1	0.8	1	1	0.7	1	1.1	0.9	0.9	1	0.9	0.8	1	0.7
297	Voltage-dependent anion-selective channel protein 2 OS=Homo sapiens GN=VDAC2 PE=1 SV=2	VDAC2_HUMAN	32 kDa	7.65139	1.58687	7.68	8.99	10.3	[0,0,0,0,0,0,0,0]	0.257626	1	1	1	1	1	0.9	0.8	0.9	0.8	0.7	0.8	0.7	0.8	0.9	0.7	1.2	0.9	0.9	0.8	0.9	0.8	0.8	0.8	0.8
298	ATP-citrate synthase OS=Homo sapiens GN=ACLY PE=1 SV=3	ACLY_HUMAN	121 kDa	7.34365	1.72574	1.48	1.76	1.73	[0,0,0,0,0,0,0,0]	0.26733	1	1	1	0.9	0.9	0.9	0.9	0.8	0.8	0.8	0.8	0.8	1.2	1.1	1.1	1.2	1.5	1.4	0.8	0.7	0.7	0.8	0.7	0.7
299	Electron transfer flavoprotein subunit beta OS=Homo sapiens GN=ETFB PE=1 SV=3	ETFB_HUMAN	28 kDa	8.31346	2.03827	27.1	17.8	23	[0,0,0,0,0,0,0,0]	0.243713	1	1	1	1.3	1.1	1.1	1.2	1.1	1.1	1.3	1	1.1	1	0.9	0.9	1.1	1	1	1.1	1.2	1.1	1.2	1.2	1.1
300	Plastin-2 OS=Homo sapiens GN=LCP1 PE=1 SV=6	PLSL_HUMAN	70 kDa	5.07108	1.87707	3.55	4.17	4.77	[0,0,0,0,0,0,0,0]	0.243761	1	1	1	0.8	1	1.1	0.9	0.8	0.9	1	0.9	1.3	1	0.9	1.2	0.9	0.9	1	0.8	0.7	0.9	0.9	0.7	1
301	Nesprin-2 OS=Homo sapiens GN=SYNE2 PE=1 SV=3	SYNE2_HUMAN	796 kDa	5.03466	2.06635	0.0942	0.0853	0.177	[0,0,0,0,0,0,0,0]	0.256945	1	1	1	0.9	0.9	0.9	0.9	0.9	0.9	1	0.9	0.9	1	0.9	1	0.9	1.1	0.9	0.9	0.9	0.9	0.9	0.9	0.8
302	T-complex protein 1 subunit zeta OS=Homo sapiens GN=CCT6A PE=1 SV=3	TCPZ_HUMAN	58 kDa	6.653	1.89024	4.33	6.29	5.66	[0,0,0,0,0,0,0,0]	0.239452	1	1	1	1.1	1	1	0.9	1.1	1.1	1	1	1.1	1.1	1.1	1	0.9	1.1	0.9	1.1	1.4	1.3	1.1	1.2	1.2
303	Myeloperoxidase OS=Homo sapiens GN=MPO PE=1 SV=1	PERM_HUMAN	84 kDa	9.14279	1.96318	3.65	3.13	2.21	[0,0,0,-1,0,-1,0,-1]	0.289801	1	1	1	1.1	0.6	0.9	0.7	0.6	0.8	0.6	0.5	0.9	0.7	0.7	1.4	1.1	0.8	1.3	0.6	0.5	0.8	0.6	0.5	0.8
304	Acyl-coenzyme A synthetase ACSM2B, mitochondrial OS=Homo sapiens GN=ACSM2B PE=1 SV=2	ACS2B_HUMAN	64 kDa	8.38348	1.76544	6.05	3.69	3.54	[0,0,0,0,0,0,0,0]	0.246157	1	1	1	1	1	0.9	1.3	1.1	1	1.3	1.1	1.1	1	0.9	0.9	0.9	0.8	1	1.2	1.1	1	1.4	1.2	1.2
305	Programmed cell death 6-interacting protein OS=Homo sapiens GN=PDCD6IP PE=1 SV=1	PDC6I_HUMAN	96 kDa	6.46196	1.75954	2.24	2.13	2.64	[0,0,0,0,0,0,0,0]	0.233508	1	1	1	1	1	1	0.9	0.8	0.9	0.9	0.9	0.9	1	0.9	1.1	1	1	1	0.9	0.9	0.9	0.9	0.8	0.9
306	Very long-chain acyl-CoA synthetase OS=Homo sapiens GN=SLC27A2 PE=1 SV=2	S27A2_HUMAN	70 kDa	8.64637	1.89853	3.16	2.59	3	[0,0,0,0,0,0,0,0]	0.257988	1	1	1	1	1	1.2	1.5	1.3	1.4	1.3	1.5	1.4	1	1	1	0.9	1	0.9	1.3	1.3	1.3	1.2	1.4	1.2
307	Bile salt sulfotransferase OS=Homo sapiens GN=SULT2A1 PE=1 SV=3	ST2A1_HUMAN	34 kDa	5.75703	1.98937	11	15.6	16	[0,0,0,0,0,1,0,0]	0.271446	0.9	1	1	1.2	1.4	1.2	1.2	1.3	1.1	1.6	1.6	1.4	1	1	1	1.2	0.8	0.8	1.3	1.2	1.2	1.5	1.3	1.2
308	Argininosuccinate lyase OS=Homo sapiens GN=ASL PE=1 SV=4	ARLY_HUMAN	52 kDa	6.44562	1.86621	11.1	4.65	5.13	[0,0,0,0,0,0,0,0]	0.255449	1	1	1	1	0.9	1.4	1.1	1.1	1.2	1.2	1.2	1.3	1	0.9	1	1.6	0.9	1.3	1.1	0.9	1.2	1.1	1.1	1.2
309	Clusterin OS=Homo sapiens GN=CLU PE=1 SV=1	CLUS_HUMAN	52 kDa	6.20826	2.11882	3.41	3.31	4.26	[0,0,0,1,0,0,0,0]	0.25774	1	1	1	1	0.8	1.2	0.8	1.1	1.2	0.7	1	1.3	1.2	1.4	1.2	0.9	1	1.4	1	1.8	1.6	1	1.5	1.5
310	Rab GDP dissociation inhibitor beta OS=Homo sapiens GN=GDI2 PE=1 SV=2	GDIB_HUMAN	51 kDa	6.39165	1.98829	8.87	5.62	4.95	[0,0,0,0,0,0,0,0]	0.245181	1	1	1	1	1	1	1.2	0.9	1	1	0.9	1	1	0.9	1.2	1.3	1.1	1.1	1	0.7	0.8	1	0.8	0.8
311	Thioredoxin domain-containing protein 5 OS=Homo sapiens GN=TXNDC5 PE=1 SV=2	TXND5_HUMAN	48 kDa	5.86134	1.68951	6.15	5.96	6.1	[0,0,0,1,0,0,0,1]	0.249938	1	1	1	1	1	1.1	1.1	1.2	1.4	1.4	1.2	1.3	1.3	1.2	1.1	1.2	1	1.1	1.3	1.5	1.6	1.5	1.5	1.7
312	Ankyrin-1 OS=Homo sapiens GN=ANK1 PE=1 SV=3	ANK1_HUMAN	206 kDa	5.92238	1.76564	1.14	0.68	0.617	[0,0,0,0,1,0,0,0]	0.267327	1	1	1	2.8	0.9	1.7	1	0.9	1	0.9	0.8	1	1	0.9	0.9	1.2	0.9	0.9	0.9	1	0.9	1	0.9	1
313	Sorbitol dehydrogenase OS=Homo sapiens GN=SORD PE=1 SV=4	DHSO_HUMAN	38 kDa	8.06021	1.63538	7.97	14.4	17.5	[0,1,0,1,1,1,0,1]	0.277616	1	1	1.1	1.5	1.4	1.6	2.1	1.5	1.6	2.1	1.8	2	1.2	1.1	1.3	1.2	1.1	1.2	2	1.3	1.6	2	1.4	1.7
314	Glucose-6-phosphate isomerase OS=Homo sapiens GN=GPI PE=1 SV=4	G6PI_HUMAN	63 kDa	8.554	1.8295	3	4.33	4.16	[0,0,0,0,0,0,1,0]	0.272333	1	1	1	1.1	1.3	1.2	1.1	0.8	0.9	1.1	0.9	1	1.2	1.2	1.8	2	1.7	1.6	1	0.8	0.8	0.9	0.9	0.8
315	Integrin beta-1 OS=Homo sapiens GN=ITGB1 PE=1 SV=2	ITB1_HUMAN	88 kDa	5.04024	1.74538	2.34	2.09	2.77	[0,0,0,0,0,0,0,0]	0.23511	1	1	1	0.8	0.9	1.1	0.9	1	1.1	0.9	1	1.2	1	1	1.1	0.9	0.9	1	0.8	1	1.1	0.8	0.9	1
316	Stress-induced-phosphoprotein 1 OS=Homo sapiens GN=STIP1 PE=1 SV=1	STIP1_HUMAN	63 kDa	6.78403	2.2067	5.71	5.98	6.12	[0,0,0,0,0,0,0,0]	0.248206	1	1	1	1.1	1.1	1	0.8	1	1	1	0.9	0.9	1.3	1.3	1.1	1	1.5	1.1	0.9	1.1	1.1	1	1.1	1.1
317	Arginine--tRNA ligase, cytoplasmic OS=Homo sapiens GN=RARS PE=1 SV=2	SYRC_HUMAN	75 kDa	6.64707	2.0183	2.62	3.26	4.6	[0,0,0,0,0,0,0,0]	0.249319	1	1	1	1	0.9	0.9	0.9	0.8	0.8	0.8	0.9	0.9	0.9	0.8	0.9	1	0.9	1	0.9	0.7	0.8	0.8	0.7	0.7
318	Glycine dehydrogenase (decarboxylating), mitochondrial OS=Homo sapiens GN=GLDC PE=1 SV=2	GCSP_HUMAN	113 kDa	7.1114	1.79284	1.88	1.43	1.76	[0,1,0,0,0,1,0,0]	0.279769	1	1	1	1.1	1	1.2	1.8	1.3	1.5	1.4	2	1.7	0.9	0.9	1	1	1	1.1	1.5	1.2	1.5	1.4	1.2	1.4
319	Nicotinamide phosphoribosyltransferase OS=Homo sapiens GN=NAMPT PE=1 SV=1	NAMPT_HUMAN	56 kDa	7.17661	1.83037	4.42	3.22	6.22	[0,0,0,0,0,0,0,0]	0.247944	1	1	1	1.1	1.4	0.7	0.9	1	0.7	1	0.9	0.6	1	1	0.7	1	1.1	0.8	1	1.1	0.9	1	1	0.7
320	Cofilin-1 OS=Homo sapiens GN=CFL1 PE=1 SV=3	COF1_HUMAN	19 kDa	8.28815	2.0303	18.3	75.3	108	[0,0,0,0,0,0,0,0]	0.245208	1	1	1	1	1	0.8	0.8	1	0.9	0.9	0.9	0.8	1.3	1.4	0.9	1	1.2	0.7	0.9	1.4	1.2	1.1	1.2	1.1
321	Kinesin-1 heavy chain OS=Homo sapiens GN=KIF5B PE=1 SV=1	KINH_HUMAN	110 kDa	6.45574	2.21272	1.29	1.88	2.2	[0,0,0,0,0,0,0,0]	0.244542	1	1	1	0.8	0.9	1	0.8	0.9	0.9	0.8	0.9	0.9	1	1.1	1.1	1	1	1	0.8	1	1	0.9	0.9	1
322	T-complex protein 1 subunit alpha OS=Homo sapiens GN=TCP1 PE=1 SV=1	TCPA_HUMAN	60 kDa	5.96144	1.82991	5.16	6.13	6.67	[0,0,0,0,0,0,0,0]	0.240918	1	1	1	1	1	1	0.9	1	1	0.9	1	1	1	1	1	0.9	1.1	1.1	1	1.1	1	1	1	1.1
323	General vesicular transport factor p115 OS=Homo sapiens GN=USO1 PE=1 SV=2	USO1_HUMAN	108 kDa	4.55944	1.81929	1.69	2.02	1.49	[0,0,0,0,0,0,0,0]	0.253966	1	1	1	0.9	0.9	0.9	0.9	1	0.9	0.9	0.9	0.9	0.8	0.9	0.9	1	1.1	1	0.8	0.9	0.9	0.9	0.9	0.9
324	Structural maintenance of chromosomes protein 3 OS=Homo sapiens GN=SMC3 PE=1 SV=2	SMC3_HUMAN	142 kDa	7.1823	2.40332	1.08	1.33	1.53	[0,0,0,0,0,0,0,0]	0.250519	1	1	1	0.9	0.9	1	0.8	0.9	0.9	0.7	0.8	0.9	1	1	1	0.9	0.9	1.1	0.8	0.9	0.9	0.8	0.8	0.8
325	Triosephosphate isomerase OS=Homo sapiens GN=TPI1 PE=1 SV=3	TPIS_HUMAN	31 kDa	5.7205	1.67563	19.7	8.54	23.5	[0,0,0,0,0,0,0,0]	0.248129	1	1	1	1.1	1.3	1.1	1.1	1.1	1.1	1.3	1	1	1.2	1.1	1.1	1.3	1.3	1.1	1.2	1.2	1.2	1.5	1.2	1.3
326	Peroxisomal acyl-coenzyme A oxidase 1 OS=Homo sapiens GN=ACOX1 PE=1 SV=3	ACOX1_HUMAN	74 kDa	8.29458	1.8217	3.37	2.5	4.03	[0,0,0,0,0,0,0,0]	0.25416	1	1	1	1.2	1.3	1	1.3	1.2	1	1.2	1.5	1	0.9	1	1	1	1	0.9	1.1	0.9	0.9	1	1	0.8
327	Carbonyl reductase [NADPH] 1 OS=Homo sapiens GN=CBR1 PE=1 SV=3	CBR1_HUMAN	30 kDa	8.48807	1.8787	16.6	19.4	15.9	[0,0,0,0,0,0,0,0]	0.259007	1	1	1	1.2	1.5	1.3	1	1.3	1.2	1.3	1.3	1.3	1.1	1.2	1.1	1	1	1.1	1.1	1.6	1.3	1.2	1.4	1.2
328	Coatomer subunit beta OS=Homo sapiens GN=COPB1 PE=1 SV=3	COPB_HUMAN	107 kDa	5.91905	1.86391	2.13	1.87	1.66	[0,0,0,0,0,0,0,0]	0.257652	1	1	1	0.9	0.8	0.9	0.8	0.8	0.8	0.8	0.8	0.8	0.9	0.8	0.8	0.9	1	1	0.8	0.9	0.8	0.8	0.8	0.7
329	Extended synaptotagmin-1 OS=Homo sapiens GN=ESYT1 PE=1 SV=1	ESYT1_HUMAN	123 kDa	5.60833	1.84672	1.2	1.94	1.76	[0,0,0,0,0,0,0,0]	0.266336	1	1	1	1	0.8	0.9	1	0.7	0.8	1	0.8	0.9	1	0.7	0.9	1	0.7	0.8	0.9	0.6	0.7	0.9	0.6	0.7
330	Isoleucine--tRNA ligase, cytoplasmic OS=Homo sapiens GN=IARS PE=1 SV=2	SYIC_HUMAN	145 kDa	6.02794	1.90777	0.873	1.05	1.12	[0,0,0,0,0,0,0,-1]	0.259473	1	1	1	1	0.8	0.8	0.8	0.7	0.7	0.8	0.8	0.7	0.9	0.8	0.9	0.9	1	1	0.8	0.7	0.7	0.7	0.7	0.7
331	14-3-3 protein zeta/delta OS=Homo sapiens GN=YWHAZ PE=1 SV=1	1433Z_HUMAN	28 kDa	4.43462	2.03204	61.8	72.6	46.9	[0,0,0,0,0,0,0,0]	0.243642	1	1	1	0.8	0.7	0.8	0.7	0.7	0.8	0.9	0.7	0.8	1.1	0.9	1	1.1	0.9	1.1	0.7	0.7	0.8	0.8	0.7	0.8
332	Annexin A7 OS=Homo sapiens GN=ANXA7 PE=1 SV=3	ANXA7_HUMAN	53 kDa	5.32066	1.62061	5.67	4.79	6.52	[0,0,0,0,0,0,0,0]	0.255716	1	1	1	0.9	1	1	0.8	1	0.9	0.8	1	1	1	1.1	1	1.1	1.1	1.2	0.9	0.9	0.9	0.8	0.9	0.9
333	26S protease regulatory subunit 8 OS=Homo sapiens GN=PSMC5 PE=1 SV=1	PRS8_HUMAN	46 kDa	7.66026	2.11904	5.78	4.73	12.5	[0,0,0,0,0,0,0,0]	0.251097	1	1	1	1.1	0.9	0.9	0.8	1	0.9	0.9	1	0.9	1	1.1	0.9	0.9	1	0.9	1	1.2	1.1	1.1	1.1	1.1
334	Adipocyte plasma membrane-associated protein OS=Homo sapiens GN=APMAP PE=1 SV=2	APMAP_HUMAN	46 kDa	6.02259	1.92685	9.58	5.38	7.57	[0,0,0,0,0,0,0,0]	0.255062	1	1	1	1	1	1	1.1	1.1	1	1	1.2	1.1	0.9	1	1.1	1.3	1.1	1.2	0.9	0.8	0.8	0.9	1	0.9
335	60S ribosomal protein L6 OS=Homo sapiens GN=RPL6 PE=1 SV=3	RL6_HUMAN	33 kDa	11.2917	2.53642	22	10.1	35.2	[0,0,0,0,0,0,0,0]	0.27105	1	1	1	1	1	0.8	1	0.9	0.8	0.9	0.9	0.7	0.9	0.9	0.7	1.1	1	0.8	0.9	0.8	0.7	0.9	0.8	0.7
336	Superoxide dismutase [Mn], mitochondrial OS=Homo sapiens GN=SOD2 PE=1 SV=2	SODM_HUMAN	25 kDa	8.44911	1.62743	11	11.5	17.7	[0,0,0,0,0,0,0,0]	0.27264	1	1	1	1	1.7	1	0.9	1.1	1	1.5	0.8	0.9	1.1	1.3	1.5	1	0.9	0.7	0.9	1.2	0.8	1.2	1.3	1.3
337	Ubiquitin-like modifier-activating enzyme 1 OS=Homo sapiens GN=UBA1 PE=1 SV=3	UBA1_HUMAN	118 kDa	5.4997	1.74285	1.54	1.68	1.65	[0,0,0,0,0,0,0,0]	0.249763	1	1	1	1.3	1.1	1.1	1	0.8	0.9	1	0.9	1	1	1	1.2	1.2	1.3	1.4	0.9	0.8	0.8	1	0.8	0.9
338	Coatomer subunit beta' OS=Homo sapiens GN=COPB2 PE=1 SV=2	COPB2_HUMAN	102 kDa	4.92758	1.81281	2.01	1.74	1.96	[0,0,0,-1,0,0,0,0]	0.245565	1	1	1	0.9	0.9	0.9	0.8	0.8	0.8	0.8	0.8	0.8	0.9	0.8	0.9	1	1	1.1	0.7	0.6	0.7	0.7	0.7	0.7
339	Guanine nucleotide-binding protein G(I)/G(S)/G(T) subunit beta-2 OS=Homo sapiens GN=GNB2 PE=1 SV=3	GBB2_HUMAN	37 kDa	5.85023	1.75903	3.85	5.49	5.08	[0,0,0,0,0,0,0,0]	0.23011	1	1	1	1	1	1.3	1	1.1	1.2	0.9	1	1.4	1	0.9	1	1	1.1	1.2	1	1.2	1.2	0.9	1	1.2
340	Histone H2AX OS=Homo sapiens GN=H2AFX PE=1 SV=2	H2AX_HUMAN	15 kDa	11.3887	2.05846	9.93	16.1	16.5	[0,-1,0,0,0,-1,0,-1]	0.278405	1	1	1	1.1	1.3	0.8	0.6	0.9	0.6	0.8	0.8	0.5	2	1.2	0.6	1.3	1	0.8	0.9	1.1	0.7	0.9	0.8	0.5
341	Ras-related protein Rab-10 OS=Homo sapiens GN=RAB10 PE=1 SV=1	RAB10_HUMAN	23 kDa	8.61141	2.0281	29.4	20	20.5	[0,0,0,0,0,0,0,-1]	0.276277	1	1	1	1.2	0.9	1	1	0.8	0.8	0.8	0.8	0.8	1	0.8	1	1.1	0.9	1	0.9	0.6	0.8	0.8	0.6	0.7
342	Villin-1 OS=Homo sapiens GN=VIL1 PE=1 SV=4	VILI_HUMAN	93 kDa	6.34715	1.81289	2.74	2.37	2.68	[0,0,0,-1,0,-1,0,0]	0.276633	1	1	1	1.1	0.8	0.8	0.8	0.7	0.7	0.8	0.6	0.6	1.2	0.9	0.8	1.5	1.3	1.3	0.7	0.6	0.6	0.8	0.6	0.7
343	Alcohol dehydrogenase [NADP(+)] OS=Homo sapiens GN=AKR1A1 PE=1 SV=3	AK1A1_HUMAN	37 kDa	6.786	1.77825	14.3	10.3	12.8	[0,0,0,0,0,0,0,0]	0.250155	1	1	1	1.3	1.2	1.1	1.1	1.1	1	1.4	1.2	1.2	1.1	1.1	1.1	1.2	1.1	1.1	1.2	1.1	1.1	1.3	1.1	1.2
344	AP-2 complex subunit alpha-1 OS=Homo sapiens GN=AP2A1 PE=1 SV=3	AP2A1_HUMAN	108 kDa	7.03816	1.71737	1.86	2.42	2.48	[0,0,0,0,0,0,0,0]	0.243454	1	1	1	0.9	0.9	1	1	0.8	0.9	1	0.8	1	1	0.9	1	1	1	1.1	0.9	0.7	0.8	0.9	0.8	0.8
345	Dynamin-like 120 kDa protein, mitochondrial OS=Homo sapiens GN=OPA1 PE=1 SV=3	OPA1_HUMAN	112 kDa	7.98915	2.20136	1.52	1.31	2.05	[0,0,0,0,0,0,0,0]	0.246207	1	1	1	1	1.2	0.9	0.9	1.1	0.9	0.9	1.1	0.8	0.9	1.1	0.8	0.9	1.1	0.8	0.9	1.2	0.9	0.9	1.1	0.9
346	40S ribosomal protein S4, X isoform OS=Homo sapiens GN=RPS4X PE=1 SV=2	RS4X_HUMAN	30 kDa	10.8511	2.23589	14.3	18.8	17.2	[0,0,0,0,0,0,0,0]	0.24816	1	1	1	1.1	1.2	1	1.1	1	0.9	1.1	1.1	0.9	1	1	0.8	1.2	1.3	1	1.1	1	0.8	0.9	1	0.7
347	Long-chain-fatty-acid--CoA ligase 5 OS=Homo sapiens GN=ACSL5 PE=1 SV=1	ACSL5_HUMAN	76 kDa	6.91225	1.70322	2.9	2.56	4.77	[0,0,0,0,0,0,0,0]	0.259786	1	1	1	1.1	1	1	1.2	1.1	1.1	1.1	1.3	1.1	1	0.8	0.9	0.8	0.7	0.8	1.2	1.1	1.2	1.2	1.2	1.2
348	Glutamine synthetase OS=Homo sapiens GN=GLUL PE=1 SV=4	GLNA_HUMAN	42 kDa	6.88227	1.89515	5.36	10.2	4.8	[0,0,1,0,1,0,0,0]	0.319048	1	1	1	1.7	3.4	2.1	0.9	1	1.1	0.9	1	1.1	2.4	1.8	2.3	0.8	0.9	0.9	1	1	1.1	1	1	1.2
349	Myosin regulatory light chain 12B OS=Homo sapiens GN=MYL12B PE=1 SV=2	ML12B_HUMAN	20 kDa	4.4444	2.09721	15.2	18.7	11.6	[0,0,0,0,0,0,0,0]	0.252842	1	1	1	0.8	0.7	0.8	0.9	1	1	0.9	0.7	0.9	1.1	0.9	1	0.9	0.7	0.8	1	1.3	1.2	1.1	0.9	1.3
350	NAD kinase 2, mitochondrial OS=Homo sapiens GN=NADK2 PE=1 SV=2	NAKD2_HUMAN	49 kDa	8.25618	2.11808	10.9	6.89	7.05	[0,0,0,0,0,0,0,0]	0.260734	1	1	1	1	1.1	1.2	1.3	1.1	1.3	1.3	1.1	1.2	1	0.9	1.1	1	0.9	0.9	1.2	1.2	1.2	1.3	1.2	1.3
351	Signal transducer and activator of transcription 1-alpha/beta OS=Homo sapiens GN=STAT1 PE=1 SV=2	STAT1_HUMAN	87 kDa	5.91685	1.97605	2.52	2.77	2.19	[0,0,0,0,0,0,0,0]	0.247874	1	1	1	0.9	1	0.9	0.8	0.8	0.8	0.8	1	0.9	0.9	0.9	0.9	0.8	1.1	0.9	0.7	0.9	0.7	0.8	0.9	0.7
352	Short/branched chain specific acyl-CoA dehydrogenase, mitochondrial OS=Homo sapiens GN=ACADSB PE=1 SV=1	ACDSB_HUMAN	47 kDa	6.99706	1.70442	4.15	5.54	6.63	[0,0,0,1,0,0,0,1]	0.266197	1	1	1	1.2	1.1	1.1	1.3	1.3	1.2	1.4	1.2	1	1	1	0.8	1	0.8	0.9	1.5	1.6	1.3	1.5	1.6	1.5
353	Corticosteroid 11-beta-dehydrogenase isozyme 1 OS=Homo sapiens GN=HSD11B1 PE=1 SV=3	DHI1_HUMAN	32 kDa	8.77035	1.66298	7.19	12.9	8.6	[0,0,0,0,0,1,0,0]	0.276764	1	1	1	0.8	1.5	0.7	1.4	1.8	1	1.3	2.5	1.1	0.8	1.2	0.9	0.9	0.9	0.6	1.3	1.3	1	1.2	2	0.9
354	Adenylyl cyclase-associated protein 1 OS=Homo sapiens GN=CAP1 PE=1 SV=5	CAP1_HUMAN	52 kDa	8.20056	1.69244	5.48	7.62	7.8	[0,0,0,0,0,0,0,0]	0.235438	1	1	1	1.2	1.2	1.1	0.9	1	1	1.1	1	1.1	1.1	1.1	1.1	1.1	1.1	1.1	0.9	1	1.1	1.1	0.9	1.1
355	Endoplasmic reticulum resident protein 29 OS=Homo sapiens GN=ERP29 PE=1 SV=4	ERP29_HUMAN	29 kDa	7.48578	1.84203	17	11.2	16.2	[0,0,0,1,0,0,0,1]	0.272806	1	1	1	1.1	1	1	1.4	1.2	1.3	1.6	1.2	1.2	1.4	1.1	1	1.2	1	1	1.8	1.9	1.8	2.2	1.7	2
356	Thioredoxin-dependent peroxide reductase, mitochondrial OS=Homo sapiens GN=PRDX3 PE=1 SV=3	PRDX3_HUMAN	28 kDa	7.87719	1.51332	5.65	5.92	6.05	[0,0,0,0,0,0,0,0]	0.248065	1	1	1	1.1	1.4	1.1	1.2	1.1	1	1.3	1.2	1	1.2	1.2	1.1	1.4	1.1	1.4	1.2	1.1	0.9	1.4	1.3	1.1
357	UDP-glucose 6-dehydrogenase OS=Homo sapiens GN=UGDH PE=1 SV=1	UGDH_HUMAN	55 kDa	7.1349	1.88059	4.84	6.65	5.18	[0,0,0,0,0,0,0,0]	0.257079	1	1	1	1.3	0.9	0.8	1	0.7	0.8	1	0.6	0.7	1.2	0.8	0.9	1.2	1	1.1	1	0.7	0.7	1	0.6	0.7
358	Band 3 anion transport protein OS=Homo sapiens GN=SLC4A1 PE=1 SV=3	B3AT_HUMAN	102 kDa	4.83649	1.66372	1.94	0.947	1.17	[0,0,0,0,1,0,0,0]	0.293285	1	1	1	3.3	0.9	2.1	1	0.8	1	0.9	0.7	1.1	1	0.8	0.9	1.2	0.8	1	0.8	0.7	0.8	0.9	0.7	0.9
359	Galactokinase OS=Homo sapiens GN=GALK1 PE=1 SV=1	GALK1_HUMAN	42 kDa	6.42378	1.77043	5.78	7.2	5.68	[0,0,0,0,0,0,0,0]	0.262451	1	1	1	1.2	1.1	1	1.1	1.1	0.9	1	1	0.8	1	1	0.8	0.9	1	0.9	1.2	1.2	1.2	1.1	1	1.1
360	6-phosphofructokinase, liver type OS=Homo sapiens GN=PFKL PE=1 SV=6	K6PL_HUMAN	85 kDa	7.53737	1.78709	2.25	2.76	2.98	[0,0,0,0,0,0,0,0]	0.255033	1	1	1	1	1.1	0.9	1.1	1	0.9	1	1.2	1	1	0.9	0.9	1.1	1.2	1	1	0.8	0.8	1	0.9	0.8
361	Serine/arginine-rich splicing factor 1 OS=Homo sapiens GN=SRSF1 PE=1 SV=2	SRSF1_HUMAN	28 kDa	10.771	2.65915	12	7.61	7.78	[0,0,0,0,0,0,0,0]	0.232973	1	1	1	0.8	1.1	0.8	0.9	1	1	0.8	0.9	0.7	1.1	1.1	1	1	1	0.9	0.9	1	1	1	1	1
362	Mitochondrial import receptor subunit TOM70 OS=Homo sapiens GN=TOMM70A PE=1 SV=1	TOM70_HUMAN	67 kDa	7.13565	1.91423	3.22	3.17	3.9	[0,0,0,0,0,0,0,0]	0.241743	1	1	1	1.1	1.2	0.8	0.8	0.9	0.8	0.8	0.9	0.7	1	1	0.7	0.8	1	0.8	0.9	1.1	0.8	0.9	1	0.8
363	Catenin beta-1 OS=Homo sapiens GN=CTNNB1 PE=1 SV=1	CTNB1_HUMAN	85 kDa	5.71091	1.67168	2.74	2.21	3.58	[0,0,0,0,0,0,0,0]	0.246305	1	1	1	0.9	1	0.9	0.9	0.9	0.9	0.9	1	0.9	0.9	0.9	0.8	0.9	1	1.1	0.9	0.8	0.7	0.8	0.9	0.7
364	Lanosterol synthase OS=Homo sapiens GN=LSS PE=1 SV=1	ERG7_HUMAN	83 kDa	6.60047	1.83436	2.88	2.31	2.64	[0,0,0,0,0,0,0,0]	0.244234	1	1	1	1	0.9	0.9	1.1	0.9	0.9	1	1.1	1	1	0.9	0.9	0.9	1	1	1.1	0.7	0.9	1	0.9	0.8
365	Heterogeneous nuclear ribonucleoprotein K OS=Homo sapiens GN=HNRNPK PE=1 SV=1	HNRPK_HUMAN	51 kDa	5.18207	1.99648	6.13	5.97	7.05	[0,0,0,0,0,0,0,0]	0.252735	1	1	1	1	1.1	0.9	0.8	0.9	0.8	0.9	0.9	0.8	1.1	1.1	1	0.9	1.2	1	0.8	1	0.9	0.9	0.9	0.9
366	Medium-chain specific acyl-CoA dehydrogenase, mitochondrial OS=Homo sapiens GN=ACADM PE=1 SV=1	ACADM_HUMAN	47 kDa	8.51448	1.93993	5.11	3.52	4.27	[0,0,0,0,0,0,0,0]	0.248671	1	1	1	1.2	1.3	0.9	1.1	1.2	1	1.3	1.2	1.1	1	1.1	0.9	1.1	1	0.9	1.3	1.5	1.2	1.3	1.4	1.2
367	Golgi apparatus protein 1 OS=Homo sapiens GN=GLG1 PE=1 SV=2	GSLG1_HUMAN	135 kDa	6.89568	2.08718	1.01	1.16	1.19	[0,0,0,0,0,0,0,0]	0.243946	1	1	1	0.9	0.8	0.9	0.9	0.9	0.9	0.8	0.8	0.8	0.8	0.9	0.9	0.9	0.9	1.1	0.8	0.9	0.8	0.8	0.8	0.9
368	Cytochrome b-c1 complex subunit 1, mitochondrial OS=Homo sapiens GN=UQCRC1 PE=1 SV=3	QCR1_HUMAN	53 kDa	6.32196	1.74287	3.4	2.8	3.64	[0,0,0,0,0,0,0,0]	0.267528	1	1	1	1	1	1.1	1.1	1.2	1.2	1	1.1	1	1.1	1	1.2	1	0.9	0.9	1.2	1.3	1.3	1.3	1.2	1.3
369	Catenin delta-1 OS=Homo sapiens GN=CTNND1 PE=1 SV=1	CTND1_HUMAN	108 kDa	6.14301	2.04969	1.68	1.31	2.66	[0,0,0,0,0,0,0,0]	0.248689	1	1	1	1	1	0.9	1	1	0.9	0.9	1	0.8	0.9	0.9	0.8	0.8	1	0.8	0.9	0.9	0.8	0.9	1	0.8
370	Pyruvate kinase PKLR OS=Homo sapiens GN=PKLR PE=1 SV=2	KPYR_HUMAN	62 kDa	7.83222	1.82345	3.33	4.52	6.29	[0,0,1,0,0,0,1,0]	0.251245	1	1	1	1.2	1.4	1	1.4	1.1	1	1.2	1.2	1.1	1.3	1.5	1.6	1.2	2.3	1.3	1.3	1.1	1	1.2	1.1	1.1
371	Myoferlin OS=Homo sapiens GN=MYOF PE=1 SV=1	MYOF_HUMAN	235 kDa	6.05661	1.95876	0.573	0.473	0.732	[0,0,0,0,0,0,0,-1]	0.257682	1	1	1	0.7	0.8	1.2	0.7	0.7	1	0.7	0.7	1	0.8	0.8	1.1	0.7	0.7	1	0.6	0.7	0.9	0.6	0.7	0.9
372	Superoxide dismutase [Cu-Zn] OS=Homo sapiens GN=SOD1 PE=1 SV=2	SODC_HUMAN	16 kDa	6.06956	1.50403	66	102	58.1	[0,0,0,1,0,0,0,1]	0.269607	1	1	1	1	1.4	1.1	1.2	1.5	1.4	1.3	1.2	1.2	1.3	1.4	1.3	1.1	1.2	1.1	1.5	2.1	1.5	2	2.1	2.4
373	Thiosulfate sulfurtransferase OS=Homo sapiens GN=TST PE=1 SV=4	THTR_HUMAN	33 kDa	7.28332	1.95966	9.2	8.68	12.1	[0,0,0,0,0,0,0,0]	0.2538	1	1	1	1.2	1.3	1.4	1.2	0.9	1.1	1.3	0.9	1.1	0.9	0.9	1.2	1.3	1.2	1.2	1	0.8	1	1	0.8	1
374	C4b-binding protein alpha chain OS=Homo sapiens GN=C4BPA PE=1 SV=2	C4BPA_HUMAN	67 kDa	7.31316	1.75625	3.25	2.15	3.27	[0,0,0,0,0,0,0,0]	0.266026	1	1	1	0.9	0.9	0.9	0.7	0.8	0.8	0.7	0.8	0.8	0.9	1	1	1.5	1.2	1.2	0.7	0.7	0.7	0.6	0.8	0.7
375	Cytoplasmic FMR1-interacting protein 1 OS=Homo sapiens GN=CYFIP1 PE=1 SV=1	CYFP1_HUMAN	145 kDa	6.89872	1.96461	1.08	0.746	1.36	[0,0,0,0,0,0,0,0]	0.24805	1	1	1	0.8	0.9	0.9	0.9	0.8	0.8	0.8	0.8	0.9	0.9	0.9	1	0.9	0.9	0.9	0.8	0.7	0.7	0.8	0.7	0.7
376	Protein ERGIC-53 OS=Homo sapiens GN=LMAN1 PE=1 SV=2	LMAN1_HUMAN	58 kDa	6.76396	1.89667	3.84	3.49	5.04	[0,0,0,0,0,0,0,0]	0.237275	1	1	1	0.8	1	0.9	1	1	1	1	1.1	1	1	1	0.9	1	0.9	0.9	1	1.1	1	1	1.1	1
377	Nidogen-1 OS=Homo sapiens GN=NID1 PE=1 SV=3	NID1_HUMAN	136 kDa	4.93172	1.64529	1.18	0.943	1.27	[0,0,0,0,0,0,0,0]	0.24364	1	1	1	0.8	0.9	1	0.8	0.9	0.9	0.7	0.8	0.8	1	1.1	0.9	0.8	1	0.9	0.9	1	0.9	0.7	0.9	0.9
378	Phosphatidylethanolamine-binding protein 1 OS=Homo sapiens GN=PEBP1 PE=1 SV=3	PEBP1_HUMAN	21 kDa	7.65443	1.85193	43.1	11.3	21.6	[0,1,0,1,0,1,0,1]	0.272615	1	1	1	1.2	1.6	1.2	1.5	1.4	1.4	1.8	1.3	1.3	1.3	1.4	1.2	1.4	1.3	1.3	1.6	1.8	1.8	2.1	1.9	2.3
379	26S protease regulatory subunit 7 OS=Homo sapiens GN=PSMC2 PE=1 SV=3	PRS7_HUMAN	49 kDa	5.65412	2.11145	5.44	5.7	5.83	[0,0,0,0,0,0,0,0]	0.241726	1	1	1	1	0.9	0.9	0.9	0.9	0.9	0.9	0.9	0.9	1	1	1	0.9	1.1	1.1	0.8	1	1	0.9	1	1
380	WD repeat-containing protein 1 OS=Homo sapiens GN=WDR1 PE=1 SV=4	WDR1_HUMAN	66 kDa	6.64317	1.57373	2.94	3.95	3.8	[0,0,0,0,0,0,0,0]	0.24547	1	1	1	0.9	0.8	0.8	0.8	0.8	0.8	0.8	0.8	0.8	0.8	0.8	0.8	0.9	0.9	0.8	0.8	0.8	0.9	0.8	0.8	0.8
381	Collagen alpha-1(I) chain OS=Homo sapiens GN=COL1A1 PE=1 SV=5	CO1A1_HUMAN	139 kDa	5.47205	1.28065	1.01	1.42	0.941	[0,0,0,0,0,0,0,0]	0.295837	1	1	1	0.6	1	1.3	0.6	1.3	1.5	0.6	0.9	1.4	0.7	0.9	0.9	0.6	0.7	1.1	0.8	1.7	1.6	0.7	1	1.7
382	Coatomer subunit gamma-1 OS=Homo sapiens GN=COPG1 PE=1 SV=1	COPG1_HUMAN	98 kDa	5.14132	1.82263	1.98	2.62	2.44	[0,0,0,0,0,0,0,0]	0.254474	1	1	1	0.8	0.8	0.8	0.8	0.7	0.7	0.8	0.8	0.7	0.9	0.8	0.8	0.9	0.9	0.9	0.7	0.7	0.7	0.7	0.7	0.6
383	Multidrug resistance protein 1 OS=Homo sapiens GN=ABCB1 PE=1 SV=3	MDR1_HUMAN	141 kDa	9.43893	1.80995	0.857	1.13	0.79	[0,0,0,0,0,0,0,0]	0.254284	1	1	1	1	1	0.8	1	0.9	0.9	0.9	0.9	0.9	1	0.9	0.9	1	1.5	1.1	0.8	0.7	0.8	0.8	0.7	0.7
384	Cation-independent mannose-6-phosphate receptor OS=Homo sapiens GN=IGF2R PE=1 SV=3	MPRI_HUMAN	274 kDa	5.75215	1.71485	0.507	0.514	0.639	[0,0,0,0,0,0,0,0]	0.245716	1	1	1	1	1	1.1	0.9	0.8	0.9	0.8	0.8	0.9	0.9	0.9	1.1	1.2	1	1.1	0.8	0.7	0.8	0.8	0.8	0.8
385	Selenium-binding protein 1 OS=Homo sapiens GN=SELENBP1 PE=1 SV=2	SBP1_HUMAN	52 kDa	6.32311	1.684	3.99	4.18	6.17	[0,0,0,0,0,0,0,0]	0.253833	1	1	1	1.1	1.2	1	1.3	1.2	1.1	1.3	1.2	1.2	1	1.1	1.2	1.2	1	1.1	1.4	1.2	1.1	1.4	1.3	1.3
386	Sideroflexin-1 OS=Homo sapiens GN=SFXN1 PE=1 SV=4	SFXN1_HUMAN	36 kDa	9.40556	1.67674	9.55	9.07	8.41	[0,0,0,0,0,0,0,0]	0.264694	1	1	1	1	1.1	1	1.2	1.2	1.1	1	1.3	1	0.9	1	1.1	1.2	0.9	1.1	1.1	1	1	0.9	1	0.9
387	Vitamin D-binding protein OS=Homo sapiens GN=GC PE=1 SV=1	VTDB_HUMAN	53 kDa	5.20792	1.80378	6.46	5.89	4.86	[0,0,0,0,0,0,0,0]	0.255042	1	1	1	1.3	0.9	1.3	0.8	0.8	1.1	0.9	0.9	1.2	1.3	1.3	1.4	1.2	1.2	1.6	0.9	0.9	1.1	0.9	0.9	1.2
388	DnaJ homolog subfamily B member 9 OS=Homo sapiens GN=DNAJB9 PE=1 SV=1	DNJB9_HUMAN	26 kDa	8.47309	2.00919	15.1	20.5	21	[0,0,0,1,0,0,0,1]	0.330864	1	1	1	0.8	0.9	0.8	1.1	1.6	1.1	1	1.2	0.8	0.9	1	0.6	0.7	0.8	0.6	1.2	2.3	1.1	1.3	2.3	2
389	Protein NipSnap homolog 1 OS=Homo sapiens GN=NIPSNAP1 PE=1 SV=1	NIPS1_HUMAN	33 kDa	9.67034	2.13387	10.3	12	8.96	[0,0,0,0,0,0,0,0]	0.250051	1	1	1	1.1	1.2	0.9	1.2	1.1	1	1.1	1.2	0.9	1.1	1	0.8	1.2	1	0.8	1.1	1.2	0.9	1	1.1	0.8
390	Propionyl-CoA carboxylase alpha chain, mitochondrial OS=Homo sapiens GN=PCCA PE=1 SV=4	PCCA_HUMAN	80 kDa	7.56228	1.84764	2.5	3.08	2.83	[0,0,0,0,0,0,0,0]	0.247406	1	1	1	0.9	1.1	0.9	1	1	0.9	1.1	1.1	1	1	1.1	1.1	1	0.9	0.8	1.1	1	0.9	1	1.1	0.9
391	Sulfide:quinone oxidoreductase, mitochondrial OS=Homo sapiens GN=SQRDL PE=1 SV=1	SQRD_HUMAN	50 kDa	9.50995	1.78607	8.54	5.79	9.83	[0,0,0,0,0,0,0,0]	0.250117	1	1	1	1	1	1.1	1.1	0.9	1	1	1	1.1	1	1	1.3	1.1	1.1	1.2	0.9	0.8	0.9	0.8	0.9	0.8
392	Actin-related protein 2/3 complex subunit 2 OS=Homo sapiens GN=ARPC2 PE=1 SV=1	ARPC2_HUMAN	34 kDa	7.40241	2.03837	8.61	13.5	16.8	[0,0,0,0,0,0,0,0]	0.248602	1	1	1	0.8	0.9	1	0.8	0.9	1	0.8	0.9	1.1	0.8	0.9	1.1	0.9	0.9	1	0.8	0.9	1	0.8	0.8	0.9
393	Cocaine esterase OS=Homo sapiens GN=CES2 PE=1 SV=1	EST2_HUMAN	62 kDa	6.02868	1.57428	2.36	2.48	2.53	[0,0,0,0,0,0,0,0]	0.267873	1	1	1	1.1	1	1.2	1.6	1.1	1.4	1.6	1.3	1.4	1.1	0.9	1.1	1	0.8	1	1.4	1	1.2	1.5	1	1.5
394	Laminin subunit alpha-5 OS=Homo sapiens GN=LAMA5 PE=1 SV=8	LAMA5_HUMAN	400 kDa	7.0077	1.68135	0.244	0.385	0.371	[0,0,0,0,0,0,0,0]	0.242055	1	1	1	0.8	0.9	1	0.9	0.9	1	0.7	0.8	0.9	0.8	0.9	1	0.9	0.9	1	0.8	0.7	0.8	0.7	0.8	0.8
395	2-oxoglutarate dehydrogenase, mitochondrial OS=Homo sapiens GN=OGDH PE=1 SV=3	ODO1_HUMAN	116 kDa	6.85526	1.8472	1.44	1.12	1.34	[0,0,0,0,0,0,0,0]	0.256543	1	1	1	1.1	1.1	1.1	1.2	1	0.9	1	1	1	0.8	0.9	0.9	1.1	1	1.1	1	0.7	0.8	0.9	0.9	0.8
396	Dolichyl-diphosphooligosaccharide--protein glycosyltransferase 48 kDa subunit OS=Homo sapiens GN=DDOST PE=1 SV=4	OST48_HUMAN	51 kDa	6.51793	1.69513	4.6	3.53	4.23	[0,0,0,0,0,0,0,0]	0.255414	1	1	1	1	1	0.9	1	0.9	0.9	0.9	1	0.9	0.9	0.8	0.9	1	0.9	0.9	0.9	0.7	0.8	0.8	0.8	0.7
397	Profilin-1 OS=Homo sapiens GN=PFN1 PE=1 SV=2	PROF1_HUMAN	15 kDa	8.46487	1.63464	122	69.4	107	[0,0,0,0,0,0,0,0]	0.265889	1	1	1	1.2	1	1.1	0.9	1	1.2	1.2	0.9	1.1	1.3	1.2	1.2	1.2	1.2	1.2	1.2	1.3	1.6	1.4	1.2	1.5
398	Glutamine--tRNA ligase OS=Homo sapiens GN=QARS PE=1 SV=1	SYQ_HUMAN	88 kDa	7.15696	1.93916	2.37	2.01	2.54	[0,0,0,0,0,0,0,0]	0.252062	1	1	1	1	0.9	0.9	1	0.9	0.9	0.9	1	0.8	0.9	0.9	0.9	1	1	1	0.9	0.8	0.8	0.9	0.8	0.7
399	Dysferlin OS=Homo sapiens GN=DYSF PE=1 SV=1	DYSF_HUMAN	237 kDa	5.33611	1.92084	0.695	0.447	0.651	[0,0,0,0,0,0,0,0]	0.244515	1	1	1	1.1	0.9	1	1	0.9	0.9	0.9	1	1	0.9	1	1.1	1	1	1.1	0.9	0.9	0.9	0.8	0.9	0.8
400	Tenascin OS=Homo sapiens GN=TNC PE=1 SV=3	TENA_HUMAN	241 kDa	4.51943	1.72453	0.682	0.761	0.469	[0,0,0,0,0,0,0,0]	0.26546	1	1	1	0.6	0.9	0.9	0.6	0.8	0.8	0.6	0.8	0.8	0.8	1	1.1	0.6	0.8	0.8	0.6	0.8	0.8	0.6	0.9	0.9
401	Dystonin OS=Homo sapiens GN=DST PE=1 SV=4	DYST_HUMAN	861 kDa	4.8937	1.99714	0.0596	0.0465	0.0847	[0,0,0,0,0,0,0,0]	0.311968	1	1	1	0.9	0.8	1	1	1.1	0.9	0.9	1.1	1	0.9	0.9	1.1	1	0.9	1.2	0.9	1.1	0.9	0.9	0.8	0.9
402	Endoplasmic reticulum resident protein 44 OS=Homo sapiens GN=ERP44 PE=1 SV=1	ERP44_HUMAN	47 kDa	4.89927	1.9316	5.87	3.45	3.85	[0,0,0,0,0,0,0,0]	0.24989	1	1	1	1	0.9	1	1.2	1.2	1.3	1.3	1.1	1.2	1.3	1.2	1.1	1.1	1.1	1.1	1.3	1.5	1.4	1.4	1.2	1.5
403	T-complex protein 1 subunit delta OS=Homo sapiens GN=CCT4 PE=1 SV=4	TCPD_HUMAN	58 kDa	7.93981	1.82968	4.33	6.7	8.8	[0,0,0,0,0,0,0,0]	0.250903	1	1	1	1	1	1.1	0.9	0.9	1.1	1	0.9	1.1	1	0.9	1.1	0.9	1.1	1.1	0.9	0.9	1	0.9	0.9	1
404	UDP-glucuronosyltransferase 2B15 OS=Homo sapiens GN=UGT2B15 PE=1 SV=3	UDB15_HUMAN	61 kDa	9.13118	1.77262	3.19	3.58	2.98	[0,1,0,0,0,1,0,0]	0.264599	1	1	1	1.4	1.2	1.2	1.8	1.2	1.5	1.4	1.8	1.7	1.1	0.9	0.9	1.2	1.1	0.9	1.4	0.9	1.4	1.2	1.1	1.3
405	Alcohol dehydrogenase 6 OS=Homo sapiens GN=ADH6 PE=2 SV=2	ADH6_HUMAN	39 kDa	7.8343	1.50576	7.6	7.96	10.7	[0,1,0,1,0,1,0,1]	0.273738	1	1	1	1.2	1.2	1	1.7	1.5	1.5	1.5	2.1	1.7	1	1	1.2	0.9	0.9	0.9	1.8	1.4	1.6	1.9	1.6	1.5
406	Guanine nucleotide-binding protein G(i) subunit alpha-2 OS=Homo sapiens GN=GNAI2 PE=1 SV=3	GNAI2_HUMAN	40 kDa	5.20097	1.98155	6.41	5.6	4.75	[0,0,0,0,0,0,0,0]	0.244056	1	1	1	0.9	0.8	1.1	1	0.9	1	0.9	0.9	1.2	0.9	0.8	1.1	0.9	0.8	1	0.9	0.8	1	0.9	0.9	1
407	26S proteasome non-ATPase regulatory subunit 1 OS=Homo sapiens GN=PSMD1 PE=1 SV=2	PSMD1_HUMAN	106 kDa	5.04413	1.7546	1.29	1.82	3.26	[0,0,0,0,0,0,0,0]	0.268223	1	1	1	1.1	0.9	0.9	0.9	0.8	0.9	0.8	0.9	0.9	1	0.9	1	1	1.1	1.1	0.8	0.7	0.8	0.8	0.9	0.8
408	60S ribosomal protein L5 OS=Homo sapiens GN=RPL5 PE=1 SV=3	RL5_HUMAN	34 kDa	10.21	2.39168	9.54	16.4	10.2	[0,0,0,0,0,0,0,0]	0.262362	1	1	1	1	1.1	0.8	1	1	0.9	1	0.9	0.8	1.1	1	0.8	1.1	1.1	0.8	1	1	1	1.1	1	0.7
409	Dolichyl-diphosphooligosaccharide--protein glycosyltransferase subunit 2 OS=Homo sapiens GN=RPN2 PE=1 SV=3	RPN2_HUMAN	69 kDa	5.46018	1.54957	3.06	2.83	3.92	[0,0,0,0,0,0,0,0]	0.248564	1	1	1	1	1	1	1	0.9	0.8	1	1	0.9	1	1	0.9	1	1	1	0.9	0.8	0.7	0.9	0.9	0.7
410	Spectrin beta chain, non-erythrocytic 2 OS=Homo sapiens GN=SPTBN2 PE=1 SV=3	SPTN2_HUMAN	271 kDa	6.01303	2.18595	0.889	0.819	0.953	[0,0,0,0,0,1,0,0]	0.274147	1	1	1	1	1.1	1.1	1.3	1.5	1.4	1.2	1.7	1.4	0.9	1	1	0.8	0.9	1	1.3	1.5	1.4	1.2	1.3	1.3
411	Splicing factor 3B subunit 3 OS=Homo sapiens GN=SF3B3 PE=1 SV=4	SF3B3_HUMAN	136 kDa	4.90557	1.76814	1.05	0.997	1.17	[0,0,0,0,0,0,0,-1]	0.266718	1	1	1	0.9	1	0.9	0.8	0.8	0.8	0.8	0.8	0.8	1	0.9	0.9	1	1.1	1.1	0.9	0.7	0.7	0.7	0.7	0.7
412	3-mercaptopyruvate sulfurtransferase OS=Homo sapiens GN=MPST PE=1 SV=3	THTM_HUMAN	33 kDa	6.58456	1.89269	14.1	13.4	13.7	[0,0,0,0,0,0,0,0]	0.249421	1	1	1	1.2	1.1	1.1	1.1	1	1.1	1.5	0.9	1	1.3	1.2	1.1	1.3	1.4	1	1.3	1.2	1.2	1.4	1.1	1.2
413	Annexin A11 OS=Homo sapiens GN=ANXA11 PE=1 SV=1	ANX11_HUMAN	54 kDa	7.77091	1.66566	5.67	4.82	5.68	[0,0,0,0,0,0,0,0]	0.24936	1	1	1	0.8	1	0.9	0.8	1	1	0.8	1	1	1.1	1.2	1	0.9	0.8	0.9	0.9	1.2	1	0.9	1	1
414	Dihydrolipoyllysine-residue succinyltransferase component of 2-oxoglutarate dehydrogenase complex, mitochondrial OS=Homo sapiens GN=DLST PE=1 SV=4	ODO2_HUMAN	49 kDa	9.38654	1.82797	5.41	3.81	4.59	[0,0,0,1,0,0,0,1]	0.266154	1	1	1	1.1	1.1	1.1	1.1	1.3	1.3	1.1	1.1	1.2	1	1	1.1	1	1	1.3	1.2	1.6	1.6	1.3	1.5	1.6
415	5-oxoprolinase OS=Homo sapiens GN=OPLAH PE=1 SV=3	OPLA_HUMAN	137 kDa	6.56378	1.63212	1.07	0.933	1.36	[0,0,0,0,0,0,0,0]	0.250675	1	1	1	1.3	0.9	0.9	1.1	0.8	0.9	1	0.9	0.9	1.1	0.9	1	1.1	0.9	0.9	1	0.7	0.9	1.1	0.8	0.8
416	Prenylcysteine oxidase 1 OS=Homo sapiens GN=PCYOX1 PE=1 SV=3	PCYOX_HUMAN	57 kDa	6.10431	1.69556	2.55	2.1	5.21	[0,0,0,0,0,0,0,0]	0.249715	1	1	1	1	1	1	1.2	1.2	1.1	1.1	1.4	1.2	0.9	1.1	1	1.1	1	0.9	1.1	1.1	1	1.1	1.1	1
417	17-beta-hydroxysteroid dehydrogenase 13 OS=Homo sapiens GN=HSD17B13 PE=2 SV=1	DHB13_HUMAN	34 kDa	9.32491	1.8327	13.6	10.5	16.1	[0,1,0,1,0,1,1,1]	0.301475	1	1	1	1.1	1.3	1.5	2	1.7	2.3	1.9	2.1	2.3	1	1.3	1.6	1.1	2	1.3	2	1.5	2.3	1.7	2.1	2.1
418	Dihydrolipoyl dehydrogenase, mitochondrial OS=Homo sapiens GN=DLD PE=1 SV=2	DLDH_HUMAN	54 kDa	7.94526	1.62585	3.74	4.53	3.72	[0,0,0,0,0,0,0,0]	0.246101	1	1	1	1	1.1	1	1	1	1.1	1.2	1	1.1	1	1	1.1	1.1	1.1	1.3	1.1	1.1	1.1	1.1	1.2	1.2
419	Lipopolysaccharide-responsive and beige-like anchor protein OS=Homo sapiens GN=LRBA PE=1 SV=4	LRBA_HUMAN	319 kDa	5.30853	1.73806	0.24	0.33	0.409	[0,0,0,0,0,0,0,0]	0.247021	1	1	1	1	0.9	1	1	0.9	0.9	0.8	0.9	1	0.9	0.9	1	1	1.2	1.2	0.8	0.8	0.9	0.8	0.8	0.9
420	MOSC domain-containing protein 2, mitochondrial OS=Homo sapiens GN=MARC2 PE=1 SV=1	MOSC2_HUMAN	38 kDa	9.50398	2.09442	14	7.07	12.6	[0,0,0,0,0,0,0,0]	0.265783	1	1	1	1.2	1.2	1.1	1.3	1.1	1.1	1.2	1.3	1	0.9	0.9	0.8	1.3	0.9	1	1.3	0.8	0.9	1	1	0.8
421	Poly [ADP-ribose] polymerase 1 OS=Homo sapiens GN=PARP1 PE=1 SV=4	PARP1_HUMAN	113 kDa	9.33854	1.96815	1.36	1.42	1.39	[0,0,0,0,0,0,0,0]	0.268714	1	1	1	1	1	0.8	0.8	0.8	0.7	0.8	0.8	0.7	1.1	1.1	0.8	1	1.4	1	0.8	0.8	0.7	0.8	0.8	0.7
422	26S proteasome non-ATPase regulatory subunit 2 OS=Homo sapiens GN=PSMD2 PE=1 SV=3	PSMD2_HUMAN	100 kDa	4.84049	1.77629	1.72	1.99	1.75	[0,0,0,0,0,0,0,0]	0.264917	1	1	1	1.1	0.9	0.9	0.9	0.8	0.8	0.9	0.9	0.9	0.9	0.9	0.9	1	1	1	0.9	0.7	0.8	0.9	0.8	0.9
423	40S ribosomal protein S9 OS=Homo sapiens GN=RPS9 PE=1 SV=3	RS9_HUMAN	23 kDa	11.317	2.78103	19.1	26.7	27.3	[0,0,0,0,0,0,0,0]	0.245744	1	1	1	1	1	1	1.1	0.8	0.8	1	1	0.8	0.9	0.9	0.9	1.1	1.1	1	0.9	0.8	0.7	0.8	0.8	0.6
424	Cytochrome c oxidase subunit 4 isoform 1, mitochondrial OS=Homo sapiens GN=COX4I1 PE=1 SV=1	COX41_HUMAN	20 kDa	10.1207	2.09574	35.7	16.4	23.4	[0,0,0,0,0,0,0,0]	0.29933	1	1	1	1	1.2	1.3	1	1.1	1.2	1	1.2	1.3	1	1	1.1	1	1	1.1	1	0.9	1	1	1	1
425	DNA repair protein RAD50 OS=Homo sapiens GN=RAD50 PE=1 SV=1	RAD50_HUMAN	154 kDa	6.86775	2.4322	0.469	0.556	0.983	[0,0,0,0,0,0,0,0]	0.247323	1	1	1	0.8	0.9	0.8	0.7	0.8	0.7	0.7	0.8	0.8	0.8	0.9	1	0.8	0.8	1	0.7	0.8	0.7	0.7	0.8	0.7
426	Aspartate--tRNA ligase, cytoplasmic OS=Homo sapiens GN=DARS PE=1 SV=2	SYDC_HUMAN	57 kDa	6.51753	2.02679	6.22	3.8	3.63	[0,0,0,0,0,0,0,0]	0.239029	1	1.1	1	0.9	0.9	0.8	0.9	0.8	0.8	0.9	0.9	0.8	0.9	1	0.8	0.9	1.1	1	0.8	0.8	0.8	0.8	0.9	0.8
427	3-ketoacyl-CoA thiolase, peroxisomal OS=Homo sapiens GN=ACAA1 PE=1 SV=2	THIK_HUMAN	44 kDa	8.55058	1.66679	6.18	4.61	5.6	[0,0,0,0,0,0,0,1]	0.275035	1	1	1	1.1	1	1	1.4	1.2	1.1	1.3	1.5	1.1	1	0.9	0.8	1	0.7	0.8	1.4	1.4	1.2	1.5	1.5	1.3
428	Cytoplasmic aconitate hydratase OS=Homo sapiens GN=ACO1 PE=1 SV=3	ACOC_HUMAN	98 kDa	6.66126	1.7064	1.86	1.34	1.38	[0,0,0,0,0,0,0,0]	0.241339	1	1	1	1.2	1.1	1.1	1.2	1	1	1.4	1.1	1.2	1.1	1	1.1	1.3	0.9	1.1	1.3	0.9	1	1.3	1.1	1.1
429	Cytosolic non-specific dipeptidase OS=Homo sapiens GN=CNDP2 PE=1 SV=2	CNDP2_HUMAN	53 kDa	5.81338	1.81638	4.55	4.43	5.25	[0,0,0,0,0,1,0,0]	0.25042	1	1	1	1	1.3	1.1	1.1	1.3	1.1	1.5	1.5	1.4	1.1	1.2	1.5	1.1	1	1.1	1.2	1.4	1.3	1.5	1.4	1.4
430	Flotillin-2 OS=Homo sapiens GN=FLOT2 PE=1 SV=2	FLOT2_HUMAN	47 kDa	4.90896	1.93166	4.23	4.08	6.77	[0,0,0,0,0,0,0,0]	0.24406	1	1	1	1.2	0.9	1.2	1	0.9	1	1	1	1.1	1	1	1.3	1	0.9	1.1	0.9	0.9	0.9	0.9	0.9	1
431	3-hydroxyacyl-CoA dehydrogenase type-2 OS=Homo sapiens GN=HSD17B10 PE=1 SV=3	HCD2_HUMAN	27 kDa	7.93684	1.45502	16.8	17.6	25.9	[0,0,0,0,0,0,0,0]	0.257332	1	1	1	1.2	1.2	1	1.1	1.2	1	1.1	1.2	1	1	1	0.9	1	1.1	0.9	1.2	1.4	1.3	1.3	1.5	1.2
432	Eukaryotic initiation factor 4A-I OS=Homo sapiens GN=EIF4A1 PE=1 SV=1	IF4A1_HUMAN	46 kDa	5.12034	2.05227	6.1	6.39	5.13	[0,0,0,0,0,0,0,0]	0.235928	1	1	1	1	1	1.2	0.8	0.8	0.9	0.9	0.9	1	0.9	1	1.3	1	1.1	1.2	0.8	0.8	0.8	0.8	0.9	0.7
433	Decorin OS=Homo sapiens GN=DCN PE=1 SV=1	PGS2_HUMAN	40 kDa	8.75817	1.71621	8.72	8.36	7.14	[0,0,0,0,0,0,-1,0]	0.284128	1	1	1	0.7	0.7	1.6	0.9	1.1	1.6	0.9	1	2	0.7	0.7	0.9	0.6	0.6	0.8	0.9	1	1.5	0.8	1	1.5
434	60S acidic ribosomal protein P0 OS=Homo sapiens GN=RPLP0 PE=1 SV=1	RLA0_HUMAN	34 kDa	5.77391	1.663	15.7	8.14	16.8	[0,0,0,0,0,0,0,0]	0.249844	1	1	1	1.1	1.1	0.8	1.1	0.8	0.8	1	0.9	0.7	1.1	0.9	0.8	1.2	1.2	0.8	1	0.7	0.7	1	0.9	0.7
435	Transketolase OS=Homo sapiens GN=TKT PE=1 SV=3	TKT_HUMAN	68 kDa	7.72824	1.74422	3.38	4.23	3.01	[0,0,0,-1,0,-1,0,-1]	0.279163	1	1	1	1.1	1.2	0.8	0.8	0.7	0.7	0.8	0.6	0.7	1.2	1	1	1.1	1.1	0.9	0.7	0.6	0.6	0.7	0.6	0.6
436	Estradiol 17-beta-dehydrogenase 11 OS=Homo sapiens GN=HSD17B11 PE=1 SV=3	DHB11_HUMAN	33 kDa	9.55862	1.63303	10.6	12.3	9.18	[0,0,0,0,0,0,0,0]	0.256014	1	1	1	1.1	0.9	0.9	1.1	0.8	0.9	1.1	1	1	1	0.7	0.8	1.3	1.1	0.8	1	0.6	0.7	0.9	0.8	0.7
437	Glutamine--fructose-6-phosphate aminotransferase [isomerizing] 1 OS=Homo sapiens GN=GFPT1 PE=1 SV=3	GFPT1_HUMAN	79 kDa	7.10978	1.98823	1.29	2.84	2.6	[0,0,0,0,0,0,0,0]	0.250542	1	1	1	0.9	0.7	0.8	0.9	0.7	0.8	0.9	0.7	0.8	0.9	0.7	1	1.1	0.9	1	0.8	0.7	0.8	0.9	0.7	0.8
438	Vesicle-fusing ATPase OS=Homo sapiens GN=NSF PE=1 SV=3	NSF_HUMAN	83 kDa	6.94574	1.88987	3.23	2.09	3.3	[0,0,0,0,0,0,0,0]	0.251113	1	1	1	1.1	0.9	0.9	0.8	0.8	0.9	0.8	0.8	0.7	0.9	0.9	0.9	0.9	1	1	0.8	0.8	0.8	0.8	0.8	0.8
439	Nucleobindin-1 OS=Homo sapiens GN=NUCB1 PE=1 SV=4	NUCB1_HUMAN	54 kDa	4.92001	2.32284	3.51	3.96	4.06	[0,0,0,1,0,0,0,1]	0.269271	1	1	1	1	1.1	1.2	1.2	1.3	1.4	1.3	1.1	1.3	1.4	1.3	1.3	1	1	1.1	1.3	1.6	1.7	1.5	1.5	1.8
440	Polyadenylate-binding protein 1 OS=Homo sapiens GN=PABPC1 PE=1 SV=2	PABP1_HUMAN	71 kDa	10.0004	1.95539	1.64	2.26	3.77	[0,0,0,0,0,0,0,0]	0.25538	1	1	1	1.2	1.1	1.1	1	1	1	1.2	1.1	1	1.3	1.1	1.1	1.2	1.2	1.1	1.1	1.2	1.2	1.2	1.1	1.1
441	Fructose-bisphosphate aldolase A OS=Homo sapiens GN=ALDOA PE=1 SV=2	ALDOA_HUMAN	39 kDa	8.19917	1.7081	6.2	4.01	10.4	[0,0,0,0,0,0,0,0]	0.259995	1	1	1	0.9	1.2	1.2	0.9	0.9	1.1	0.8	0.9	1	1	1.2	1.2	1.1	1.2	1.5	0.8	0.8	1.1	0.8	0.9	1
442	Fructose-1,6-bisphosphatase 1 OS=Homo sapiens GN=FBP1 PE=1 SV=5	F16P1_HUMAN	37 kDa	6.99519	1.73107	10.6	11.1	11.3	[0,1,0,0,0,1,0,1]	0.282388	1	1	1	1.1	1.4	1.4	1.4	1.6	1.3	1.8	1.8	1.6	1.1	1.2	1.2	1.1	1.2	1.2	1.5	1.3	1.4	1.7	1.7	1.6
443	Valine--tRNA ligase OS=Homo sapiens GN=VARS PE=1 SV=4	SYVC_HUMAN	140 kDa	7.62633	1.83906	0.95	1.09	1.02	[0,0,0,0,0,0,0,0]	0.251459	1	1	1	0.9	1	1	0.9	0.8	0.8	0.8	0.8	0.9	0.9	0.9	1	1.1	1.2	1.1	0.8	0.7	0.7	0.8	0.7	0.7
444	UDP-glucuronosyltransferase 2B7 OS=Homo sapiens GN=UGT2B7 PE=1 SV=1	UD2B7_HUMAN	61 kDa	8.45338	1.73529	4.22	4.42	4.82	[0,1,-1,0,0,1,-1,0]	0.298795	1	1	1	1	0.7	0.9	2.1	1.2	1.4	1.6	1.8	1.6	0.8	0.6	0.7	0.8	0.6	0.5	1.8	0.9	1.4	1.4	1.2	1.2
445	Ferritin light chain OS=Homo sapiens GN=FTL PE=1 SV=2	FRIL_HUMAN	20 kDa	5.59073	2.01337	20.4	25.1	35.4	[0,1,0,1,0,1,0,1]	0.286701	1	1	1	1.1	1.2	1.6	1.6	1.6	1.7	1.5	1.5	1.6	1	1.1	1.7	0.9	0.9	1.1	1.7	2	2	1.5	1.6	2
446	Heat shock 70 kDa protein 4 OS=Homo sapiens GN=HSPA4 PE=1 SV=4	HSP74_HUMAN	94 kDa	4.8247	1.93868	1.29	2.09	2.25	[0,0,0,0,0,0,0,0]	0.249539	1	1	1	1	1.1	1	0.9	0.8	0.9	0.9	0.9	0.9	1.1	1	1.1	1.2	1.1	1.2	0.9	0.8	0.8	0.9	0.9	0.9
447	E3 SUMO-protein ligase RanBP2 OS=Homo sapiens GN=RANBP2 PE=1 SV=2	RBP2_HUMAN	358 kDa	6.10393	1.82486	0.232	0.337	0.296	[0,0,0,0,0,0,0,0]	0.259565	1	1	1	1	0.9	0.9	0.9	0.9	0.8	0.9	0.9	0.9	1	0.9	1	0.9	1	1.1	0.8	0.8	0.9	0.8	0.8	0.9
448	Vacuolar protein sorting-associated protein 35 OS=Homo sapiens GN=VPS35 PE=1 SV=2	VPS35_HUMAN	92 kDa	5.16679	1.95546	1.34	1.41	2.02	[0,0,0,0,0,0,0,0]	0.253065	1	1	1	1	0.9	0.9	0.9	0.8	0.8	0.9	0.9	0.9	0.9	0.9	0.9	0.9	0.9	0.9	0.8	0.7	0.7	0.8	0.7	0.7
449	Elongation factor 1-gamma OS=Homo sapiens GN=EEF1G PE=1 SV=3	EF1G_HUMAN	50 kDa	6.63705	1.91432	4.38	6.21	7.35	[0,0,0,0,0,0,0,0]	0.260078	1	1	1	1.1	1.3	1.1	1	0.8	0.8	1	0.9	1	1.1	1	1.1	1.3	1.5	1.3	0.9	0.7	0.7	0.9	0.8	0.7
450	GDH/6PGL endoplasmic bifunctional protein OS=Homo sapiens GN=H6PD PE=1 SV=2	G6PE_HUMAN	89 kDa	7.31293	1.72855	2.32	1.76	2.12	[0,0,0,0,0,0,0,0]	0.241951	1	1	1	1.2	1.4	1.2	1.3	1.2	1.2	1.5	1.4	1.2	1.1	1.1	1.1	1.2	1.2	1	1.1	0.9	0.9	1.2	1.2	1.1
451	Inter-alpha-trypsin inhibitor heavy chain H2 OS=Homo sapiens GN=ITIH2 PE=1 SV=2	ITIH2_HUMAN	106 kDa	6.8538	1.78415	1.49	1.27	1.03	[0,0,0,0,0,0,0,0]	0.242365	1	1	1	1.3	0.8	1.1	0.9	0.8	0.9	0.8	0.7	0.9	1.2	0.9	0.9	1.4	1.1	1.1	0.9	0.9	0.9	0.9	0.7	0.9
452	Propionyl-CoA carboxylase beta chain, mitochondrial OS=Homo sapiens GN=PCCB PE=1 SV=3	PCCB_HUMAN	58 kDa	7.69513	1.72792	5.23	5.85	3.75	[0,0,0,0,0,0,0,0]	0.239906	1	1	1	1	1.1	0.9	1.1	1.1	0.9	1.1	1.2	0.9	1	1.1	0.9	1	0.9	0.7	1	1.1	0.8	1.1	1.2	0.9
453	Cytochrome b-c1 complex subunit 7 OS=Homo sapiens GN=UQCRB PE=1 SV=2	QCR7_HUMAN	14 kDa	9.23487	2.67144	83.8	55.8	57.1	[0,0,0,1,0,0,0,1]	0.282078	1	1	1	1.2	1	1	1.3	1.5	1.4	1.3	1.2	1.1	1.6	1.3	1.1	1.1	0.9	0.8	1.9	3.1	2.2	1.9	1.8	1.9
454	60S ribosomal protein L14 OS=Homo sapiens GN=RPL14 PE=1 SV=4	RL14_HUMAN	23 kDa	11.6522	2.20177	14.8	23.5	20.9	[0,0,0,0,0,0,0,0]	0.26402	1	1	1	1	1.1	0.9	1	1	0.9	1	1	0.8	0.9	1	0.8	1	1.1	0.9	0.9	1	0.9	0.9	1	0.8
455	40S ribosomal protein S8 OS=Homo sapiens GN=RPS8 PE=1 SV=2	RS8_HUMAN	24 kDa	10.9726	2.76486	8.83	8.01	7.08	[0,0,0,0,0,0,0,0]	0.250727	1	1	1	1.2	1	0.9	1.1	1	0.8	1.2	1.1	0.9	1.2	1	0.8	1.1	1	0.7	1	1	0.8	1.1	1.1	0.8
456	Splicing factor, proline- and glutamine-rich OS=Homo sapiens GN=SFPQ PE=1 SV=2	SFPQ_HUMAN	76 kDa	9.95369	1.94505	1.57	2.4	2.6	[0,0,0,0,0,0,0,0]	0.247751	1	1	1	0.9	1.1	0.8	0.8	1	0.9	0.9	0.9	0.8	1.1	1.1	0.9	1.1	1.1	1	0.9	1.2	1.1	1	1.1	1
457	Transferrin receptor protein 1 OS=Homo sapiens GN=TFRC PE=1 SV=2	TFR1_HUMAN	85 kDa	6.5836	1.7647	2.26	2	2.05	[0,-1,0,-1,0,-1,0,-1]	0.272676	1	1	1	1	0.9	0.9	0.7	0.6	0.6	0.7	0.7	0.6	1.2	1	1.1	1.2	1.5	1.2	0.7	0.6	0.5	0.7	0.7	0.6
458	Glutathione S-transferase omega-1 OS=Homo sapiens GN=GSTO1 PE=1 SV=2	GSTO1_HUMAN	28 kDa	6.5374	1.92622	13.8	8.81	11.6	[0,0,0,0,0,0,0,0]	0.24792	1	1	1	1.3	1.3	1.2	1.3	1.1	1.1	1.7	1.2	1.2	1.4	1.1	1.1	1.6	1	1.3	1.3	1	1.1	1.4	1.2	1.3
459	Quinone oxidoreductase OS=Homo sapiens GN=CRYZ PE=1 SV=1	QOR_HUMAN	35 kDa	8.69633	1.63052	7.31	10.3	7.84	[0,0,0,0,0,0,0,0]	0.244409	1	1	1	1.3	1.7	1.1	1.2	1.2	1.1	1.5	1.2	1.1	1.2	1.3	1.1	1.3	1.3	1	1.2	1.2	1.1	1.4	1.3	1.2
460	Protein transport protein Sec23A OS=Homo sapiens GN=SEC23A PE=1 SV=2	SC23A_HUMAN	86 kDa	7.07506	1.76243	2.44	2.07	1.78	[0,0,0,0,0,0,0,0]	0.242922	1	1	1	0.9	1	0.9	0.9	0.9	0.9	0.9	0.9	0.8	0.9	0.9	0.9	1	1	1	0.9	0.7	0.7	0.8	0.8	0.7
461	4-trimethylaminobutyraldehyde dehydrogenase OS=Homo sapiens GN=ALDH9A1 PE=1 SV=3	AL9A1_HUMAN	54 kDa	5.61081	1.7098	4.09	3.17	4.72	[0,0,0,0,0,0,0,0]	0.242754	1	1	1	1.3	1.3	1.1	1.3	1	1.1	1.4	1.1	1.1	1.2	1.1	1.2	1.3	1.3	1.2	1.2	0.9	1	1.2	1.1	1.1
462	Elongation factor 1-delta OS=Homo sapiens GN=EEF1D PE=1 SV=5	EF1D_HUMAN	31 kDa	4.63428	1.98125	7.09	17.9	11.9	[0,0,0,0,0,0,0,0]	0.261574	1	1	1	0.9	1	1	0.9	1	1.1	1	1	1	1.3	1.2	1.1	1.1	1.2	1.1	1	1.2	1.4	1.1	1.1	1.2
463	Golgin subfamily A member 4 OS=Homo sapiens GN=GOLGA4 PE=1 SV=1	GOGA4_HUMAN	261 kDa	5.07906	2.37731	0.168	0.22	0.306	[0,0,0,0,0,0,0,0]	0.267941	1	1	1	0.9	0.9	1	0.9	1	1.1	1	1	1	1	1	1.2	0.9	0.8	1.2	0.9	1	1	0.9	1	1.1
464	Heterogeneous nuclear ribonucleoproteins C1/C2 OS=Homo sapiens GN=HNRNPC PE=1 SV=4	HNRPC_HUMAN	34 kDa	4.69498	2.11239	12.3	12.9	10.8	[0,0,0,0,0,0,0,0]	0.264726	1	1	1	0.9	1	0.8	0.7	0.8	0.8	0.9	0.9	0.8	1.2	1.2	0.9	1	1.2	1	0.8	1.1	1	0.9	0.9	0.8
465	Nucleophosmin OS=Homo sapiens GN=NPM1 PE=1 SV=2	NPM_HUMAN	33 kDa	4.38748	1.96442	6.38	7.47	4.86	[0,0,0,0,0,0,0,0]	0.261443	1	1	1	1.1	1.1	0.8	0.8	0.8	0.8	0.8	0.8	0.7	1	1.1	0.8	0.9	1	1	0.8	1	1	0.9	1	0.8
466	Nesprin-1 OS=Homo sapiens GN=SYNE1 PE=1 SV=4	SYNE1_HUMAN	1011 kDa	5.22395	2.06779	0.0313	0.0563	0.0895	[0,0,0,0,0,0,0,0]	0.302364	1	1	1	1	1.1	1	1	1	0.9	1.1	1.3	1.2	1	1	1.2	0.9	1.1	1.1	1	1	1	1	1	1
467	Filamin-C OS=Homo sapiens GN=FLNC PE=1 SV=3	FLNC_HUMAN	291 kDa	5.82	1.62878	0.537	0.563	0.785	[0,0,0,0,0,0,0,0]	0.32161	1	1	1	1.6	0.7	0.9	0.9	0.7	0.9	0.9	0.6	0.8	1	0.9	1	1	1.1	1.1	0.9	0.7	0.8	0.9	0.7	0.8
468	Laminin subunit beta-2 OS=Homo sapiens GN=LAMB2 PE=1 SV=2	LAMB2_HUMAN	196 kDa	6.49885	1.77933	0.749	0.513	0.896	[0,0,0,0,0,0,0,0]	0.235589	1	1	1	0.9	1.1	1.1	1	1	1	0.9	0.9	1	1	1	1.1	1	1	1	1	0.8	1	1	0.9	1
469	Matrin-3 OS=Homo sapiens GN=MATR3 PE=1 SV=2	MATR3_HUMAN	95 kDa	6.18635	2.03302	1.28	1.42	2.58	[0,0,0,0,0,0,0,0]	0.263962	1	1	1	0.9	0.9	0.8	0.7	0.8	0.7	0.8	0.8	0.6	1	1	0.7	0.8	0.9	0.7	0.7	1	0.7	0.7	0.9	0.7
470	Nidogen-2 OS=Homo sapiens GN=NID2 PE=1 SV=3	NID2_HUMAN	151 kDa	4.93258	1.6018	0.86	0.9	0.963	[0,0,0,0,0,0,0,0]	0.242875	1	1	1	0.8	0.9	1	0.8	0.9	0.9	0.8	0.8	0.9	1	1.1	1	0.8	0.8	0.9	0.9	1	0.9	0.8	0.9	0.9
471	Aspartate aminotransferase, cytoplasmic OS=Homo sapiens GN=GOT1 PE=1 SV=3	AATC_HUMAN	46 kDa	7.01191	1.76465	5.63	5.44	8.27	[0,0,0,0,0,0,0,0]	0.243599	1	1	1	1.1	1.1	1.3	1.3	1.2	1.1	1.6	1.1	1.2	1.3	1.1	1	1.5	1.2	1.2	1.2	1	0.9	1.3	1.1	1.1
472	Alcohol dehydrogenase 1C OS=Homo sapiens GN=ADH1C PE=1 SV=2	ADH1G_HUMAN	40 kDa	8.3834	1.60387	54.2	41.1	27.9	[0,1,0,1,0,1,0,1]	0.307876	1	1	1	1.2	1.3	1.1	2.2	1.7	1.5	2.1	1.9	1.7	0.9	1.2	1.4	0.8	1.2	0.8	2.1	1.3	1.5	2.1	1.6	1.6
473	Glycerol-3-phosphate dehydrogenase [NAD(+)], cytoplasmic OS=Homo sapiens GN=GPD1 PE=1 SV=4	GPDA_HUMAN	38 kDa	6.10273	1.54539	14.5	7.27	7.44	[0,0,0,1,0,1,0,1]	0.261136	1	1	1	1	1.2	1	1.2	1.4	1.2	1.4	1.6	1.3	0.9	1.2	1	1	1.2	0.9	1.4	1.8	1.5	1.5	2.1	1.4
474	Proliferation-associated protein 2G4 OS=Homo sapiens GN=PA2G4 PE=1 SV=3	PA2G4_HUMAN	44 kDa	6.52127	1.93444	5.85	8.53	5.76	[0,-1,0,-1,0,-1,0,-1]	0.23595	1	1	1	0.9	0.7	0.8	0.8	0.6	0.7	0.8	0.5	0.7	1	0.7	0.8	1	0.8	1	0.8	0.6	0.7	0.9	0.6	0.7
475	Peroxiredoxin-2 OS=Homo sapiens GN=PRDX2 PE=1 SV=5	PRDX2_HUMAN	22 kDa	5.75543	1.79899	7.15	22	19.4	[0,0,0,1,0,0,1,1]	0.247927	1	1	1	1.2	1.1	1.4	1.2	1.3	1.4	1.4	1.2	1.4	1.2	1.2	1.4	1.5	1.3	1.6	1.4	1.6	1.6	1.6	1.3	1.8
476	Alpha-aminoadipic semialdehyde dehydrogenase OS=Homo sapiens GN=ALDH7A1 PE=1 SV=5	AL7A1_HUMAN	58 kDa	8.08555	1.70032	5.17	3.38	2.99	[0,0,0,0,1,0,0,0]	0.258746	1	1	1	1.5	1.5	1.3	1.3	1.1	1	1.3	1.1	1.1	1	1	1.1	1.4	1	1.1	1.1	0.9	0.9	1.2	1.1	1.1
477	Carnitine O-acetyltransferase OS=Homo sapiens GN=CRAT PE=1 SV=5	CACP_HUMAN	71 kDa	8.62725	1.82484	3.11	2.11	2.78	[0,0,0,0,0,0,0,0]	0.254677	1	1	1	1.1	1.2	1	1.1	1	0.9	1.1	1	0.9	0.9	1	1	1.1	1.2	1.1	1	0.8	0.8	0.9	0.9	0.8
478	Ceruloplasmin OS=Homo sapiens GN=CP PE=1 SV=1	CERU_HUMAN	122 kDa	5.50057	1.79475	0.895	1.04	1.01	[0,0,0,0,0,0,0,0]	0.247077	1	1	1	1.2	0.8	1.1	1	0.8	0.9	1	0.8	0.9	1.1	0.9	1.2	1.3	1.1	1.1	0.9	0.8	0.8	1	0.9	0.9
479	Protein diaphanous homolog 1 OS=Homo sapiens GN=DIAPH1 PE=1 SV=2	DIAP1_HUMAN	141 kDa	5.06789	1.9139	0.737	0.732	0.964	[0,0,0,0,0,0,0,0]	0.254466	1	1	1	0.9	0.9	0.9	0.9	0.9	0.9	0.9	0.9	1	0.9	0.9	0.9	0.9	0.9	0.9	0.9	0.9	1	0.9	0.9	0.9
480	Kininogen-1 OS=Homo sapiens GN=KNG1 PE=1 SV=2	KNG1_HUMAN	72 kDa	6.80487	1.77121	2.38	1.92	2.39	[0,0,0,0,0,0,0,0]	0.242377	1	1	1	1.1	1.1	1	0.9	1	0.9	0.9	1	0.8	1.1	1.3	0.9	1.2	1.5	1.4	0.9	1.3	1	0.9	1.2	1
481	60S ribosomal protein L7a OS=Homo sapiens GN=RPL7A PE=1 SV=2	RL7A_HUMAN	30 kDa	11.3184	2.43838	10.9	14.4	9.31	[0,0,0,0,0,0,0,0]	0.246915	1	1	1	1.2	1.2	1	1.1	1	0.9	1	1.1	0.8	1.1	1.1	0.8	1.1	1.2	0.8	1	1	0.9	1	1.1	0.8
482	Homogentisate 1,2-dioxygenase OS=Homo sapiens GN=HGD PE=1 SV=2	HGD_HUMAN	50 kDa	6.96384	1.67285	3.2	3.08	3.72	[0,0,0,0,0,1,0,1]	0.273624	1	1	1	1.4	1.2	1.3	1.7	1.3	1.2	1.7	1.8	1.6	1.2	0.9	1.1	1.6	0.9	1.1	1.6	1	1.2	1.7	1.4	1.3
483	Heterogeneous nuclear ribonucleoprotein R OS=Homo sapiens GN=HNRNPR PE=1 SV=1	HNRPR_HUMAN	71 kDa	8.32072	2.1061	2.43	2.1	2.45	[0,-1,0,0,0,0,0,0]	0.259915	1	1	1	0.8	0.9	0.7	0.8	0.7	0.6	0.9	0.7	0.7	1	0.9	1	0.9	1	1	0.8	0.7	0.7	0.9	0.7	0.7
484	Alpha-2-macroglobulin receptor-associated protein OS=Homo sapiens GN=LRPAP1 PE=1 SV=1	AMRP_HUMAN	41 kDa	9.36761	2.42482	6.07	12.6	6.5	[0,0,0,0,0,0,0,0]	0.256008	1	1	1	1	0.8	0.7	1	1	1	1.1	0.9	0.8	1.3	1	0.9	0.9	0.8	0.8	1.2	1.4	1.2	1.2	1	1.2
485	Erythrocyte band 7 integral membrane protein OS=Homo sapiens GN=STOM PE=1 SV=3	STOM_HUMAN	32 kDa	8.06993	1.85135	13	11	6.45	[0,0,0,0,0,0,0,0]	0.261362	1	1	1	1.3	1	1.3	1	0.9	1.1	1.1	1.1	1.2	0.9	0.9	1	0.9	0.8	0.9	1	0.8	1	0.9	0.9	1
486	Aspartyl/asparaginyl beta-hydroxylase OS=Homo sapiens GN=ASPH PE=1 SV=3	ASPH_HUMAN	86 kDa	4.65377	1.98103	2.1	1.37	1.31	[0,0,0,0,0,0,0,0]	0.245694	1	1	1	1.1	1.1	0.9	0.9	0.9	0.9	1	0.9	0.8	1.2	1.2	1	1.1	1.1	0.9	0.9	0.9	0.9	0.9	0.9	0.8
487	Eukaryotic translation initiation factor 4 gamma 1 OS=Homo sapiens GN=EIF4G1 PE=1 SV=4	IF4G1_HUMAN	175 kDa	4.98585	1.91904	0.676	0.617	0.693	[0,0,0,0,0,0,0,0]	0.25596	1	1	1	0.9	0.8	0.8	0.8	0.8	0.8	0.9	0.8	0.8	1	0.9	0.9	0.9	1	1.1	0.8	0.8	0.8	0.9	0.8	0.8
488	LETM1 and EF-hand domain-containing protein 1, mitochondrial OS=Homo sapiens GN=LETM1 PE=1 SV=1	LETM1_HUMAN	83 kDa	6.66035	2.1244	2.21	1.17	2.11	[0,-1,0,-1,0,-1,0,-1]	0.259035	1	1	1	0.9	0.8	0.7	0.7	0.7	0.6	0.7	0.8	0.6	0.8	0.8	0.7	0.8	0.8	0.8	0.7	0.7	0.5	0.7	0.7	0.5
489	Peroxiredoxin-4 OS=Homo sapiens GN=PRDX4 PE=1 SV=1	PRDX4_HUMAN	31 kDa	6.23934	1.85432	6.58	7.75	7.05	[0,1,0,1,0,1,0,1]	0.274656	1	1	1	1.3	1	1.1	1.6	1.3	1.5	1.8	1.6	1.4	1.3	1.1	1.1	1.2	1.1	1	1.7	1.5	1.7	2.1	1.8	1.8
490	40S ribosomal protein S18 OS=Homo sapiens GN=RPS18 PE=1 SV=3	RS18_HUMAN	18 kDa	11.605	2.75947	72.4	108	65.1	[0,0,0,0,0,0,0,0]	0.27938	1	1	1	0.9	1.1	0.9	1.1	1.1	0.9	1	1.1	0.8	1	1.1	0.9	1.1	1.1	0.8	1.2	1.6	1.2	1.2	1.2	0.9
491	Saccharopine dehydrogenase-like oxidoreductase OS=Homo sapiens GN=SCCPDH PE=1 SV=1	SCPDL_HUMAN	47 kDa	9.53426	1.73294	3.27	1.95	2.43	[0,0,0,0,0,0,0,0]	0.251523	1	1	1	1.3	1.1	0.8	1.1	0.9	0.8	0.9	1	0.7	1	1	0.7	1.2	1	0.7	1	0.8	0.6	0.9	0.9	0.6
492	Alanine--tRNA ligase, cytoplasmic OS=Homo sapiens GN=AARS PE=1 SV=2	SYAC_HUMAN	107 kDa	5.1787	1.85553	1.2	1.71	1.75	[0,0,0,0,0,0,0,0]	0.254736	1	1	1	0.9	0.7	0.8	0.8	0.8	0.9	0.9	0.8	0.9	1	0.8	1	0.9	0.9	1	0.8	0.8	0.9	0.9	0.8	0.9
493	Exportin-1 OS=Homo sapiens GN=XPO1 PE=1 SV=1	XPO1_HUMAN	123 kDa	5.97636	1.78318	0.932	1.08	1.41	[0,0,0,-1,0,0,0,-1]	0.268168	1	1	1	1.2	0.9	0.9	0.8	0.7	0.7	0.8	0.7	0.7	0.9	0.8	0.9	0.9	1	1	0.7	0.6	0.6	0.7	0.6	0.6
494	Caldesmon OS=Homo sapiens GN=CALD1 PE=1 SV=3	CALD1_HUMAN	93 kDa	5.3467	3.00121	1.56	1.82	1.49	[0,0,0,0,0,0,0,0]	0.253076	1	1	1	0.6	0.8	0.8	0.6	1	0.9	0.7	1	1	1.1	1.3	1.1	0.7	0.8	0.8	0.6	1.1	1	0.6	0.9	1.1
495	Echinoderm microtubule-associated protein-like 4 OS=Homo sapiens GN=EML4 PE=1 SV=3	EMAL4_HUMAN	109 kDa	6.36682	1.79755	1.17	1.43	1.47	[0,0,0,0,0,0,0,0]	0.279873	1	1	1	1	1	1	1	0.9	1	1	1	1	1.1	1	1	0.9	1.1	1.2	1	0.8	0.9	1	0.8	0.9
496	Membrane-associated progesterone receptor component 1 OS=Homo sapiens GN=PGRMC1 PE=1 SV=3	PGRC1_HUMAN	22 kDa	4.29942	1.90923	25.1	26.3	42	[0,0,0,0,0,0,0,0]	0.26937	1	1	1	1	1.1	0.9	1.3	1.2	1.1	1.2	1.2	1	1.2	1.1	1.1	0.9	0.9	0.7	1.4	1.3	1.2	1.3	1.2	1.1
497	40S ribosomal protein S6 OS=Homo sapiens GN=RPS6 PE=1 SV=1	RS6_HUMAN	29 kDa	11.5153	2.89715	13.9	9.04	7.23	[0,0,0,0,0,0,0,0]	0.245208	1	1	1	0.9	0.9	0.9	0.9	0.9	0.8	0.9	0.9	0.8	0.9	0.9	0.8	1	1	0.8	0.9	0.9	0.8	0.9	0.9	0.8
498	Cytochrome P450 4F11 OS=Homo sapiens GN=CYP4F11 PE=2 SV=3	CP4FB_HUMAN	60 kDa	6.70985	1.81912	3.06	3.68	2.46	[0,0,0,0,0,0,0,0]	0.2406	1	1	1	1.2	0.9	0.8	1.2	1	0.9	1	1.1	0.9	0.9	0.9	1	0.9	0.9	1	1	0.8	0.8	0.9	0.9	0.8
499	60S ribosomal protein L7 OS=Homo sapiens GN=RPL7 PE=1 SV=1	RL7_HUMAN	29 kDa	11.3116	2.71923	7.3	5.97	14.1	[0,0,0,0,0,0,0,0]	0.23662	1	1	1	1.1	1	0.9	1.1	0.8	0.8	1	1	0.9	0.9	0.8	0.8	1.2	1	1	0.9	0.7	0.8	0.8	0.9	0.7
500	Tubulin beta chain OS=Homo sapiens GN=TUBB PE=1 SV=2	TBB5_HUMAN	50 kDa	4.51809	1.74027	36.1	49.1	53.7	[0,0,0,0,0,0,0,0]	0.298107	1	1	1	1.1	0.9	0.7	0.8	0.7	0.7	0.8	0.7	0.7	1.1	0.9	0.8	1	0.9	0.8	0.9	0.8	0.7	0.9	0.7	0.6
501	Apolipoprotein A-IV OS=Homo sapiens GN=APOA4 PE=1 SV=3	APOA4_HUMAN	45 kDa	5.047	2.17869	7.43	8.42	4.49	[0,0,0,1,0,0,0,0]	0.257432	1	1	1	1.1	0.9	1.1	0.9	1	1.1	0.9	0.9	1.1	1.5	1.4	1.3	1.4	1.3	1.3	1.2	1.6	1.8	1.1	1.2	1.6
502	ATP synthase F(0) complex subunit B1, mitochondrial OS=Homo sapiens GN=ATP5F1 PE=1 SV=2	AT5F1_HUMAN	29 kDa	9.7935	1.8427	7.5	11.3	9.08	[0,0,0,0,0,0,0,0]	0.256134	1	1	1	1.2	1.2	1.1	1.2	1.1	1.1	1	1.2	1	0.9	0.9	0.9	1.1	1.1	1	1	0.8	0.9	0.9	1	0.8
503	Unconventional myosin-Ic OS=Homo sapiens GN=MYO1C PE=1 SV=4	MYO1C_HUMAN	122 kDa	9.85721	2.14795	1.22	0.794	0.912	[0,0,0,0,0,0,0,0]	0.250816	1	1	1	0.8	1	1.1	1.1	1	1.1	1	1.1	1.2	0.9	0.9	1	0.9	0.9	0.9	0.9	0.8	1	0.8	0.9	0.9
504	D-3-phosphoglycerate dehydrogenase OS=Homo sapiens GN=PHGDH PE=1 SV=4	SERA_HUMAN	57 kDa	6.69735	1.57034	2.55	5.44	3.68	[0,0,0,1,0,0,0,1]	0.260408	1	1	1	1	1	1	1.1	1.3	1.3	1.3	1.3	1.3	1.3	1.1	1	0.9	1.2	1.1	1.4	1.5	1.5	1.5	1.4	1.8
505	Stomatin-like protein 2, mitochondrial OS=Homo sapiens GN=STOML2 PE=1 SV=1	STML2_HUMAN	39 kDa	7.50266	1.90781	2.92	7.51	7.68	[0,0,0,0,0,0,0,0]	0.256212	1	1	1	1.1	1	1	1	1	1.1	1	1	1	1.2	1.2	1.2	1	0.9	1.1	1.2	1.4	1.3	1.2	1.1	1.3
506	Tricarboxylate transport protein, mitochondrial OS=Homo sapiens GN=SLC25A1 PE=1 SV=2	TXTP_HUMAN	34 kDa	10.4369	1.86704	5.19	7.51	10.5	[0,0,0,0,0,0,0,0]	0.278454	1	1	1	1	0.9	0.8	1	0.9	0.8	1	1	0.8	0.9	0.9	0.7	0.9	0.9	0.8	1	0.7	0.7	0.8	0.8	0.6
507	Complement C5 OS=Homo sapiens GN=C5 PE=1 SV=4	CO5_HUMAN	188 kDa	6.49104	1.74004	0.565	0.796	0.446	[0,0,0,0,0,0,0,0]	0.245777	1	1	1	1.1	0.9	1.1	0.8	0.8	0.9	0.8	0.8	0.9	0.9	0.9	0.9	1.2	1.4	1.4	0.8	0.7	0.8	0.7	0.8	0.8
508	Erlin-2 OS=Homo sapiens GN=ERLIN2 PE=1 SV=1	ERLN2_HUMAN	38 kDa	5.32522	1.77962	9	11.3	8.8	[0,0,0,0,0,0,0,0]	0.237681	1	1	1	1	0.9	1.2	1.1	1.1	1.2	1.2	1.1	1.3	1	0.9	1	0.9	0.9	1	1.2	1.1	1.3	1.2	1.1	1.3
509	Galectin-4 OS=Homo sapiens GN=LGALS4 PE=1 SV=1	LEG4_HUMAN	36 kDa	9.48014	1.57885	3.71	4.33	4.43	[0,-1,-1,-1,-1,-1,0,-1]	0.289112	1	1	1	1	0.8	0.4	0.8	0.6	0.4	0.6	0.5	0.3	0.6	0.7	0.6	0.9	1.1	0.5	0.5	0.5	0.3	0.5	0.5	0.3
510	60S ribosomal protein L13 OS=Homo sapiens GN=RPL13 PE=1 SV=4	RL13_HUMAN	24 kDa	12.1795	2.85687	23.2	12.3	16.5	[0,0,0,0,0,0,0,0]	0.245342	1	1	1	1	1.1	0.8	1	1	0.8	1	1.1	0.7	1.1	1.1	0.7	1	1.1	0.7	1	1.2	1	1.1	1.3	0.8
511	Protein S100-A8 OS=Homo sapiens GN=S100A8 PE=1 SV=1	S10A8_HUMAN	11 kDa	7.07188	2.0086	58.2	321	47.2	[0,-1,0,-1,0,-1,0,-1]	0.278272	1	1	1	1	0.5	0.9	0.6	0.5	0.8	0.5	0.4	0.8	0.6	0.6	1.4	0.8	0.8	0.9	0.6	0.6	0.9	0.6	0.4	0.7
512	Collagen alpha-1(XVIII) chain OS=Homo sapiens GN=COL18A1 PE=1 SV=5	COIA1_HUMAN	178 kDa	5.89196	1.36295	0.523	0.466	0.561	[0,0,0,0,0,0,0,0]	0.263648	1	1	1	1	1.1	0.9	0.8	0.8	0.8	0.8	0.8	0.7	1	1	1	1	1	0.9	0.8	0.7	0.7	0.7	0.7	0.7
513	DnaJ homolog subfamily C member 13 OS=Homo sapiens GN=DNAJC13 PE=1 SV=5	DJC13_HUMAN	254 kDa	6.72894	1.88329	0.342	0.227	0.367	[0,0,0,0,0,0,0,0]	0.264084	1	1	1	1	0.9	1	1	0.8	0.8	0.9	0.9	0.9	0.9	0.8	1	1	0.9	0.9	0.8	0.7	0.7	0.8	0.8	0.7
514	Hydroxymethylglutaryl-CoA lyase, mitochondrial OS=Homo sapiens GN=HMGCL PE=1 SV=2	HMGCL_HUMAN	34 kDa	8.71219	1.52582	6.31	9.02	6.08	[0,0,0,0,0,1,0,0]	0.246678	1	1	1	1.1	1.3	1.1	1.5	1.4	1.3	1.6	1.5	1.3	0.9	1.1	0.9	1	1.2	1	1.3	1.4	1.1	1.3	1.4	1.3
515	Mimecan OS=Homo sapiens GN=OGN PE=1 SV=1	MIME_HUMAN	34 kDa	5.28183	1.87587	3.72	4.9	3.54	[0,0,0,1,0,0,0,0]	0.28821	1	1	1	0.7	0.8	1.3	1	1.2	1.7	0.9	0.9	1.8	1	1	1.2	0.7	0.7	0.9	1.4	1.4	1.8	1.1	1.4	1.8
516	Unconventional myosin-VI OS=Homo sapiens GN=MYO6 PE=1 SV=4	MYO6_HUMAN	150 kDa	8.7229	2.23855	0.833	0.645	1.02	[0,0,0,0,0,0,0,0]	0.247445	1	1	1	1	0.9	0.8	0.9	0.8	0.8	0.8	0.8	0.8	1	0.9	1	1	1	1.1	0.8	0.8	0.8	0.8	0.8	0.8
517	Ubiquitin carboxyl-terminal hydrolase 5 OS=Homo sapiens GN=USP5 PE=1 SV=2	UBP5_HUMAN	96 kDa	4.65388	1.82587	1.5	1.57	1.52	[0,0,0,0,0,0,0,0]	0.257467	1	1	1	1	0.8	0.8	0.9	0.9	0.8	0.9	0.9	0.8	1	1	0.9	0.9	1	0.7	1	1.1	1	1	1	0.9
518	Vesicular integral-membrane protein VIP36 OS=Homo sapiens GN=LMAN2 PE=1 SV=1	LMAN2_HUMAN	40 kDa	6.94881	1.83188	4.07	3.15	3.57	[0,0,0,0,0,0,0,0]	0.238553	1	1	1	1.1	1	0.9	1.1	1	0.9	1	1	0.9	1	0.9	0.9	1.3	1	1	1	0.9	0.8	0.9	0.8	0.7
519	26S proteasome non-ATPase regulatory subunit 3 OS=Homo sapiens GN=PSMD3 PE=1 SV=2	PSMD3_HUMAN	61 kDa	8.74866	2.13682	3.43	2.92	3.67	[0,0,0,0,0,0,0,0]	0.24895	1	1	1	1	0.9	1	0.8	0.8	0.9	0.9	0.9	1	0.9	0.9	1	1	1.1	1.1	0.8	0.7	0.8	0.8	0.7	0.8
520	Serine/threonine-protein phosphatase 2A 65 kDa regulatory subunit A alpha isoform OS=Homo sapiens GN=PPP2R1A PE=1 SV=4	2AAA_HUMAN	65 kDa	4.74706	1.75124	3.01	2.59	3.23	[0,0,0,0,0,0,0,0]	0.243932	1	1	1	0.9	0.8	1	0.8	0.8	0.8	0.9	0.8	0.9	1	0.8	1	0.9	0.9	1	0.8	0.8	0.9	0.9	0.8	0.8
521	Aminoacylase-1 OS=Homo sapiens GN=ACY1 PE=1 SV=1	ACY1_HUMAN	46 kDa	6.11774	1.78176	5.27	5.99	6.13	[0,0,0,1,0,1,0,1]	0.263512	1	1	1	1.1	1.3	1.2	1.3	1.4	1.4	1.4	1.3	1.6	1.2	1.3	1.4	1	1.2	1.1	1.4	1.4	1.6	1.7	1.5	2
522	A-kinase anchor protein 9 OS=Homo sapiens GN=AKAP9 PE=1 SV=3	AKAP9_HUMAN	454 kDa	4.6466	2.22944	0.116	0.122	0.1	[0,0,0,0,0,0,0,0]	0.26144	1	1	1	0.9	0.9	0.9	0.9	1	0.9	1	1	1	0.8	1	1	0.8	1	1	0.9	1.1	1	0.9	1	0.9
523	B-cell receptor-associated protein 31 OS=Homo sapiens GN=BCAP31 PE=1 SV=3	BAP31_HUMAN	28 kDa	8.88437	2.03394	30.1	17.6	12.5	[0,0,0,-1,0,0,0,-1]	0.252417	1	1	1	1.1	0.8	1	0.9	0.8	0.9	0.8	0.8	1	0.9	0.9	1.2	1.1	0.9	1.1	0.7	0.6	0.8	0.7	0.6	0.7
524	Complement factor B OS=Homo sapiens GN=CFB PE=1 SV=2	CFAB_HUMAN	86 kDa	7.06684	1.84898	1.59	1.98	1.8	[0,0,0,0,0,0,0,0]	0.250148	1	1	1	1.1	0.9	1	0.9	0.8	0.9	1	0.8	0.9	1.2	1	1	1.3	1.1	1.1	0.9	0.8	0.9	0.9	0.8	0.9
525	Versican core protein OS=Homo sapiens GN=VCAN PE=1 SV=3	CSPG2_HUMAN	373 kDa	4.14986	1.65804	0.182	0.16	0.123	[0,0,0,0,0,-1,0,-1]	0.336097	0.9	1	1	1	0.7	1.3	0.7	0.7	0.8	0.6	0.6	0.7	1.1	1.1	1.1	0.8	0.7	0.8	0.7	0.7	0.7	0.7	0.6	0.7
526	Transaldolase OS=Homo sapiens GN=TALDO1 PE=1 SV=2	TALDO_HUMAN	38 kDa	6.80005	1.92027	7.63	7.27	5.55	[0,0,0,0,0,0,0,0]	0.239556	1	1	1	1	1.5	1.2	1	0.9	0.9	1	1	0.9	1	1.2	1.4	1.2	1.5	1.2	0.9	0.9	0.8	0.9	0.9	0.9
527	Aldehyde dehydrogenase X, mitochondrial OS=Homo sapiens GN=ALDH1B1 PE=1 SV=3	AL1B1_HUMAN	57 kDa	6.78643	1.80944	3.37	2.62	3.61	[0,0,0,1,0,1,0,1]	0.264954	1	1	1	1.2	1.3	1.1	1.3	1.2	1.3	1.6	1.3	1.5	1.3	1.2	1.4	0.9	0.9	0.9	1.6	1.2	1.6	1.6	1.7	1.3
528	Eukaryotic translation initiation factor 3 subunit C OS=Homo sapiens GN=EIF3C PE=1 SV=1	EIF3C_HUMAN	105 kDa	5.39811	2.22234	1.04	1.15	1.18	[0,0,0,0,0,0,0,0]	0.251473	1	1	1	0.9	1	1	0.9	0.9	0.9	0.9	1	0.9	0.9	1	1	1.1	1.1	1.1	0.8	0.9	0.9	0.8	0.9	0.9
529	Integrin alpha-V OS=Homo sapiens GN=ITGAV PE=1 SV=2	ITAV_HUMAN	116 kDa	5.36323	1.72079	1.19	1.01	1.34	[0,0,0,0,0,0,0,0]	0.23964	1	1	1	0.8	0.8	1	0.8	1	1.1	0.8	0.8	1	0.8	0.9	1.2	0.8	0.8	0.9	0.8	1	1.1	0.8	0.9	1.1
530	Leucine-rich repeat-containing protein 59 OS=Homo sapiens GN=LRRC59 PE=1 SV=1	LRC59_HUMAN	35 kDa	10.2924	2.3472	6.75	8.67	8.02	[0,0,0,0,0,0,0,0]	0.243484	1	1	1	1.1	1	0.8	0.9	0.8	0.7	1	0.8	0.7	1	0.9	0.9	1	1	0.9	0.9	0.8	0.7	0.9	0.8	0.7
531	HLA class I histocompatibility antigen, Cw-12 alpha chain OS=Homo sapiens GN=HLA-C PE=2 SV=2	1C12_HUMAN	41 kDa	6.24866	1.95347	3.57	3.39	4.22	[0,0,0,0,0,0,0,0]	0			1			0.9			0.9			1			1.2			2.6			1			0.9
532	Cytochrome P450 3A5 OS=Homo sapiens GN=CYP3A5 PE=1 SV=1	CP3A5_HUMAN	57 kDa	9.08937	1.88404	3.15	3.06	3.89	[0,0,0,0,0,0,0,0]	0.271467	1	1	1	1	0.9	1.3	1.2	1.1	1.1	1	1.6	1.3	1.2	1.2	1	1.3	0.7	1	1.1	1	1	1.1	0.8	1.1
533	Enoyl-CoA delta isomerase 2, mitochondrial OS=Homo sapiens GN=ECI2 PE=1 SV=4	ECI2_HUMAN	44 kDa	9.41973	1.83553	4.98	4.38	5.82	[0,0,0,1,0,0,0,0]	0.269308	1	1	1	1.3	1.2	1.2	1.4	1.2	1.3	1.4	1.3	1.3	1	1	1	1.2	0.9	1.2	1.4	1.4	1.4	1.4	1.4	1.3
534	Ig mu chain C region OS=Homo sapiens GN=IGHM PE=1 SV=3	IGHM_HUMAN	49 kDa	6.76667	1.62628	4.52	2.65	2.71	[0,0,0,0,0,0,0,0]	0.253825	1	1	1	1.3	0.8	1.8	0.8	0.8	1	1	0.8	1.4	0.8	0.8	0.9	1.2	1	1.4	0.7	0.7	0.9	0.7	0.8	1.1
535	GTP:AMP phosphotransferase AK3, mitochondrial OS=Homo sapiens GN=AK3 PE=1 SV=4	KAD3_HUMAN	26 kDa	9.63533	1.98198	15.1	12.2	21	[0,0,0,1,0,0,0,0]	0.261681	1	1	1	1.3	1.1	1.1	1.2	1.2	1.2	1.5	1.2	1.1	1.3	1.2	1.1	1.5	1.1	1.1	1.3	1.5	1.5	1.4	1.3	1.4
536	Serum paraoxonase/arylesterase 1 OS=Homo sapiens GN=PON1 PE=1 SV=3	PON1_HUMAN	40 kDa	4.88703	1.51879	6.08	6.98	5.94	[0,1,0,0,0,1,0,1]	0.253762	1	1	1	1.1	1	1.2	1.5	1.3	1.7	1.2	1.6	1.7	1.2	1.2	1.1	1.2	1.7	1.2	1.3	1.3	1.5	1.3	1.4	1.7
537	Sterol 26-hydroxylase, mitochondrial OS=Homo sapiens GN=CYP27A1 PE=1 SV=1	CP27A_HUMAN	60 kDa	9.15936	1.86704	2.47	2.59	3.52	[0,0,0,0,0,0,0,0]	0.243483	1	1	1	0.9	1.3	1	1	1.1	0.9	1	1.3	0.9	0.8	1.1	0.9	0.9	1.2	0.9	0.9	1	0.8	0.9	1.1	0.8
538	Cytochrome c oxidase subunit 6B1 OS=Homo sapiens GN=COX6B1 PE=1 SV=2	CX6B1_HUMAN	10 kDa	7.12561	2.05756	30.7	12.8	59.6	[0,0,0,1,0,0,0,1]	0.291901	1	1	1	1	1.1	1.1	1.2	1.6	1.4	1.1	1.3	1.2	1.2	1.3	1.1	1	1	1	1.6	2.5	2	1.6	1.9	1.8
539	Epiplakin OS=Homo sapiens GN=EPPK1 PE=1 SV=2	EPIPL_HUMAN	556 kDa	5.28782	1.93458	0.0877	0.235	0.27	[0,0,0,0,0,0,0,0]	0.296271	1	1	1	1.1	1.2	1	0.9	0.9	0.9	1	0.9	0.8	1.1	1.3	1.6	1.1	1.4	1.4	1	1	0.8	0.9	0.8	0.8
540	Arginase-1 OS=Homo sapiens GN=ARG1 PE=1 SV=2	ARGI1_HUMAN	35 kDa	7.25277	1.71047	11.3	5.77	7.29	[0,1,0,1,0,1,0,1]	0.272339	1	1	1	1.2	1.6	1.1	1.6	1.6	1.3	1.8	1.5	1.4	1.1	1.2	1.2	1.2	1.3	1.4	1.6	1.5	1.4	2	1.8	1.8
541	NADH dehydrogenase [ubiquinone] flavoprotein 2, mitochondrial OS=Homo sapiens GN=NDUFV2 PE=1 SV=2	NDUV2_HUMAN	27 kDa	8.20686	1.74635	5.75	7.83	6.16	[0,0,0,1,0,0,0,1]	0.274673	1	1	1	1	0.9	1	1.1	1.3	1.3	1.2	1.1	1.2	1.1	1	1	0.9	0.9	0.9	1.6	1.9	2	1.8	1.4	1.8
542	Pyruvate dehydrogenase E1 component subunit alpha, somatic form, mitochondrial OS=Homo sapiens GN=PDHA1 PE=1 SV=3	ODPA_HUMAN	43 kDa	8.14443	1.96649	7.08	5.28	4.52	[0,0,0,0,0,0,0,0]	0.248215	1	1	1	0.9	1.1	0.9	0.9	1	0.9	0.9	0.9	0.9	1	1.1	1	0.8	1	1	0.9	1.1	1	0.8	1	0.8
543	Periostin OS=Homo sapiens GN=POSTN PE=1 SV=2	POSTN_HUMAN	93 kDa	7.5872	1.90051	1.02	1.46	1.17	[0,-1,0,-1,0,-1,0,-1]	0.30521	1	1	1	1.3	1.3	1.2	0.6	0.6	0.6	0.6	0.6	0.6	1.4	1.3	1.1	0.7	0.9	1.1	0.6	0.7	0.7	0.6	0.7	0.7
544	Receptor-type tyrosine-protein phosphatase C OS=Homo sapiens GN=PTPRC PE=1 SV=2	PTPRC_HUMAN	147 kDa	6.08369	1.80355	0.812	0.695	0.75	[0,0,0,0,0,0,0,0]	0.241826	1	1	1	0.8	0.9	1.1	1	0.9	1.1	0.9	1	1.2	0.9	0.9	1.1	0.8	0.9	1	0.8	0.8	0.9	0.9	0.9	1
545	Short-chain specific acyl-CoA dehydrogenase, mitochondrial OS=Homo sapiens GN=ACADS PE=1 SV=1	ACADS_HUMAN	44 kDa	8.11741	1.69726	4.03	3.86	2.45	[0,0,0,1,0,0,0,1]	0.275114	1	1	1	0.9	0.9	1.2	1.2	1.2	1.4	1.3	1.3	1.4	0.9	0.9	1	1	1	1.2	1.4	1.4	1.6	1.4	1.5	1.7
546	ATPase family AAA domain-containing protein 3A OS=Homo sapiens GN=ATAD3A PE=1 SV=2	ATD3A_HUMAN	71 kDa	9.41389	2.21994	1.5	1.46	1.99	[0,0,0,0,0,0,0,0]	0.26824	1	1	1	0.7	0.9	0.7	0.8	1.1	0.8	0.8	1	0.8	0.8	1.1	0.9	0.8	1.2	0.9	0.9	1.4	0.9	0.9	1.1	0.9
547	Malate dehydrogenase, cytoplasmic OS=Homo sapiens GN=MDH1 PE=1 SV=4	MDHC_HUMAN	36 kDa	7.44733	1.72632	6.11	10.4	7.98	[0,0,0,0,0,0,0,0]	0.256462	1	1	1	1.1	1.4	1.1	1.1	1	0.9	1.3	1.2	1	1.2	1.2	1	1.5	1.5	1.3	1	0.9	0.8	1.1	1	0.9
548	Phenylalanine-4-hydroxylase OS=Homo sapiens GN=PAH PE=1 SV=1	PH4H_HUMAN	52 kDa	6.57358	1.92677	4.4	2.23	5.08	[0,1,0,1,1,1,0,1]	0.269861	1	1	1	1.7	1.2	1.6	1.8	1.7	2	1.4	2.1	2	1.1	1.1	1.2	0.9	0.9	1.2	1.5	1.2	1.7	1.6	1.8	1.9
549	Glycine--tRNA ligase OS=Homo sapiens GN=GARS PE=1 SV=3	SYG_HUMAN	83 kDa	7.03509	1.95576	1.66	1.73	1.78	[0,0,0,0,0,0,0,0]	0.252797	1	1	1	0.9	0.9	1	0.8	0.8	0.9	0.9	0.8	0.9	1.2	1.1	1.1	1.1	1.4	1.5	0.9	0.9	1	0.8	0.9	0.9
550	Tripeptidyl-peptidase 2 OS=Homo sapiens GN=TPP2 PE=1 SV=4	TPP2_HUMAN	138 kDa	6.26912	1.70721	0.97	0.794	1.19	[0,0,0,0,0,0,0,0]	0.23185	1	1	1	1	1	1.2	1.1	0.9	1	1.1	1	1.2	1	1	1.3	1	0.9	1	1	0.8	1	1	0.9	1.1
551	UDP-glucuronosyltransferase 2B10 OS=Homo sapiens GN=UGT2B10 PE=1 SV=1	UDB10_HUMAN	61 kDa	9.39698	1.78242	2.61	3.61	2.61	[0,1,0,0,0,1,0,0]	0.275814	1	1	1	1.2	1	1	1.4	1.6	1.4	1.4	2.3	1.7	0.9	0.9	0.8	0.9	0.9	0.7	1.2	1.3	1.3	1.3	1.6	1.1
552	6-phosphogluconate dehydrogenase, decarboxylating OS=Homo sapiens GN=PGD PE=1 SV=3	6PGD_HUMAN	53 kDa	7.24788	1.74536	3.1	2.76	3.59	[0,0,0,-1,0,0,0,0]	0.256664	1	1	1	1.1	1.1	0.9	0.9	0.8	0.7	0.9	0.9	0.8	0.9	1	1	1.3	1.6	1.3	0.7	0.7	0.6	0.8	0.7	0.6
553	Acetyl-CoA carboxylase 1 OS=Homo sapiens GN=ACACA PE=1 SV=2	ACACA_HUMAN	266 kDa	6.32481	1.88348	0.51	0.461	0.566	[0,0,0,0,0,0,0,0]	0.27053	1	1	1	0.8	0.9	0.9	0.8	0.8	0.8	0.8	0.9	0.9	1.1	1	1.1	0.9	1.2	1.1	0.8	0.9	0.8	0.8	0.8	0.9
554	Actin-related protein 3 OS=Homo sapiens GN=ACTR3 PE=1 SV=3	ARP3_HUMAN	47 kDa	5.68758	1.90148	4.93	3.41	3.49	[0,0,0,0,0,0,0,0]	0.246171	1	1	1	0.8	0.9	1	0.8	0.8	0.9	0.8	0.9	1	0.8	0.9	1	0.9	0.9	1.1	0.8	0.7	0.8	0.8	0.7	0.8
555	ATP synthase subunit O, mitochondrial OS=Homo sapiens GN=ATP5O PE=1 SV=1	ATPO_HUMAN	23 kDa	10.6082	1.95718	17.2	13.6	12	[0,0,0,1,0,0,0,0]	0.264002	1	1	1	1.2	1.2	1	1.1	1.2	1.1	1.1	1.4	1	1	1.1	0.8	1	1	0.9	1.2	1.8	1.5	1.3	1.7	1.3
556	Clustered mitochondria protein homolog OS=Homo sapiens GN=CLUH PE=1 SV=2	CLU_HUMAN	147 kDa	6.0419	1.8584	0.563	0.625	0.875	[0,0,0,0,0,0,0,0]	0.249112	1	1	1	1.1	1.1	0.9	1.2	1.1	0.9	1	1.2	0.9	1	1.1	1	1	1.1	1	1	1.1	0.8	0.9	1.1	0.8
557	Collagen alpha-2(I) chain OS=Homo sapiens GN=COL1A2 PE=1 SV=7	CO1A2_HUMAN	129 kDa	9.35944	1.29253	0.83	0.965	0.796	[0,0,0,0,0,0,0,0]	0.27783	1	1	1	0.7	1	1.2	0.6	1.1	1.3	0.6	0.8	1.1	0.7	0.9	1	0.6	0.8	1.2	0.8	1.5	1.2	0.7	1	1.3
558	Dynactin subunit 1 OS=Homo sapiens GN=DCTN1 PE=1 SV=3	DCTN1_HUMAN	142 kDa	5.57791	2.05383	0.697	0.77	1.05	[0,0,0,0,0,0,0,0]	0.245409	1	1	1	0.9	0.8	0.9	0.9	0.9	0.9	0.8	1	1	1	1	1.1	0.9	0.9	1.1	0.8	0.9	0.9	0.8	0.9	1
559	Fibulin-1 OS=Homo sapiens GN=FBLN1 PE=1 SV=4	FBLN1_HUMAN	77 kDa	4.86171	1.67888	1.53	1.3	1.43	[0,-1,-1,-1,0,-1,-1,-1]	0.248323	1	1	1	0.7	0.7	0.8	0.6	0.7	0.8	0.6	0.6	0.7	0.7	0.7	0.7	0.6	0.6	0.8	0.6	0.6	0.7	0.6	0.6	0.7
560	Far upstream element-binding protein 2 OS=Homo sapiens GN=KHSRP PE=1 SV=4	FUBP2_HUMAN	73 kDa	7.33865	1.44273	3.12	2	2.33	[0,0,0,0,0,0,0,0]	0.252123	1	1	1	1	1	0.9	0.8	0.8	0.8	0.8	0.8	0.8	1.1	1.1	1	0.8	1	1	0.8	0.9	0.9	0.9	0.8	0.9
561	Hydroxyacyl-coenzyme A dehydrogenase, mitochondrial OS=Homo sapiens GN=HADH PE=1 SV=3	HCDH_HUMAN	34 kDa	9.41301	1.76379	7.01	4.77	5.45	[0,0,0,1,0,0,0,1]	0.260723	1	1	1	1.1	1.4	1.2	1.2	1.3	1.4	1.5	1.1	1.2	1	1.1	1.2	1	1.1	1.1	1.3	1.6	1.4	1.4	1.6	1.7
562	40S ribosomal protein SA OS=Homo sapiens GN=RPSA PE=1 SV=4	RSSA_HUMAN	33 kDa	4.51156	1.73403	7.76	7.29	5.34	[0,0,0,0,0,0,0,0]	0.248808	1	1	1	1	1.1	0.9	1.1	1	0.9	1.2	1.1	0.9	1.3	1.2	1	1.2	1.1	0.9	1.1	1	1	1.2	1.1	1
563	Deoxynucleoside triphosphate triphosphohydrolase SAMHD1 OS=Homo sapiens GN=SAMHD1 PE=1 SV=2	SAMH1_HUMAN	72 kDa	7.13915	2.05935	1.7	2.04	2.23	[0,0,0,0,0,0,0,0]	0.236376	1	1	1	0.8	0.9	1	0.8	0.9	1	0.9	0.9	1.1	0.8	0.8	0.9	0.7	0.8	0.9	0.8	0.8	0.9	0.8	0.8	1
564	Signal recognition particle receptor subunit beta OS=Homo sapiens GN=SRPRB PE=1 SV=3	SRPRB_HUMAN	30 kDa	9.47386	1.89173	11.3	9.36	13.5	[0,0,0,0,0,0,0,0]	0.247812	1	1	1	1.1	1	1	1	0.9	1	1	0.9	0.9	0.9	0.9	0.9	1	1	1	0.9	0.8	0.9	0.9	0.9	0.9
565	Tripeptidyl-peptidase 1 OS=Homo sapiens GN=TPP1 PE=1 SV=2	TPP1_HUMAN	61 kDa	6.46154	1.49304	1.25	0.977	1	[0,0,0,1,0,0,0,1]	0.289507	1	1	1	1	1.1	1.1	1.3	1.2	1.3	1.3	1.2	1.2	1.3	1.2	1.4	1.1	0.9	1.1	1.8	1.6	2	1.7	1.4	1.5
566	Voltage-dependent anion-selective channel protein 3 OS=Homo sapiens GN=VDAC3 PE=1 SV=1	VDAC3_HUMAN	31 kDa	8.9017	1.58834	19.9	9.66	17.2	[0,0,0,0,0,0,0,0]	0.28334	1	1	1	1.2	1.2	1	1	0.9	0.8	0.8	0.9	0.8	1	1	1	1	1	1	0.9	0.8	0.7	0.8	0.8	0.7
567	Acyl-CoA synthetase short-chain family member 3, mitochondrial OS=Homo sapiens GN=ACSS3 PE=1 SV=1	ACSS3_HUMAN	75 kDa	8.84573	1.66758	2.37	2.63	2.11	[0,0,0,0,0,0,0,0]	0.248403	1	1	1	0.8	1	0.7	1	0.9	0.8	0.9	1	0.7	0.9	1	0.8	0.8	0.8	0.7	0.8	0.8	0.6	0.8	0.8	0.7
568	Heterogeneous nuclear ribonucleoprotein D0 OS=Homo sapiens GN=HNRNPD PE=1 SV=1	HNRPD_HUMAN	38 kDa	8.00809	1.83296	2.94	3.81	3.9	[0,0,0,0,0,0,0,0]	0.253115	1	1	1	0.9	1.1	0.8	0.8	0.8	0.7	0.9	0.9	0.7	1	1.1	0.7	0.7	1.1	0.7	0.8	1	0.8	0.8	0.9	0.8
569	Ig alpha-1 chain C region OS=Homo sapiens GN=IGHA1 PE=1 SV=2	IGHA1_HUMAN	38 kDa	6.48848	1.41357	3.4	3.19	4.05	[0,0,0,0,0,0,0,0]	0.239162	1	1	1	1.2	0.8	1.4	0.9	0.9	1.2	1.1	0.7	1.2	0.9	0.8	1	1.1	1	1.1	0.9	0.9	1	0.9	0.8	1.3
570	Serine beta-lactamase-like protein LACTB, mitochondrial OS=Homo sapiens GN=LACTB PE=1 SV=2	LACTB_HUMAN	61 kDa	8.74923	1.87269	1.79	2.03	2.43	[0,0,0,0,0,0,0,0]	0.257262	1	1	1	1.1	1	1	1.1	1	1	1.1	1.1	1.1	1	0.9	1	1.1	1	1	1.2	1.1	1.1	1.2	1.1	1.1
571	Dimethylglycine dehydrogenase, mitochondrial OS=Homo sapiens GN=DMGDH PE=1 SV=2	M2GD_HUMAN	97 kDa	7.68979	1.84328	1.55	0.883	1.11	[0,0,0,0,0,1,0,0]	0.257166	1	1	1	1.1	1.3	1.3	1.4	1.2	1.3	1.6	1.5	1.5	1	1.1	1.1	1	1	1.1	1.3	1.2	1.2	1.4	1.4	1.4
572	Trifunctional purine biosynthetic protein adenosine-3 OS=Homo sapiens GN=GART PE=1 SV=1	PUR2_HUMAN	108 kDa	6.6837	1.5997	0.948	1.53	1.34	[0,0,0,0,0,0,0,0]	0.257412	1	1	1	1.1	1	1	0.9	0.9	0.9	0.9	0.9	0.9	0.9	0.9	0.9	1	1.2	1.1	0.9	0.9	1	0.9	0.8	0.9
573	Adenosylhomocysteinase OS=Homo sapiens GN=AHCY PE=1 SV=4	SAHH_HUMAN	48 kDa	6.29232	1.73257	4.12	4.31	6.07	[0,0,0,0,0,0,1,0]	0.249966	1	1	1	1.2	1.4	1.2	1.2	1	1	1.3	1	1	1.2	1.1	1.1	1.6	1.4	1.3	1.1	0.8	0.8	1.2	1	0.9
574	Cytochrome b-c1 complex subunit Rieske, mitochondrial OS=Homo sapiens GN=UQCRFS1 PE=1 SV=2	UCRI_HUMAN	30 kDa	8.46511	1.75526	4.86	3.93	12.1	[0,0,0,1,0,0,0,1]	0.253379	1	1	1	1.1	1	1.1	1.2	1.3	1.3	1.1	1.2	1.2	1.1	1.2	1.1	1.1	0.9	0.9	1.5	2	1.7	1.5	1.5	1.5
575	E3 UFM1-protein ligase 1 OS=Homo sapiens GN=UFL1 PE=1 SV=2	UFL1_HUMAN	90 kDa	6.76731	2.0564	1.48	2.05	2.09	[0,0,0,0,0,0,0,0]	0.256213	1	1	1	1	1	0.9	1	1	0.9	1	1.1	0.9	0.9	1	0.9	0.9	1.1	0.9	1	1.1	1	1	1.1	1
576	Exportin-2 OS=Homo sapiens GN=CSE1L PE=1 SV=3	XPO2_HUMAN	110 kDa	5.5485	1.7189	0.916	1.08	1.3	[0,0,0,0,0,0,0,0]	0.255927	1	1	1	1	0.9	1.2	0.7	0.8	0.8	0.7	0.7	0.8	0.9	0.9	0.9	0.7	1	1.1	0.7	0.8	0.8	0.7	0.7	0.8
577	40S ribosomal protein S2 OS=Homo sapiens GN=RPS2 PE=1 SV=2	RS2_HUMAN	31 kDa	10.9011	2.00645	15.1	11.4	9.37	[0,0,0,0,0,0,0,0]	0.25483	1	1	1	1	1.1	0.9	1	0.9	0.8	1	1	0.8	1	0.9	0.8	1.1	1.2	0.9	0.9	0.9	0.8	0.9	0.9	0.7
578	Beta-1-syntrophin OS=Homo sapiens GN=SNTB1 PE=1 SV=3	SNTB1_HUMAN	58 kDa	8.90611	1.78996	3.05	1.85	3.27	[0,0,0,0,0,0,0,0]	0.243268	1	1	1	1	1	0.9	1	0.9	0.9	0.9	1	0.8	0.9	0.9	0.8	1	1.1	0.9	1	0.9	0.8	1	0.9	0.8
579	Agrin OS=Homo sapiens GN=AGRN PE=1 SV=5	AGRIN_HUMAN	217 kDa	6.35039	1.61879	0.453	0.497	0.703	[0,0,0,0,0,0,0,0]	0.242591	1	1	1	0.9	0.9	1	0.9	1	1	0.9	0.8	0.9	1	1	0.9	1	0.9	0.9	0.9	0.9	0.9	0.9	0.8	0.9
580	Plasma membrane calcium-transporting ATPase 4 OS=Homo sapiens GN=ATP2B4 PE=1 SV=2	AT2B4_HUMAN	138 kDa	6.56187	1.82241	0.608	0.84	0.732	[0,0,0,0,0,0,0,0]	0.263936	1	1	1	1.1	1.1	1.1	0.9	1	0.8	0.9	1.1	0.9	0.9	1.1	1	1.4	1.2	1.2	0.8	0.9	0.7	0.8	0.9	0.7
581	17-beta-hydroxysteroid dehydrogenase type 6 OS=Homo sapiens GN=HSD17B6 PE=1 SV=1	H17B6_HUMAN	36 kDa	8.9108	1.84618	10.3	10.8	10	[0,0,0,0,0,1,0,0]	0.268883	1	1	1	1.7	1.2	1.1	1.5	1.3	1.2	1.4	1.9	1.4	1.2	1.1	1	1.2	0.8	1	1.5	1.1	1.2	1.4	1.5	1.1
582	Hepatoma-derived growth factor OS=Homo sapiens GN=HDGF PE=1 SV=1	HDGF_HUMAN	27 kDa	4.38943	2.15171	15	5.54	16.1	[0,0,0,0,0,0,0,0]	0.246234	1	1	1	0.9	1.1	0.9	0.9	0.9	0.9	1	0.8	0.9	1.4	1.3	1.2	1.2	1.1	1.1	0.9	1	1	1	1	1.1
583	Bifunctional epoxide hydrolase 2 OS=Homo sapiens GN=EPHX2 PE=1 SV=2	HYES_HUMAN	63 kDa	6.20716	1.79533	2.14	1.93	1.83	[0,0,0,0,0,1,0,0]	0.257012	1	1	1	1.3	1.2	1.3	1.4	1.2	1.2	1.7	1.6	1.4	1.1	1	1.3	1.1	0.9	1	1.4	0.9	1.1	1.4	1.2	1.2
584	Methyltransferase-like protein 7B OS=Homo sapiens GN=METTL7B PE=2 SV=2	MET7B_HUMAN	28 kDa	8.48719	1.76607	7.26	9.79	10	[0,0,0,0,0,0,0,0]	0.2545	1	1	1	1.2	0.9	1	1.4	1	1.1	1.2	1.1	1.2	1	0.7	0.8	0.9	0.8	0.8	1.2	0.7	1	1.1	0.8	1
585	Microsomal glutathione S-transferase 1 OS=Homo sapiens GN=MGST1 PE=1 SV=1	MGST1_HUMAN	18 kDa	9.70698	1.88561	10.3	13	3.97	[0,0,0,0,0,0,0,0]	0.267122	1	1	1	1.1	0.9	0.8	1.5	1	1	1.3	1.3	1.1	1	0.7	0.7	1	0.7	0.7	1.4	0.7	0.8	1.2	0.8	0.7
586	Nodal modulator 3 OS=Homo sapiens GN=NOMO3 PE=2 SV=2	NOMO3_HUMAN	134 kDa	5.38797	1.63828	1.01	0.964	0.802	[0,0,0,0,0,0,0,0]	0.252792	1	1	1	1	0.9	0.9	0.9	0.9	0.9	0.9	1	0.9	0.9	0.9	1	1	1	0.9	0.9	0.7	0.7	0.9	0.8	0.8
587	Oxysterol-binding protein 1 OS=Homo sapiens GN=OSBP PE=1 SV=1	OSBP1_HUMAN	89 kDa	7.30914	1.92799	1.66	1.13	1.89	[0,0,0,0,0,0,0,0]	0.248506	1	1	1	0.9	1	0.9	0.9	1.1	1	0.9	1.1	1	1.1	1.1	1.2	1	1	1.1	0.9	1.2	1.2	1	1.1	1.1
588	Poly(rC)-binding protein 1 OS=Homo sapiens GN=PCBP1 PE=1 SV=2	PCBP1_HUMAN	37 kDa	7.11418	1.58301	5.17	8.78	5.55	[0,0,0,0,0,0,0,0]	0.240413	1	1	1	1.2	0.9	0.8	0.8	0.8	0.8	0.9	0.9	0.8	1	1	0.8	0.9	1	0.7	0.9	0.9	0.8	0.9	0.9	0.8
589	CAD protein OS=Homo sapiens GN=CAD PE=1 SV=3	PYR1_HUMAN	243 kDa	6.42083	1.68615	0.549	0.8	0.723	[0,0,0,-1,0,-1,0,-1]	0.272727	1	1	1	0.9	0.9	0.9	0.7	0.7	0.7	0.7	0.7	0.7	0.9	0.9	0.9	0.9	1.1	1	0.7	0.6	0.7	0.7	0.6	0.7
590	Peroxisomal sarcosine oxidase OS=Homo sapiens GN=PIPOX PE=1 SV=2	SOX_HUMAN	44 kDa	8.53632	1.84767	8.66	2.95	3.64	[0,0,0,0,1,0,0,0]	0.255429	1	1	1	1.4	1.6	1.4	1.5	1.1	1.1	1.4	1.4	1.2	1.2	1.1	1.2	1.4	1.1	1.2	1.2	0.9	1	1.1	1.1	1
591	DNA topoisomerase 2-beta OS=Homo sapiens GN=TOP2B PE=1 SV=3	TOP2B_HUMAN	183 kDa	8.16182	2.02316	0.358	0.425	0.384	[0,0,0,0,0,0,0,0]	0.265849	1	1	1	1	1	0.8	0.8	0.9	0.7	0.8	0.9	0.8	1	1.1	1.1	1	1.2	1.2	0.8	0.9	0.7	0.8	0.8	0.7
592	ATP-dependent RNA helicase DDX3X OS=Homo sapiens GN=DDX3X PE=1 SV=3	DDX3X_HUMAN	73 kDa	7.19541	2.02432	2.93	2.9	2.32	[0,0,0,0,0,0,0,0]	0.256035	1	1	1	1	0.9	0.8	0.8	0.8	0.7	0.8	0.7	0.7	0.9	0.9	0.8	0.9	1	1	0.8	0.8	0.8	0.8	0.8	0.8
593	Ezrin OS=Homo sapiens GN=EZR PE=1 SV=4	EZRI_HUMAN	69 kDa	6.16917	2.47358	3.64	3.19	3.07	[0,0,0,0,0,0,0,0]	0.250376	1	1	1	0.9	1	1.2	1	1.1	1.3	1.1	1.1	1.3	1	1	1.4	1.1	0.9	1	1	1.2	1.4	1.2	1	1.3
594	Ig kappa chain C region OS=Homo sapiens GN=IGKC PE=1 SV=1	IGKC_HUMAN	12 kDa	5.68034	1.58745	11.7	12.2	9.45	[0,0,0,0,0,0,0,0]	0.284174	1	1	1	1.1	0.9	1.4	1	0.8	0.9	1.1	0.9	1.3	1	0.8	0.9	1.2	0.9	1	1	0.7	1.1	1.1	0.9	1.2
595	OCIA domain-containing protein 1 OS=Homo sapiens GN=OCIAD1 PE=1 SV=1	OCAD1_HUMAN	28 kDa	7.58875	1.96637	9.44	6.75	7.86	[0,0,0,0,0,0,0,0]	0.264483	1	1	1	1	1	0.8	1	1	0.9	0.9	1	0.8	0.9	0.9	0.8	1	0.9	0.9	1	1.1	0.8	0.9	1	0.8
596	Keratin, type I cytoskeletal 19 OS=Homo sapiens GN=KRT19 PE=1 SV=4	K1C19_HUMAN	44 kDa	4.78127	2.01003	5.29	6.02	5.2	[0,0,0,0,0,0,0,0]	0.277995	1	1	1	0.6	0.7	1.1	0.8	1.1	1.3	0.7	0.8	1.2	0.6	0.7	1	0.6	0.8	1.5	0.9	1.1	1.6	0.8	0.8	1.2
597	Ketohexokinase OS=Homo sapiens GN=KHK PE=1 SV=1	KHK_HUMAN	33 kDa	5.72077	1.80483	6.29	6.58	3.77	[0,0,0,1,0,0,0,1]	0.281579	1	1	1	1	1.2	1.1	1.2	1.4	1.2	1.3	1.5	1.2	1	1.1	1.1	1	1.2	1.2	1.4	1.7	1.7	1.5	1.6	1.4
598	60S ribosomal protein L10 OS=Homo sapiens GN=RPL10 PE=1 SV=4	RL10_HUMAN	25 kDa	10.7455	2.41631	5.47	3.6	5.04	[0,0,0,0,0,0,0,0]	0.271512	1	1	1	0.9	1.2	0.9	0.9	1	0.8	1	1.1	0.8	1	1.1	0.7	1	1.3	0.9	1	1	0.8	0.8	1	0.6
599	Asporin OS=Homo sapiens GN=ASPN PE=1 SV=2	ASPN_HUMAN	43 kDa	7.08649	1.88837	2.89	3.66	4.92	[0,0,0,0,0,0,0,0]	0.275221	1	1	1	1.1	1.2	1.5	0.8	0.9	0.9	0.8	1	1.2	1.4	1.6	1.2	0.9	0.9	0.8	0.9	0.9	0.9	0.8	0.9	1
600	Calmodulin OS=Homo sapiens GN=CALM1 PE=1 SV=2	CALM_HUMAN	17 kDa	3.84007	1.98477	24.5	11.9	17.9	[0,0,0,1,0,0,0,1]	0.257713	1	1	1	0.7	1.1	1.2	0.9	1.4	1.5	1.2	1.1	1.4	1.5	1.4	1.3	1	1	1.3	1.1	2.1	1.8	1.5	1.8	2.1
601	Calpain-1 catalytic subunit OS=Homo sapiens GN=CAPN1 PE=1 SV=1	CAN1_HUMAN	82 kDa	5.34578	2.03576	0.984	1.47	1.05	[0,0,0,0,0,0,0,0]	0.23808	1	1	1	1.1	1.1	1.1	1.1	0.8	0.9	1	1	1	0.9	0.9	1.2	1	1	1	1	0.7	0.8	0.9	0.8	0.9
602	EMILIN-1 OS=Homo sapiens GN=EMILIN1 PE=1 SV=2	EMIL1_HUMAN	107 kDa	4.80934	1.67941	1.21	1.01	1.03	[0,0,0,0,0,0,0,0]	0.260327	1	1	1	0.7	0.9	1.3	0.9	1.2	1.4	0.9	1.1	1.4	0.8	0.9	0.9	0.7	0.8	0.9	0.9	1.2	1.3	0.9	1	1.5
603	Heterogeneous nuclear ribonucleoprotein H2 OS=Homo sapiens GN=HNRNPH2 PE=1 SV=1	HNRH2_HUMAN	49 kDa	6.24599	1.83171	2.31	2.9	3.23	[0,0,0,0,0,0,0,0]	0.275921	1	1	1	0.9	1	0.8	0.7	0.9	0.8	1	0.9	0.8	1.2	1	0.9	1	1.1	1.1	0.9	1.2	1.2	1.1	1	1.1
604	NADH dehydrogenase [ubiquinone] flavoprotein 1, mitochondrial OS=Homo sapiens GN=NDUFV1 PE=1 SV=4	NDUV1_HUMAN	51 kDa	8.29317	1.90308	3.63	2.74	2.57	[0,0,0,0,0,0,0,0]	0.247272	1	1	1	1.1	1	1.1	1.2	1	1.1	1.1	1.2	1.1	1	1	1	1	0.9	0.9	1.3	1.1	1	1.1	1.1	1
605	Protein OS-9 OS=Homo sapiens GN=OS9 PE=1 SV=1	OS9_HUMAN	76 kDa	4.5068	2.14519	1.93	2.16	1.59	[0,0,0,0,0,0,0,0]	0.233431	1	1	1	1.1	0.9	1	1	1	1	0.9	0.9	1	1.1	1.1	1.1	1.1	1.1	1	1	1.2	1	1	1	1.1
606	Cytochrome c oxidase subunit 5B, mitochondrial OS=Homo sapiens GN=COX5B PE=1 SV=2	COX5B_HUMAN	14 kDa	9.00421	1.81853	20.6	34.3	35.1	[0,0,0,1,0,0,0,1]	0.275952	1	1	1	1	1	1.1	1.1	1.4	1.5	1.2	1.2	1.3	1.2	1.2	1	1	1	0.9	1.6	2.2	2.3	1.7	1.7	2
607	DnaJ homolog subfamily C member 3 OS=Homo sapiens GN=DNAJC3 PE=1 SV=1	DNJC3_HUMAN	58 kDa	6.03488	2.11188	3.33	3.02	2.87	[0,0,0,0,0,0,0,0]	0.236521	1	1	1	1	1	0.9	0.9	1	1	1.1	0.9	0.9	1.3	1.3	1	1.2	1.1	0.9	1	1.4	1.2	1.2	1.2	1.2
608	Dipeptidyl peptidase 4 OS=Homo sapiens GN=DPP4 PE=1 SV=2	DPP4_HUMAN	88 kDa	5.92431	1.74087	0.758	1.23	1.43	[0,0,0,-1,0,0,0,-1]	0.263357	1	1	1	1	1	0.8	0.9	0.8	0.7	0.7	0.9	0.7	0.9	0.9	0.9	0.7	0.8	0.8	0.7	0.7	0.6	0.7	0.7	0.6
609	Phosphoserine aminotransferase OS=Homo sapiens GN=PSAT1 PE=1 SV=2	SERC_HUMAN	40 kDa	7.76963	1.59968	2.98	5.1	8.21	[0,0,0,0,0,0,1,0]	0.271628	1	1	1	1.1	1	0.9	1.2	0.9	0.9	1.3	1.2	1.1	1.5	1.2	1.1	1.3	1.7	1.5	1.2	0.9	1	1.3	1	1.1
610	Actin, alpha cardiac muscle 1 OS=Homo sapiens GN=ACTC1 PE=1 SV=1	ACTC_HUMAN	42 kDa	5.05026	1.78342	175	198	87.6	[0,0,0,0,0,0,0,0]	0.273355	1	1	1	0.5	0.7	1.1	0.7	0.9	1.1	0.7	0.8	1	0.8	0.9	0.9	0.7	0.7	0.8	0.7	0.8	1	0.6	0.8	0.9
611	Complement component C9 OS=Homo sapiens GN=C9 PE=1 SV=2	CO9_HUMAN	63 kDa	5.26778	1.97125	1.96	1.25	2.1	[0,0,0,0,0,0,1,0]	0.263398	1	1	1	1.3	1	1.5	1.1	1.2	1.4	1	1.1	1.3	1.1	1.2	1.2	1.5	1.4	1.9	1.3	1.4	1.6	1	1.2	1.4
612	Lambda-crystallin homolog OS=Homo sapiens GN=CRYL1 PE=1 SV=3	CRYL1_HUMAN	35 kDa	6.1031	1.74762	8.8	6.15	8.54	[0,0,0,0,0,0,0,0]	0.247795	1	1	1	1.1	1	1	1.2	1	1	1.4	1.3	1.2	1.1	1	1.1	1	0.9	1	1.2	1.1	1.1	1.3	1.2	1.1
613	Protein flightless-1 homolog OS=Homo sapiens GN=FLII PE=1 SV=2	FLII_HUMAN	145 kDa	5.90813	1.96836	0.642	0.711	0.689	[0,0,0,0,0,0,0,0]	0.245144	1	1	1	1.1	1	1	1.1	0.9	0.9	1	1	0.9	0.9	0.9	0.9	1	1	0.8	0.9	0.8	0.8	0.9	0.9	0.8
614	Adenylate kinase 2, mitochondrial OS=Homo sapiens GN=AK2 PE=1 SV=2	KAD2_HUMAN	26 kDa	7.97038	1.99736	7.15	12.6	11.4	[0,0,0,0,0,0,0,1]	0.262097	1	1	1	0.9	1.2	0.9	1.1	1.2	1.1	1.3	1.3	1.1	1	1.2	0.9	1	1.2	0.9	1.3	1.6	1.4	1.4	1.5	1.4
615	NADH dehydrogenase [ubiquinone] iron-sulfur protein 3, mitochondrial OS=Homo sapiens GN=NDUFS3 PE=1 SV=1	NDUS3_HUMAN	30 kDa	7.61726	2.0553	5.99	3.32	11.5	[0,0,0,0,0,0,0,0]	0.247426	1	1	1	1.2	1	1.1	1.1	1.2	1.1	1.1	1.2	1.2	1.2	1.1	1.2	1	0.9	0.9	1.3	1.3	1.2	1.2	1.1	1.2
616	Non-POU domain-containing octamer-binding protein OS=Homo sapiens GN=NONO PE=1 SV=4	NONO_HUMAN	54 kDa	9.49434	2.33921	2.75	2.89	3.45	[0,0,0,0,0,0,0,0]	0.255928	1	1	1	0.8	1.1	0.8	0.8	1	0.8	0.8	0.9	0.8	1.1	1.1	0.9	1	1.1	1	0.9	1.1	1	0.9	0.9	0.8
617	Membrane-associated progesterone receptor component 2 OS=Homo sapiens GN=PGRMC2 PE=1 SV=1	PGRC2_HUMAN	24 kDa	4.4842	1.82256	7.99	11.2	15.2	[0,0,0,0,0,0,0,0]	0.251607	1	1	1	1	1	1	1.2	1.1	1.2	1	1.2	1.2	1	1	1.1	1	0.9	1	1.2	1.1	1.2	1.2	1.1	1.2
618	26S protease regulatory subunit 6A OS=Homo sapiens GN=PSMC3 PE=1 SV=3	PRS6A_HUMAN	49 kDa	4.8651	2.02777	2.54	3.17	5.27	[0,0,0,0,0,0,0,0]	0.247085	1	1	1	1	0.9	0.9	0.8	1.1	0.9	0.9	1	0.9	1.1	1.1	0.9	0.9	1	0.9	1	1.4	1.3	1.1	1.3	1.2
619	Phenylalanine--tRNA ligase beta subunit OS=Homo sapiens GN=FARSB PE=1 SV=3	SYFB_HUMAN	66 kDa	6.82974	1.86523	1.96	1.91	2.42	[0,0,0,0,0,0,0,0]	0.265764	1	1	1	1.1	1.1	1	0.9	0.9	0.8	0.9	0.8	0.9	1	1	1	1	1.3	1.2	0.8	0.7	0.8	0.8	0.8	0.8
620	Prothrombin OS=Homo sapiens GN=F2 PE=1 SV=2	THRB_HUMAN	70 kDa	5.69762	1.94088	1.91	1.74	2.67	[0,0,0,0,0,0,0,0]	0.26563	1	1	1	1.2	1	1.1	0.9	0.9	0.9	0.9	1	1	1.2	1.3	1	1.2	1.5	1.4	0.9	1.2	0.9	0.9	1	1
621	Synaptic vesicle membrane protein VAT-1 homolog OS=Homo sapiens GN=VAT1 PE=1 SV=2	VAT1_HUMAN	42 kDa	6.24551	1.53483	2.27	3.57	4.85	[0,0,0,0,0,0,0,0]	0.263988	1	1	1	1	1	1	0.9	0.9	0.8	0.9	0.9	0.8	1	0.9	1.1	0.9	0.9	0.9	0.9	0.8	0.7	0.8	0.8	0.8
622	Aldehyde dehydrogenase family 8 member A1 OS=Homo sapiens GN=ALDH8A1 PE=1 SV=1	AL8A1_HUMAN	53 kDa	7.15792	1.70591	3.57	2.96	3.28	[0,1,0,1,0,1,0,1]	0.303933	1	1	1	1.1	0.9	1.2	1.6	1.5	1.5	1.4	1.9	1.8	0.8	0.8	1	0.8	0.8	1	1.5	1.3	1.6	1.5	1.6	1.5
623	Estradiol 17-beta-dehydrogenase 2 OS=Homo sapiens GN=HSD17B2 PE=1 SV=1	DHB2_HUMAN	43 kDa	8.62201	1.5985	3.6	4.14	3.86	[0,0,0,0,0,0,0,0]	0.253323	1	1	1	1.1	0.7	1.2	1.5	1	1.1	1.4	1.1	1.2	0.8	0.6	0.8	1.5	0.7	0.8	1.2	0.7	0.9	1.1	0.9	0.9
624	Dehydrogenase/reductase SDR family member 4 OS=Homo sapiens GN=DHRS4 PE=1 SV=3	DHRS4_HUMAN	30 kDa	8.75427	1.7518	8.01	9.45	8.59	[0,0,0,1,0,0,0,1]	0.256094	1	1	1	1.1	1	0.9	1.1	1.2	1.1	1.1	1.1	0.8	0.9	1	0.7	0.9	1	0.8	1.3	1.6	1.4	1.5	1.6	1.5
625	Putative pre-mRNA-splicing factor ATP-dependent RNA helicase DHX15 OS=Homo sapiens GN=DHX15 PE=1 SV=2	DHX15_HUMAN	91 kDa	7.48231	2.10009	1.28	1.42	1.55	[0,0,0,-1,0,0,0,-1]	0.260459	1	1	1	0.9	1	0.9	0.8	0.7	0.7	0.8	0.8	0.8	0.9	0.8	0.9	1	1	1.2	0.8	0.6	0.6	0.8	0.7	0.6
626	Dihydropyrimidinase OS=Homo sapiens GN=DPYS PE=1 SV=1	DPYS_HUMAN	57 kDa	7.28139	1.74961	2.36	1.62	2.95	[0,0,0,0,0,0,0,0]	0.250858	1	1	1	1.4	1.2	1	1.3	1.2	1.1	1.4	1.4	1.1	1.1	1.1	1	1.3	1	1.1	1.4	1.3	1.1	1.4	1.3	1.2
627	Fascin OS=Homo sapiens GN=FSCN1 PE=1 SV=3	FSCN1_HUMAN	55 kDa	7.25776	1.90185	2.32	2.23	3.68	[0,0,0,0,0,0,0,0]	0.248418	1	1	1	0.9	0.9	1	1	1	1.1	0.9	0.9	1	0.9	1	1	0.9	1.1	1.6	0.9	0.9	1.1	0.9	1	1.1
628	Gamma-glutamyltransferase 5 OS=Homo sapiens GN=GGT5 PE=1 SV=2	GGT5_HUMAN	62 kDa	7.59435	1.53147	2.16	1.8	1.56	[0,1,0,1,0,1,0,1]	0.311321	1	1	1	0.7	0.9	1.4	1.1	1.5	1.8	1.2	1.5	1.9	0.7	0.9	1	0.9	0.8	1	1.1	1.5	1.8	1.1	1.5	1.9
629	Golgin subfamily A member 3 OS=Homo sapiens GN=GOLGA3 PE=1 SV=2	GOGA3_HUMAN	167 kDa	5.1198	2.0825	0.425	0.473	0.67	[0,0,0,0,0,0,0,0]	0.240727	1	1	1	0.8	0.9	0.9	0.9	1	1	0.8	1	0.9	1	1	1.1	0.9	1	1	0.9	1.2	1.1	0.9	1.1	1.1
630	Methylcrotonoyl-CoA carboxylase subunit alpha, mitochondrial OS=Homo sapiens GN=MCCC1 PE=1 SV=3	MCCA_HUMAN	80 kDa	7.85572	1.89305	1.54	1.51	1.65	[0,0,0,0,0,0,0,0]	0.245402	1	1	1	1.1	1	0.8	1.1	1.1	0.9	1.1	1.2	0.9	0.8	0.9	0.8	1	0.9	0.8	1.1	1.3	1	1.1	1.3	1.1
631	Polypyrimidine tract-binding protein 1 OS=Homo sapiens GN=PTBP1 PE=1 SV=1	PTBP1_HUMAN	57 kDa	9.69587	1.56733	1.38	1.74	1.94	[0,0,0,0,0,0,0,0]	0.252545	1	1	1	1.2	1	0.9	0.8	0.8	0.8	1	0.8	0.7	1.1	1.1	0.8	1.1	1.2	0.8	0.9	0.9	0.8	0.9	0.8	0.8
632	Ribonuclease inhibitor OS=Homo sapiens GN=RNH1 PE=1 SV=2	RINI_HUMAN	50 kDa	4.44364	1.65718	3.2	3.08	4.03	[0,0,0,0,0,0,0,0]	0.239326	1	1	1	1	0.9	1	0.9	0.9	0.9	0.9	0.9	1	1	1	1.1	0.9	1	1	0.9	0.8	0.9	0.9	0.9	1
633	Sulfotransferase 1A1 OS=Homo sapiens GN=SULT1A1 PE=1 SV=3	ST1A1_HUMAN	34 kDa	6.60808	1.85095	3.65	7.39	6.12	[0,0,0,1,0,1,0,1]	0.299863	1	1	0.9	1.6	1.2	1.3	1.2	1.5	1.3	1.5	1.6	1.5	1	0.9	0.9	1	0.9	0.9	1.5	1.7	1.6	1.8	1.6	1.5
634	Leucine--tRNA ligase, cytoplasmic OS=Homo sapiens GN=LARS PE=1 SV=2	SYLC_HUMAN	134 kDa	7.31101	1.95309	0.483	0.739	1.03	[0,0,0,0,0,0,0,0]	0.252944	1	1	1	1	0.9	0.9	0.9	0.9	0.8	0.8	0.9	0.8	0.9	0.9	0.9	0.9	1	1	0.8	0.8	0.8	0.8	0.9	0.8
635	Antithrombin-III OS=Homo sapiens GN=SERPINC1 PE=1 SV=1	ANT3_HUMAN	53 kDa	6.67732	1.94871	2.26	4.15	4.25	[0,0,0,0,0,0,0,0]	0.24745	1	1	1	1.2	1	1.2	1.1	1.1	1.1	1.2	1.3	1.3	1.4	1.3	1.2	1.2	1.2	1.3	1.2	1.4	1.2	1.2	1.4	1.3
636	Cingulin-like protein 1 OS=Homo sapiens GN=CGNL1 PE=1 SV=2	CGNL1_HUMAN	149 kDa	5.37423	2.34483	0.427	0.648	0.7	[0,0,0,1,0,0,0,1]	0.248862	1	1	1	0.9	1.1	1.2	1	1.2	1.3	1	1.2	1.4	1	1.2	1.3	0.9	0.9	1.1	1.1	1.8	1.7	1.3	1.4	1.8
637	Coronin-1C OS=Homo sapiens GN=CORO1C PE=1 SV=1	COR1C_HUMAN	53 kDa	7.09148	1.91331	3.08	3.49	3.31	[0,0,0,0,0,0,0,0]	0.261409	1	1	1	0.9	1	1	0.9	0.9	0.9	0.9	0.8	0.9	1	1	0.9	1	1	1	0.9	0.8	0.9	0.9	0.8	0.9
638	Ectonucleoside triphosphate diphosphohydrolase 5 OS=Homo sapiens GN=ENTPD5 PE=1 SV=1	ENTP5_HUMAN	48 kDa	6.2916	1.65145	2.46	2.35	2.4	[0,0,0,0,0,0,0,0]	0.240551	1	1	1	1.3	1	1.1	1.2	1	1.1	1.3	1.2	1.2	1	0.9	1	1	1	1	1.1	1	1	1.1	1	1.1
639	Interleukin enhancer-binding factor 3 OS=Homo sapiens GN=ILF3 PE=1 SV=3	ILF3_HUMAN	95 kDa	9.07728	1.70902	1.27	1.25	1.28	[0,0,0,0,0,0,0,0]	0.25522	1	1	1	0.9	1	1	0.8	0.8	0.9	0.8	0.8	0.9	1.1	1	1.2	1.1	1.1	1.3	0.9	0.8	0.9	0.9	0.8	0.9
640	Protein disulfide-isomerase A5 OS=Homo sapiens GN=PDIA5 PE=1 SV=1	PDIA5_HUMAN	60 kDa	8.00392	1.94613	1.7	2.26	2.5	[0,0,0,0,0,0,0,1]	0.249508	1	1	1	1.1	1.1	1.3	1.3	1.2	1.3	1.4	1.3	1.4	1	1	1.1	1.1	1.1	1	1.4	1.3	1.5	1.5	1.4	1.5
641	40S ribosomal protein S19 OS=Homo sapiens GN=RPS19 PE=1 SV=2	RS19_HUMAN	16 kDa	10.9886	2.20145	12.9	30	37.3	[0,0,0,1,0,0,0,0]	0.274435	1	1	1	1	1.2	0.7	1.1	1.1	0.9	1.2	1.1	0.8	1.4	1.2	0.8	1.1	1.3	0.7	1.3	1.9	1.4	1.5	1.7	1.1
642	Acid ceramidase OS=Homo sapiens GN=ASAH1 PE=1 SV=5	ASAH1_HUMAN	45 kDa	7.7057	1.75053	2.26	3.81	2.42	[0,0,0,0,0,0,0,0]	0.250999	1	1	1	1.1	1.1	1.2	1.2	1.1	1.2	1.3	1.1	1.2	1.1	1	1.4	0.9	1	1	1.3	1	1.2	1.2	1.1	1.2
643	Coiled-coil-helix-coiled-coil-helix domain-containing protein 3, mitochondrial OS=Homo sapiens GN=CHCHD3 PE=1 SV=1	CHCH3_HUMAN	26 kDa	8.45274	2.53238	12.5	10.1	13.4	[0,0,0,0,0,0,0,0]	0.251351	1	1	1	0.8	1	0.7	0.8	1.2	1	0.8	1	0.8	1	1.2	0.8	1	0.9	0.8	1.1	2.1	1.2	1.1	1.3	1.2
644	Citrate synthase, mitochondrial OS=Homo sapiens GN=CS PE=1 SV=2	CISY_HUMAN	52 kDa	8.52965	1.70296	2.54	1.86	1.73	[0,0,0,-1,0,-1,0,-1]	0.258291	1	1	1	1	0.9	0.8	0.8	0.7	0.7	0.8	0.7	0.6	0.9	0.8	0.8	0.9	0.8	1	0.7	0.5	0.5	0.7	0.6	0.5
645	DNA damage-binding protein 1 OS=Homo sapiens GN=DDB1 PE=1 SV=1	DDB1_HUMAN	127 kDa	4.92222	1.72234	0.761	0.752	1.06	[0,0,0,0,0,0,0,0]	0.258576	1	1	1	1	1.1	1	0.9	0.9	0.9	0.9	1	0.9	0.9	1	1	1	1.2	1.1	0.8	0.8	0.8	0.8	0.8	0.7
646	Glycogen [starch] synthase, liver OS=Homo sapiens GN=GYS2 PE=1 SV=2	GYS2_HUMAN	81 kDa	6.8166	1.95691	1.08	0.89	1.16	[0,1,0,0,0,1,0,0]	0.283095	1	1	1	1.1	1	0.9	1.7	1.4	1.2	1.3	2.2	1.4	0.7	1	0.9	0.8	1	0.9	1.5	1.1	1.2	1.3	1.4	1.1
647	Mitochondrial carrier homolog 2 OS=Homo sapiens GN=MTCH2 PE=1 SV=1	MTCH2_HUMAN	33 kDa	8.03837	1.55205	5.42	8.75	5.19	[0,0,0,0,0,0,0,0]	0.257798	1	1	1	1.3	1.2	0.9	1.2	1	0.8	1.1	1.2	0.8	1	1	0.8	1.2	0.9	0.8	1.1	0.8	0.7	1.1	1	0.7
648	Multifunctional protein ADE2 OS=Homo sapiens GN=PAICS PE=1 SV=3	PUR6_HUMAN	47 kDa	7.25977	1.7856	2.75	2.39	4.17	[0,0,0,0,0,0,0,0]	0.269058	1	1	1	1	1.1	1	1.1	0.9	1	1	1	1.1	1	0.9	1.3	1.3	1.2	1.2	1	0.7	0.9	0.9	0.8	0.9
649	Probable cation-transporting ATPase 13A1 OS=Homo sapiens GN=ATP13A1 PE=1 SV=2	AT131_HUMAN	133 kDa	8.20226	1.70265	0.525	0.75	0.857	[0,0,0,0,0,0,0,0]	0.249423	1	1	1	1.1	0.9	1.1	1.1	0.8	0.9	0.9	0.9	0.9	1	0.9	0.9	1	0.9	1.1	0.9	0.6	0.7	0.8	0.7	0.7
650	Carboxypeptidase D OS=Homo sapiens GN=CPD PE=1 SV=2	CBPD_HUMAN	153 kDa	5.95058	1.72788	0.632	0.56	0.751	[0,0,0,-1,0,-1,0,-1]	0.264764	1	1	1	1.1	0.9	0.9	0.8	0.7	0.7	0.7	0.6	0.6	1	0.9	1	1.1	1.1	1	0.7	0.6	0.6	0.7	0.6	0.6
651	Cytochrome P450 4A11 OS=Homo sapiens GN=CYP4A11 PE=1 SV=1	CP4AB_HUMAN	59 kDa	8.98942	1.82632	2.18	2.46	1.99	[0,1,0,1,0,1,0,1]	0.335882	1	1	1	0.8	1.1	1.3	2.1	1.7	1.7	1.8	3.2	2.1	0.8	1	1	0.5	0.9	0.9	1.9	1.3	1.5	1.6	1.7	1.6
652	ATP-dependent RNA helicase DDX1 OS=Homo sapiens GN=DDX1 PE=1 SV=2	DDX1_HUMAN	82 kDa	7.2333	1.83041	1.48	1.46	2.28	[0,0,0,0,0,0,0,0]	0.234287	1	1	1	1.1	0.9	0.9	0.9	0.9	0.9	0.9	0.9	0.9	0.9	1	0.9	0.9	1.1	1	0.9	0.9	0.9	0.9	0.9	0.9
653	Delta(24)-sterol reductase OS=Homo sapiens GN=DHCR24 PE=1 SV=2	DHC24_HUMAN	60 kDa	8.24363	1.88141	1.54	2.23	1.95	[0,0,0,0,0,0,0,0]	0.272678	1	1	1	0.9	1.1	0.8	1	0.8	0.7	0.8	0.9	0.7	1.2	1	0.7	1.1	1.4	0.8	1	0.8	0.7	0.9	0.8	0.6
654	Dynamin-2 OS=Homo sapiens GN=DNM2 PE=1 SV=2	DYN2_HUMAN	98 kDa	7.49665	2.01652	0.889	1.13	1.31	[0,0,0,0,0,0,0,0]	0.258968	1	1	1	1.1	0.9	1	1	0.9	0.9	0.9	1	0.9	1	1	0.9	0.9	1	1	1	1	0.9	0.9	1	0.9
655	Inter-alpha-trypsin inhibitor heavy chain H4 OS=Homo sapiens GN=ITIH4 PE=1 SV=4	ITIH4_HUMAN	103 kDa	6.97065	1.82584	1.13	1.12	0.888	[0,0,0,0,0,0,0,0]	0.264674	1	1	1	1.1	1	1.1	1	0.9	1	1.1	1.1	1.2	1.2	1.2	1.2	1.2	1.2	1.1	1	1.2	1	1.1	1.1	1.1
656	Radixin OS=Homo sapiens GN=RDX PE=1 SV=1	RADI_HUMAN	69 kDa	6.29675	2.4081	4.7	3.27	4.24	[0,0,0,0,0,0,0,0]	0.24142	1	1	1	0.9	1.1	1	1.1	1.2	1.1	1.2	1.2	1.1	1.2	1.3	1.3	1.1	1.2	1	1.1	1.2	1.3	1.3	1.2	1.3
657	Serum amyloid P-component OS=Homo sapiens GN=APCS PE=1 SV=2	SAMP_HUMAN	25 kDa	6.51881	1.69655	3.24	5.36	4.07	[0,1,0,1,0,1,0,1]	0.292343	1	1	1	0.9	1.2	1.4	1.3	1.9	2	1.1	1.8	2	1.1	1.4	1.2	0.9	1.1	1.1	2	2.4	2.1	2	2.8	2.2
658	Septin-7 OS=Homo sapiens GN=SEPT7 PE=1 SV=2	SEPT7_HUMAN	51 kDa	8.98525	2.26082	2.64	1.92	3.34	[0,0,0,0,0,0,0,0]	0.240268	1	1	1	0.9	0.9	1.1	0.9	1	1	0.9	1	1.1	1	1	1.1	0.9	0.9	1.1	0.9	1.1	1	0.9	1	1.1
659	ATP-binding cassette sub-family A member 6 OS=Homo sapiens GN=ABCA6 PE=1 SV=2	ABCA6_HUMAN	184 kDa	7.37535	1.7566	0.379	0.422	0.566	[0,0,0,0,0,0,-1,0]	0.267646	1	1	1	1.1	1.2	0.8	1.1	1.1	0.9	1	1.2	0.9	0.8	0.9	0.7	0.7	0.9	0.6	1	1.1	0.9	0.9	1.2	0.8
660	Spliceosome RNA helicase DDX39B OS=Homo sapiens GN=DDX39B PE=1 SV=1	DX39B_HUMAN	49 kDa	5.3806	2.00942	2.13	2.03	2.75	[0,0,0,0,0,0,0,-1]	0.24741	1	1	1	0.9	1.1	1	0.9	0.8	0.9	0.8	0.8	0.9	0.8	1	1.1	1.1	1.3	1.3	0.7	0.7	0.9	0.6	0.7	0.7
661	Hemopexin OS=Homo sapiens GN=HPX PE=1 SV=2	HEMO_HUMAN	52 kDa	7.01955	1.66437	2.55	1.86	3.49	[0,0,0,0,0,0,0,0]	0.253474	1	1	1	1.2	1	1.3	1	1	1	1.2	1	1.2	1.2	1.3	1.3	1.3	1.1	1.1	1.2	1.3	1.3	1.1	1.1	1.3
662	Eukaryotic translation initiation factor 2 subunit 1 OS=Homo sapiens GN=EIF2S1 PE=1 SV=3	IF2A_HUMAN	36 kDa	4.72688	2.25038	5.08	5.9	4.9	[0,0,0,0,0,0,0,0]	0.238063	1	1	1	0.9	0.9	0.8	0.9	0.9	0.9	0.9	0.9	0.8	1	0.9	0.9	1	1.1	1.2	0.9	0.9	0.9	0.9	0.9	0.9
663	Nuclear pore complex protein Nup93 OS=Homo sapiens GN=NUP93 PE=1 SV=2	NUP93_HUMAN	93 kDa	5.43617	2.0026	1.31	0.861	1.24	[0,0,0,0,0,0,0,0]	0.271652	1	1	1	1	1	1	0.9	0.9	0.9	0.9	0.9	0.9	1	1	1	0.9	1	1.2	0.9	0.9	0.8	0.8	0.8	0.8
664	Ras-related protein Rab-11B OS=Homo sapiens GN=RAB11B PE=1 SV=4	RB11B_HUMAN	24 kDa	5.72926	1.98546	6.47	6.78	9.25	[0,0,0,0,0,0,0,0]	0.235724	1	1	1	1.3	0.9	1	0.9	0.9	0.9	0.9	0.8	0.9	1.1	0.9	1	1.2	1	1	0.9	0.9	0.9	0.9	0.9	1
665	Regulator of nonsense transcripts 1 OS=Homo sapiens GN=UPF1 PE=1 SV=2	RENT1_HUMAN	124 kDa	6.58179	1.71067	0.971	0.966	1.33	[0,0,0,-1,0,0,0,-1]	0.266209	1	1	1	0.9	1	0.9	0.8	0.8	0.7	0.7	0.8	0.7	0.9	0.9	0.9	1	1.2	1	0.8	0.7	0.6	0.7	0.8	0.6
666	RuvB-like 2 OS=Homo sapiens GN=RUVBL2 PE=1 SV=3	RUVB2_HUMAN	51 kDa	5.32242	2.0654	2.59	5.1	3.02	[0,0,0,0,0,0,0,0]	0.261038	1	1	1	0.9	0.9	0.8	0.7	0.8	0.8	0.7	0.8	0.7	1	1	1	0.8	0.9	0.8	0.8	0.9	0.9	0.8	0.8	0.8
667	Protein transport protein Sec61 subunit alpha isoform 1 OS=Homo sapiens GN=SEC61A1 PE=1 SV=2	S61A1_HUMAN	52 kDa	8.1722	1.51384	2.09	2.01	1.7	[0,0,0,0,0,0,0,0]	0.249659	1	1	1	0.9	1	1	1	0.9	0.9	0.7	1	0.9	0.8	0.8	0.9	0.9	1.1	1.1	0.8	0.6	0.7	0.8	0.8	0.7
668	Sorting nexin-6 OS=Homo sapiens GN=SNX6 PE=1 SV=1	SNX6_HUMAN	47 kDa	6.0525	2.1733	4.32	4.52	4.63	[0,0,0,0,0,0,0,0]	0.242914	1	1	1	0.9	0.9	1	0.9	0.9	1.1	1	0.9	1.1	1.1	1	1.1	0.9	1	1.1	0.9	1	1.2	0.9	0.9	1.1
669	Thrombospondin-1 OS=Homo sapiens GN=THBS1 PE=1 SV=2	TSP1_HUMAN	129 kDa	4.50906	1.72744	0.874	1.06	0.707	[0,-1,0,-1,0,-1,0,-1]	0.265723	1	1	1	1	0.6	0.7	0.7	0.6	0.6	0.7	0.5	0.7	1.3	0.8	0.9	1	0.9	0.8	0.7	0.6	0.6	0.7	0.6	0.6
670	Copine-3 OS=Homo sapiens GN=CPNE3 PE=1 SV=1	CPNE3_HUMAN	60 kDa	5.56798	1.71119	1.82	1.35	2.66	[0,0,0,0,0,0,0,0]	0.235552	1	1	1	1	0.9	0.9	0.9	0.8	0.8	0.9	0.9	0.8	0.9	0.9	1	0.9	0.9	1	0.9	0.7	0.8	0.8	0.8	0.7
671	Dynactin subunit 2 OS=Homo sapiens GN=DCTN2 PE=1 SV=4	DCTN2_HUMAN	44 kDa	4.85811	1.87736	4.05	4.64	5.17	[0,0,0,0,0,0,0,0]	0.257167	1	1	1	0.9	0.8	1	0.9	1.1	1.1	1.1	1	1.1	1.1	1.1	1	0.9	0.8	1	1.1	1.5	1.4	1.2	1.2	1.4
672	Gamma-glutamyltranspeptidase 1 OS=Homo sapiens GN=GGT1 PE=1 SV=2	GGT1_HUMAN	61 kDa	7.1341	1.64086	1.76	3.09	1.74	[0,0,0,0,0,0,0,0]	0.249908	1	1	1	0.8	0.7	0.9	1	0.8	1	1	0.8	1	1.1	0.8	1	0.8	0.8	0.9	1	0.8	0.9	0.9	0.7	0.9
673	Glyoxylate reductase/hydroxypyruvate reductase OS=Homo sapiens GN=GRHPR PE=1 SV=1	GRHPR_HUMAN	36 kDa	7.43675	1.81302	5.79	3.15	4.52	[0,0,0,0,0,1,0,1]	0.269878	1	1	1	1.4	1.3	1.5	1.6	1.2	1.4	1.7	1.5	1.6	1.2	1.1	1.4	1.2	1	1.3	1.4	1.1	1.3	1.5	1.3	1.6
674	Adenylate kinase 4, mitochondrial OS=Homo sapiens GN=AK4 PE=1 SV=1	KAD4_HUMAN	25 kDa	8.65654	1.947	9.18	7.28	11.3	[0,0,0,0,0,0,0,0]	0.244898	1	1	1	1.1	1	0.7	0.9	1	0.9	1	0.9	0.8	0.9	0.9	0.7	0.8	0.9	0.8	1	1.2	1	1	1.1	0.9
675	GTP-binding nuclear protein Ran OS=Homo sapiens GN=RAN PE=1 SV=3	RAN_HUMAN	24 kDa	7.59238	1.82727	8.63	9.04	5.98	[0,0,0,0,0,0,0,0]	0.265113	1	1	1	1.5	1.2	1	0.9	0.8	0.8	1	0.8	0.7	1.1	1	0.8	1.3	1.4	0.9	0.9	0.8	0.8	0.8	0.8	0.7
676	RuvB-like 1 OS=Homo sapiens GN=RUVBL1 PE=1 SV=1	RUVB1_HUMAN	50 kDa	6.36949	1.91158	2.92	3.32	5.05	[0,0,0,0,0,0,0,0]	0.251342	1	1	1	1	0.9	0.9	0.8	0.9	0.8	0.8	0.8	0.8	1	1	0.9	0.9	0.9	0.9	0.8	0.9	0.8	0.9	0.8	0.8
677	Sequestosome-1 OS=Homo sapiens GN=SQSTM1 PE=1 SV=1	SQSTM_HUMAN	48 kDa	4.87695	1.73655	1.33	1.39	2.39	[0,-1,0,-1,-1,-1,-1,-1]	0.348886	1	1	1	0.6	1.3	0.4	0.4	0.7	0.4	0.4	0.7	0.4	0.7	1.5	0.9	0.4	1.1	0.5	0.4	0.8	0.4	0.4	0.8	0.4
678	Thymidine phosphorylase OS=Homo sapiens GN=TYMP PE=1 SV=2	TYPH_HUMAN	50 kDa	5.19216	1.59071	2.26	4.26	2.65	[0,0,0,0,0,0,0,0]	0.257338	1	1	1	1	1.5	1.1	1	1	0.9	1.1	1	1	0.9	1.1	1.2	1.3	1	1.1	0.8	0.8	0.8	1.1	0.9	1
679	Acyl-CoA dehydrogenase family member 11 OS=Homo sapiens GN=ACAD11 PE=1 SV=2	ACD11_HUMAN	87 kDa	8.21012	1.76135	1.28	0.677	1.2	[0,0,0,0,0,0,0,0]	0.239152	1	1	1	1.4	1.2	1.2	1.4	1.1	1.1	1.1	1.5	1.2	1	1	1.1	1.1	0.9	1.1	1.2	1	1.1	1.1	1.2	1
680	Scavenger receptor cysteine-rich type 1 protein M130 OS=Homo sapiens GN=CD163 PE=1 SV=2	C163A_HUMAN	125 kDa	5.83602	1.63133	0.729	0.633	0.977	[0,0,0,0,0,0,0,0]	0.242478	1	1	1	0.9	1	1.2	1	1.3	1.5	1.1	1.2	1.5	0.8	1	1.2	0.8	1	1.2	0.9	1.2	1.4	1	1.2	1.6
681	40S ribosomal protein S11 OS=Homo sapiens GN=RPS11 PE=1 SV=3	RS11_HUMAN	18 kDa	10.9641	2.51627	18.6	11.4	28.3	[0,0,0,0,0,0,0,0]	0.24869	1	1	1	1	1.1	0.9	1	0.9	0.9	0.9	1	0.8	1	1	0.8	1.1	1.2	0.9	0.9	0.9	0.8	0.9	0.9	0.7
682	Tropomyosin alpha-3 chain OS=Homo sapiens GN=TPM3 PE=1 SV=2	TPM3_HUMAN	33 kDa	4.37624	2.50646	76.9	60.3	121	[0,0,0,0,0,0,0,0]	0.258218	1	1	1	0.7	0.8	0.9	0.9	1.2	1.2	1	1	1.2	1.1	1.2	1.1	0.9	0.9	1	1.1	1.5	1.5	1.2	1.3	1.6
683	Alcohol dehydrogenase class-3 OS=Homo sapiens GN=ADH5 PE=1 SV=4	ADHX_HUMAN	40 kDa	7.53969	1.56741	5.04	4.8	2.66	[0,0,0,0,0,0,0,0]	0.24418	1	1	1	0.9	1.3	0.9	1	1	1	1.1	1.2	1.1	1	1.1	1.1	1.1	1.3	1.2	1	1	1	1.1	1.1	1.1
684	Dystrophin OS=Homo sapiens GN=DMD PE=1 SV=3	DMD_HUMAN	427 kDa	5.68884	2.11671	0.0679	0.104	0.107	[0,0,0,0,0,0,0,0]	0.261519	1	1	1	0.9	0.9	1	1.1	1.1	1	1	1.1	1.2	0.9	1	1.1	0.8	0.9	0.8	1	1.1	0.9	1	1.1	1
685	4-hydroxyphenylpyruvate dioxygenase OS=Homo sapiens GN=HPD PE=1 SV=2	HPPD_HUMAN	45 kDa	7.0078	1.91028	2.98	3.13	2.64	[0,1,0,1,1,1,1,1]	0.25625	1	1	1	1.2	1.7	1.6	1.7	2	1.7	2	2.4	2.2	1.2	1.3	1.3	1.8	1.1	1.6	1.6	1.6	1.8	1.8	2.2	1.9
686	Macrophage mannose receptor 1 OS=Homo sapiens GN=MRC1 PE=1 SV=1	MRC1_HUMAN	166 kDa	6.50074	1.75667	0.429	0.478	0.644	[0,0,0,0,0,0,0,0]	0.245188	1	1	1	0.9	1	1.2	1.2	1.1	1.4	1.2	1.3	1.5	0.8	0.9	1.2	0.8	0.9	1	1.1	0.9	1.1	1	1	1.2
687	Unconventional myosin-Id OS=Homo sapiens GN=MYO1D PE=1 SV=2	MYO1D_HUMAN	116 kDa	9.86699	2.12398	1.01	0.745	0.864	[0,0,0,0,0,0,0,0]	0.258323	1	1	1	0.9	0.9	1.2	1	0.9	1.1	0.9	0.9	1.2	0.9	0.8	1	0.8	0.9	1	0.9	0.7	0.9	0.8	0.8	0.9
688	14-3-3 protein gamma OS=Homo sapiens GN=YWHAG PE=1 SV=2	1433G_HUMAN	28 kDa	4.5235	2.05356	32.4	33.9	21.9	[0,0,0,0,0,0,0,0]	0.238073	1	1	1	0.9	1	0.9	0.8	1	0.9	0.9	0.9	0.9	1.2	1.2	0.9	1	1.2	1	0.9	1.1	1.1	1	1	1.1
689	ADP-ribosylation factor 5 OS=Homo sapiens GN=ARF5 PE=1 SV=2	ARF5_HUMAN	21 kDa	6.78798	1.93939	11.6	14.2	17.1	[0,0,0,0,0,0,0,0]	0.243663	1	1	1	0.9	0.9	0.9	1	1.2	1	0.9	1.1	1	0.9	1	0.9	0.8	1	1	1	1.1	1	1	1	1
690	Methyltransferase-like protein 7A OS=Homo sapiens GN=METTL7A PE=1 SV=1	MET7A_HUMAN	28 kDa	8.47403	1.78262	4.7	2.4	3.83	[0,0,0,0,0,0,0,0]	0.259205	1	1	1	1.2	1.1	1.1	1.5	1.1	1.1	1.4	1.4	1.2	1.1	0.9	0.9	1.2	0.9	0.8	1.4	0.7	1	1.2	1.1	0.9
691	Lipoamide acyltransferase component of branched-chain alpha-keto acid dehydrogenase complex, mitochondrial OS=Homo sapiens GN=DBT PE=1 SV=3	ODB2_HUMAN	53 kDa	8.75414	1.77075	2.02	1.76	2.36	[0,0,0,0,0,0,0,0]	0.25264	1	1	1	1	1.1	1	1	1.3	1.1	1.1	1.4	1.1	0.8	1	1	1.1	1	1.1	1.3	1.6	1.4	1.3	1.6	1.3
692	26S proteasome non-ATPase regulatory subunit 13 OS=Homo sapiens GN=PSMD13 PE=1 SV=2	PSD13_HUMAN	43 kDa	5.61321	1.84021	2.95	3.74	5.49	[0,0,0,0,0,0,0,0]	0.234571	1	1	1	1.1	0.9	0.9	0.9	0.9	0.8	0.9	0.9	0.9	1	0.9	0.9	1	1	1.1	0.9	0.8	0.8	0.9	0.9	0.8
693	Alpha-soluble NSF attachment protein OS=Homo sapiens GN=NAPA PE=1 SV=3	SNAA_HUMAN	33 kDa	5.02138	1.81797	3.43	7.12	5.85	[0,0,0,0,0,0,0,0]	0.249875	1	1	1	1.2	0.9	0.8	1	0.9	0.9	1.1	1	0.9	1.1	0.9	0.9	1.1	0.9	0.8	1	0.9	0.9	1.1	1	0.9
694	Transcription intermediary factor 1-beta OS=Homo sapiens GN=TRIM28 PE=1 SV=5	TIF1B_HUMAN	89 kDa	5.55099	1.64928	1.6	0.997	1.92	[0,-1,0,-1,0,-1,0,-1]	0.263977	1	1	1	1	0.8	0.9	0.7	0.6	0.8	0.8	0.6	0.7	0.9	0.8	0.7	0.9	0.9	1.1	0.7	0.6	0.7	0.7	0.6	0.7
695	Tropomodulin-3 OS=Homo sapiens GN=TMOD3 PE=1 SV=1	TMOD3_HUMAN	40 kDa	4.82864	1.94855	3.44	5.35	2.99	[0,0,0,0,0,0,0,0]	0.237635	1	1	1	0.8	0.9	1	0.9	1.1	1.1	1.1	1	1.2	1.2	1.2	1.1	0.8	1	1.1	1.1	1.5	1.4	1.3	1.3	1.4
696	von Willebrand factor OS=Homo sapiens GN=VWF PE=1 SV=4	VWF_HUMAN	309 kDa	5.15396	1.64027	0.199	0.208	0.294	[0,0,0,0,0,0,0,0]	0.242738	1	1	1	0.9	0.9	1.3	0.8	1	1	0.8	0.9	1.2	0.9	0.9	1.1	0.8	0.9	1.1	0.8	0.9	0.9	0.8	0.9	1
697	Actin-related protein 2 OS=Homo sapiens GN=ACTR2 PE=1 SV=1	ARP2_HUMAN	45 kDa	6.72282	1.99711	3.3	3.79	3.54	[0,0,0,0,0,0,0,0]	0.244258	1	1	1	0.8	0.9	1	0.8	0.9	0.9	0.7	0.9	1	0.8	0.8	1	0.9	1	1.1	0.7	0.8	0.8	0.7	0.8	0.8
698	Catechol O-methyltransferase OS=Homo sapiens GN=COMT PE=1 SV=2	COMT_HUMAN	30 kDa	5.1461	1.61037	4.75	9.1	4.49	[0,0,0,1,0,1,0,1]	0.261095	1	1	1	1	1	1.2	1.3	1.3	1.4	1.3	1.4	1.6	1.3	1.3	1.2	0.9	1.1	1.2	1.4	1.7	2	1.6	1.6	1.9
699	Cullin-4B OS=Homo sapiens GN=CUL4B PE=1 SV=4	CUL4B_HUMAN	104 kDa	7.41315	2.01243	0.664	0.749	0.659	[0,0,0,0,0,0,0,-1]	0.268853	1	1	1	0.9	0.8	0.8	0.8	0.7	0.7	0.8	0.7	0.8	0.9	0.8	1	0.8	1	1	0.8	0.8	0.7	0.7	0.6	0.7
700	Mitochondrial dicarboxylate carrier OS=Homo sapiens GN=SLC25A10 PE=1 SV=2	DIC_HUMAN	31 kDa	9.91053	1.75028	6.21	4.55	6.66	[0,0,0,0,0,0,0,0]	0.245634	1	1	1	1	1.4	0.8	1	1	0.8	0.9	1.3	0.8	0.8	1	0.7	1	1.2	0.7	0.9	0.9	0.8	0.9	1.1	0.6
701	Peptidyl-prolyl cis-trans isomerase FKBP4 OS=Homo sapiens GN=FKBP4 PE=1 SV=3	FKBP4_HUMAN	52 kDa	5.11496	2.03654	3.25	3.98	2.5	[0,0,0,0,0,0,0,0]	0.2434	1	1	1	1.3	0.9	0.9	0.8	0.8	0.9	0.9	0.7	0.8	1.1	0.9	1	1.1	1.2	1.1	0.9	0.8	1	0.9	0.8	0.9
702	Histone H1.0 OS=Homo sapiens GN=H1F0 PE=1 SV=3	H10_HUMAN	21 kDa	11.605	2.48742	5.68	4.99	4.26	[0,0,0,0,0,0,0,0]	0.283883	1	1	1	1.1	1.5	0.8	0.8	0.8	0.6	0.9	0.8	0.6	1.4	1.3	0.7	1	1.4	0.6	0.8	0.9	0.7	0.8	0.9	0.6
703	Histone H1.5 OS=Homo sapiens GN=HIST1H1B PE=1 SV=3	H15_HUMAN	23 kDa	11.6926	2.13898	44.9	54.2	73.4	[0,-1,0,-1,0,-1,0,-1]	0.33669	1	1	1	1	0.9	0.6	0.5	0.5	0.4	0.5	0.4	0.4	1	0.7	0.5	1.1	1.1	0.6	0.5	0.4	0.4	0.5	0.4	0.3
704	Integrin beta-2 OS=Homo sapiens GN=ITGB2 PE=1 SV=2	ITB2_HUMAN	85 kDa	6.93989	1.78878	1.42	0.983	1.62	[0,0,0,0,0,0,0,0]	0.238878	1	1	1	0.9	0.8	1.1	0.7	0.8	1	0.7	0.8	1	0.8	0.8	1.3	0.8	0.9	1.1	0.6	0.7	0.9	0.7	0.7	0.9
705	Mitochondrial carnitine/acylcarnitine carrier protein OS=Homo sapiens GN=SLC25A20 PE=1 SV=1	MCAT_HUMAN	33 kDa	9.83609	1.6413	7.7	12.3	6.64	[0,0,0,0,0,0,0,0]	0.242542	1	1	1	1	1.1	1	1.3	1.2	1.1	1.1	1.5	1	1	1	0.9	0.9	1.1	1	1.3	0.9	1	1.1	1.1	0.9
706	Mannosyl-oligosaccharide glucosidase OS=Homo sapiens GN=MOGS PE=1 SV=5	MOGS_HUMAN	92 kDa	9.18448	1.73832	1.42	1.02	1.11	[0,0,0,0,0,0,0,0]	0.246599	1	1	1	1.3	1.1	1.1	1.3	1	1	1.3	1.1	1.1	1.1	1	1	1	1.1	1	1.2	0.9	1	1.1	1	0.9
707	Dihydrolipoyllysine-residue acetyltransferase component of pyruvate dehydrogenase complex, mitochondrial OS=Homo sapiens GN=DLAT PE=1 SV=3	ODP2_HUMAN	69 kDa	7.94058	1.61496	1.83	2.35	1.83	[0,0,0,0,0,0,0,0]	0.240514	1	1	1	1	1.2	0.8	1	0.9	0.8	1	1	0.8	1.3	1.2	1.1	1	0.9	0.8	0.9	0.9	0.8	0.9	0.9	0.8
708	Glycogen phosphorylase, brain form OS=Homo sapiens GN=PYGB PE=1 SV=5	PYGB_HUMAN	97 kDa	6.84733	1.99652	1.47	2.1	2.15	[0,0,0,0,0,0,0,0]	0.250378	1	1	1	0.9	0.9	1	1.1	0.8	0.9	1	0.9	1.1	0.9	0.9	1.4	1.1	1	1.2	0.9	0.6	0.8	0.8	0.7	0.8
709	60S ribosomal protein L18a OS=Homo sapiens GN=RPL18A PE=1 SV=2	RL18A_HUMAN	21 kDa	11.3298	2.53432	24.8	19	8.66	[0,0,0,0,0,0,0,0]	0.255748	1	1	1	1	1.1	0.9	1	1	0.9	0.9	1	0.8	0.9	1	0.8	1.1	1.2	1	0.9	0.9	0.8	0.8	1	0.7
710	Septin-2 OS=Homo sapiens GN=SEPT2 PE=1 SV=1	SEPT2_HUMAN	41 kDa	6.58026	2.13155	3.46	4.82	4.09	[0,0,0,0,0,0,0,0]	0.260475	1	1	1	1	0.9	1.1	1	1	1.1	1.1	0.9	1.1	1.1	1	1.1	1	0.9	1.1	1.1	1.2	1.3	1	1	1.2
711	Very-long-chain enoyl-CoA reductase OS=Homo sapiens GN=TECR PE=1 SV=1	TECR_HUMAN	36 kDa	9.79161	1.79029	5.11	5.94	3.55	[0,0,0,0,0,0,0,0]	0.270485	1	1	1	1.1	1.1	1	1.1	1	1	1	1.1	1	1	1	0.9	0.9	1.1	0.9	0.9	0.9	0.9	0.9	0.9	0.9
712	Choline dehydrogenase, mitochondrial OS=Homo sapiens GN=CHDH PE=2 SV=2	CHDH_HUMAN	65 kDa	8.36345	1.79113	1.72	1.67	1.99	[0,0,0,0,1,0,0,0]	0.245147	1	1	1	1.5	1.4	1.3	1.3	1.1	1.2	1.1	1.2	1	1	0.9	0.9	1.1	0.8	0.9	1.2	1.2	1.2	1.2	1.1	1.1
713	Cold shock domain-containing protein E1 OS=Homo sapiens GN=CSDE1 PE=1 SV=2	CSDE1_HUMAN	89 kDa	6.16963	1.92477	1.09	0.724	1.7	[0,0,0,0,0,0,0,0]	0.241262	1	1	1	1	1	0.8	0.9	1	0.9	0.8	0.9	0.8	0.9	1.1	0.9	0.9	1.1	1	0.9	1.1	1	1	1.1	1
714	Solute carrier family 2, facilitated glucose transporter member 2 OS=Homo sapiens GN=SLC2A2 PE=1 SV=1	GTR2_HUMAN	57 kDa	8.1032	1.46088	1.79	1.44	2.27	[0,1,0,0,0,0,0,0]	0.290081	1	1	1	1.1	1.1	1.2	1.7	1.4	1.3	1.2	1.7	1.4	0.7	0.9	0.9	0.7	0.8	0.8	1.3	1.2	1.1	1.2	1.3	1.1
715	Laminin subunit alpha-4 OS=Homo sapiens GN=LAMA4 PE=1 SV=4	LAMA4_HUMAN	203 kDa	6.22158	1.81905	0.426	0.313	0.605	[0,-1,0,-1,0,-1,0,-1]	0.276828	1	1	1	0.8	0.8	0.9	0.6	0.7	0.6	0.6	0.6	0.6	0.8	0.9	1	0.8	0.8	0.8	0.6	0.6	0.6	0.6	0.6	0.6
716	Alpha-mannosidase 2 OS=Homo sapiens GN=MAN2A1 PE=1 SV=2	MA2A1_HUMAN	131 kDa	7.61407	1.84414	0.428	0.679	1.02	[0,0,0,-1,0,0,0,0]	0.248296	1	1	1	1.2	0.9	1	1.1	0.7	0.8	0.9	0.8	0.8	1	0.8	0.9	1	1	1	0.9	0.6	0.6	0.8	0.6	0.7
717	Neuroblastoma-amplified sequence OS=Homo sapiens GN=NBAS PE=1 SV=2	NBAS_HUMAN	269 kDa	5.8233	1.85313	0.218	0.156	0.312	[0,0,0,0,0,0,0,0]	0.265311	1	1	1	0.9	0.9	1	1	1	1	0.9	1	1	0.9	0.9	1	0.9	1	1.1	0.9	0.8	0.9	0.9	0.9	0.9
718	26S protease regulatory subunit 10B OS=Homo sapiens GN=PSMC6 PE=1 SV=1	PRS10_HUMAN	44 kDa	7.56375	2.1944	4.05	2.41	2.46	[0,0,0,0,0,0,0,0]	0.236175	1	1	1	1.1	1	0.9	0.9	1	0.9	1	1	0.8	1	1	0.9	0.9	1.1	0.9	0.9	1	1	1	1.1	0.9
719	Arylacetamide deacetylase OS=Homo sapiens GN=AADAC PE=1 SV=5	AAAD_HUMAN	46 kDa	8.98306	1.82283	2.89	2.76	2.1	[0,0,0,0,0,0,0,0]	0.273772	1	1	1	1.2	1.2	0.9	1.2	1.2	1	1.3	1.6	1.1	1	1	0.8	0.9	1.2	0.7	1.1	0.9	0.8	1.1	1.1	0.8
720	AP-2 complex subunit mu OS=Homo sapiens GN=AP2M1 PE=1 SV=2	AP2M1_HUMAN	50 kDa	10.088	2.0734	3.24	2.4	2.03	[0,0,0,0,0,0,0,0]	0.246674	1	1	1	0.9	1	1.1	1	1	1	1	1	1	0.9	0.9	0.9	1	1.1	1.1	0.9	0.8	0.8	0.8	0.8	0.8
721	Cytochrome P450 1A2 OS=Homo sapiens GN=CYP1A2 PE=1 SV=3	CP1A2_HUMAN	58 kDa	9.43357	1.85767	2.42	1.69	2.05	[0,1,0,1,0,1,0,1]	0.308401	1	1	1	0.9	1	1.5	2.2	1.7	2.4	1.4	2.4	2.1	0.7	0.9	1	0.8	0.9	0.9	1.6	1.2	1.8	1.6	1.6	1.8
722	Endoplasmic reticulum aminopeptidase 1 OS=Homo sapiens GN=ERAP1 PE=1 SV=3	ERAP1_HUMAN	107 kDa	6.42533	1.77217	0.738	0.62	1.09	[0,0,0,0,0,0,0,0]	0.273815	1	1	1	1	1.1	1.1	1.3	0.9	1	1.3	1.2	1.2	0.9	0.9	1.2	1.1	0.9	0.9	0.9	0.7	0.9	1.1	1	1
723	Heterochromatin protein 1-binding protein 3 OS=Homo sapiens GN=HP1BP3 PE=1 SV=1	HP1B3_HUMAN	61 kDa	10.3621	2.23051	1.91	1.44	1.47	[0,0,0,0,0,0,0,0]	0.263275	1	1	1	1	1.1	0.9	0.8	0.9	0.8	0.8	0.9	0.8	0.9	1	0.8	1.1	1.1	1	0.8	1	0.9	0.9	0.9	0.8
724	Scaffold attachment factor B1 OS=Homo sapiens GN=SAFB PE=1 SV=4	SAFB1_HUMAN	103 kDa	5.11805	2.49255	0.781	0.707	1.02	[0,0,0,0,0,-1,0,0]	0.240938	1	1	1	0.8	0.9	0.6	0.8	0.9	0.8	0.7	0.7	0.7	0.9	1	0.8	0.8	0.9	0.7	0.7	0.8	0.8	0.7	0.7	0.8
725	Serpin H1 OS=Homo sapiens GN=SERPINH1 PE=1 SV=2	SERPH_HUMAN	46 kDa	9.12008	1.88835	2.33	2.95	2.5	[0,0,0,0,0,-1,0,-1]	0.258453	1	1	1	0.9	0.7	1	0.7	0.7	0.8	0.7	0.6	0.7	1	0.9	0.8	0.8	0.9	1.1	0.6	0.8	0.8	0.7	0.7	0.7
726	182 kDa tankyrase-1-binding protein OS=Homo sapiens GN=TNKS1BP1 PE=1 SV=4	TB182_HUMAN	182 kDa	4.48672	1.7142	0.459	0.403	0.604	[0,0,0,0,0,0,0,0]	0.247056	1	1	1	0.9	0.8	0.8	0.9	0.9	0.9	0.8	1	0.8	1	0.9	0.9	0.8	0.9	0.9	0.9	0.9	0.8	0.9	0.9	0.9
727	UDP-glucuronosyltransferase 1-4 OS=Homo sapiens GN=UGT1A4 PE=1 SV=1	UD14_HUMAN	60 kDa	8.68495	1.69749	3.78	4.82	4.05	[0,1,0,0,0,1,0,1]	0.287418	1	1	1	1	1.2	1.2	1.4	1.5	1.5	1.2	2	1.6	1.1	1.2	1.1	0.7	0.8	0.8	1.3	1.1	1.3	1.3	1.6	1.3
728	Alpha-aminoadipic semialdehyde synthase, mitochondrial OS=Homo sapiens GN=AASS PE=1 SV=1	AASS_HUMAN	102 kDa	6.62115	1.72474	1.02	0.823	1.09	[0,0,0,0,0,0,0,0]	0.258512	1	1	1	1.2	1.3	1.3	1.3	1.2	1.2	1.3	1.6	1.4	0.9	1	1.1	1.1	0.9	1.2	1.3	1.1	1.2	1.2	1.5	1.3
729	Cathepsin B OS=Homo sapiens GN=CTSB PE=1 SV=3	CATB_HUMAN	38 kDa	6.27309	1.59549	1.66	2.24	2.89	[0,0,0,1,0,0,0,1]	0.267703	1	1	1	0.9	1.1	1.4	1.2	1.2	1.4	1.3	1.1	1.5	1.1	1.1	1.6	1	1.1	1.4	1.2	1.5	1.8	1.4	1.5	2
730	Probable ATP-dependent RNA helicase DDX5 OS=Homo sapiens GN=DDX5 PE=1 SV=1	DDX5_HUMAN	69 kDa	9.20603	2.08686	3.46	2.84	3.29	[0,-1,0,-1,0,-1,0,-1]	0.262785	1	1	1	0.8	0.9	0.7	0.7	0.8	0.6	0.7	0.7	0.6	0.9	0.8	0.7	0.8	1	0.8	0.7	0.8	0.7	0.7	0.8	0.6
731	Eukaryotic translation initiation factor 3 subunit B OS=Homo sapiens GN=EIF3B PE=1 SV=3	EIF3B_HUMAN	92 kDa	4.62096	1.94962	0.962	1.08	0.961	[0,0,0,0,0,0,0,0]	0.255628	1	1	1	0.9	0.9	0.9	0.9	0.9	0.8	0.9	0.9	0.9	0.9	0.9	1	1	1	0.9	0.8	0.7	0.7	0.8	0.8	0.7
732	Core histone macro-H2A.1 OS=Homo sapiens GN=H2AFY PE=1 SV=4	H2AY_HUMAN	40 kDa	10.4962	1.84043	2.78	4.38	4.48	[0,-1,0,-1,0,-1,0,-1]	0.265643	1	1	1	1.2	1	1	0.9	0.6	0.6	0.8	0.6	0.7	1	0.8	0.8	1.2	0.8	1	0.7	0.5	0.6	0.7	0.6	0.6
733	Serine/threonine-protein kinase MRCK beta OS=Homo sapiens GN=CDC42BPB PE=1 SV=2	MRCKB_HUMAN	194 kDa	6.30624	2.08565	0.424	0.351	0.406	[0,0,0,0,0,0,0,0]	0.257622	1	1	1	1	1	1.1	1	1	1.2	0.9	1.1	1.2	0.9	1.1	1.1	0.9	1	1	0.9	1.1	1.2	0.9	1.1	1.1
734	RNA-binding motif protein, X chromosome OS=Homo sapiens GN=RBMX PE=1 SV=3	RBMX_HUMAN	42 kDa	10.3942	2.36583	2.48	4.23	3.58	[0,0,0,0,0,-1,0,0]	0.240163	1	1	1	1	1.2	0.7	0.7	0.8	0.7	0.8	0.8	0.5	1.1	1.2	0.7	0.9	1.2	0.7	0.7	0.9	0.8	0.8	0.9	0.7
735	Transmembrane emp24 domain-containing protein 2 OS=Homo sapiens GN=TMED2 PE=1 SV=1	TMED2_HUMAN	23 kDa	4.83432	1.85393	10.3	4.96	6.99	[0,0,0,0,0,0,0,0]	0.26848	1	1	1	0.9	1	1	0.8	0.9	1	0.9	1	1	1.2	1	1	1.2	0.9	1.2	0.9	0.9	0.9	0.9	0.9	0.8
736	Acyl-CoA synthetase family member 2, mitochondrial OS=Homo sapiens GN=ACSF2 PE=1 SV=2	ACSF2_HUMAN	68 kDa	7.60124	1.75977	1.5	1.23	2	[0,0,0,0,0,0,0,0]	0.24244	1	1	1	1	1.4	0.8	1	1	0.7	0.9	1	0.6	0.8	0.9	0.7	1	1	0.8	0.8	0.9	0.7	0.8	0.9	0.6
737	Collagen alpha-2(IV) chain OS=Homo sapiens GN=COL4A2 PE=1 SV=4	CO4A2_HUMAN	168 kDa	8.88189	1.34485	0.273	0.363	0.345	[0,0,0,0,0,-1,0,-1]	0.274165	1	1	1	0.9	1.2	0.7	0.7	0.8	0.7	0.6	0.6	0.6	0.9	0.9	0.7	0.8	0.9	0.8	0.7	0.8	0.7	0.7	0.7	0.7
738	Importin subunit beta-1 OS=Homo sapiens GN=KPNB1 PE=1 SV=2	IMB1_HUMAN	97 kDa	4.40955	1.68113	1.46	1.15	1.1	[0,0,0,0,0,0,0,0]	0.255174	1	1	1	1.1	0.9	0.9	0.9	0.8	0.8	1	0.9	0.9	1.1	0.9	1	1	1	0.9	0.8	0.7	0.8	0.9	0.8	0.8
739	Bifunctional 3'-phosphoadenosine 5'-phosphosulfate synthase 2 OS=Homo sapiens GN=PAPSS2 PE=1 SV=2	PAPS2_HUMAN	70 kDa	8.12932	2.00068	0.869	2.32	1.8	[0,0,0,0,0,0,0,0]	0.234125	1	1	1	1.2	0.9	1.1	1.1	1	1.2	0.9	1	1.1	0.9	0.9	1	1.2	0.8	1.2	1.1	1	1.2	1	1	1.1
740	Peroxiredoxin-5, mitochondrial OS=Homo sapiens GN=PRDX5 PE=1 SV=4	PRDX5_HUMAN	22 kDa	8.96587	1.58341	9.56	10	10.2	[0,0,0,0,0,0,0,0]	0.247892	1	1	1	1.2	1.2	0.9	0.9	1.1	1	1.3	1.2	0.9	1.1	1.2	0.8	1.1	1	0.8	1.3	1.6	1.3	1.4	1.6	1.2
741	Thioredoxin OS=Homo sapiens GN=TXN PE=1 SV=3	THIO_HUMAN	12 kDa	4.54838	1.654	11.4	15.7	12.2	[0,0,0,0,0,0,0,0]	0.264099	1	1	1	0.7	0.9	0.7	0.9	1.1	0.9	1.1	1	0.9	1.1	1.1	0.9	0.8	0.8	0.7	0.9	1.1	0.9	1.2	1.1	1.2
742	Tight junction protein ZO-1 OS=Homo sapiens GN=TJP1 PE=1 SV=3	ZO1_HUMAN	195 kDa	6.68272	1.98028	0.332	0.441	0.427	[0,0,0,0,0,0,0,0]	0.243795	1	1	1	0.8	1	0.9	0.9	1	1	1	1	1	1.2	1.2	1.2	0.9	1.1	1	0.9	1.1	1.1	1	1	1
743	Acyl-CoA dehydrogenase family member 9, mitochondrial OS=Homo sapiens GN=ACAD9 PE=1 SV=1	ACAD9_HUMAN	69 kDa	8.0494	1.91048	1.59	1.79	1.58	[0,0,0,0,0,0,0,0]	0.236196	1	1	1	1.1	1	1	1	0.9	0.9	1	0.9	0.9	1	0.9	1	1.1	0.9	1	0.9	0.7	0.7	0.8	0.8	0.8
744	Flavin reductase (NADPH) OS=Homo sapiens GN=BLVRB PE=1 SV=3	BLVRB_HUMAN	22 kDa	7.76114	1.6332	9.56	11.7	8.77	[0,0,0,1,0,0,0,1]	0.285314	1	1	1	1.7	1.1	1	1	1.2	1.1	1.4	1.3	1.2	1.6	1.4	1.1	1.2	1.1	1	1.4	1.9	2	1.7	1.6	1.5
745	Coatomer subunit delta OS=Homo sapiens GN=ARCN1 PE=1 SV=1	COPD_HUMAN	57 kDa	6.10746	1.98487	2.14	2.06	2.48	[0,0,0,0,0,0,0,0]	0.255592	1	1	1	1	0.9	0.8	0.8	0.8	0.8	0.9	0.8	0.8	1	1	0.8	1	1	1	0.8	0.9	0.9	0.9	0.9	0.8
746	Fumarylacetoacetase OS=Homo sapiens GN=FAH PE=1 SV=2	FAAA_HUMAN	46 kDa	6.94355	1.60229	2.12	2.22	3.02	[0,0,0,0,0,1,0,1]	0.258433	1	1	1	1.2	1.3	1.2	1.6	1.2	1.2	1.7	1.3	1.4	1	1.1	1.3	1.2	1.4	1.1	1.5	1.2	1.3	1.7	1.4	1.6
747	Heterogeneous nuclear ribonucleoprotein U-like protein 2 OS=Homo sapiens GN=HNRNPUL2 PE=1 SV=1	HNRL2_HUMAN	85 kDa	4.5541	2.21996	1.5	0.833	1.82	[0,0,0,0,0,0,0,0]	0.248105	1	1	1	0.8	1	0.7	0.8	0.8	0.7	0.8	0.8	0.6	0.9	1.1	0.8	0.9	1.1	0.8	0.8	0.8	0.7	0.8	0.8	0.7
748	LIM and SH3 domain protein 1 OS=Homo sapiens GN=LASP1 PE=1 SV=2	LASP1_HUMAN	30 kDa	7.0721	1.97835	4.25	10.4	6.63	[0,0,0,0,0,0,0,0]	0.248268	1	1	1	0.8	0.9	0.8	0.8	1	0.8	0.8	1	0.8	1	1	0.8	0.8	1	0.8	0.8	1	0.9	1	1.1	0.9
749	Nuclear pore complex protein Nup205 OS=Homo sapiens GN=NUP205 PE=1 SV=3	NU205_HUMAN	228 kDa	6.11129	1.8301	0.37	0.238	0.48	[0,0,0,-1,0,0,0,-1]	0.263394	1	1	1	0.8	0.9	0.9	0.7	0.7	0.8	0.7	0.8	0.9	0.8	0.8	1	0.8	0.9	1.1	0.6	0.6	0.8	0.7	0.7	0.7
750	60S ribosomal protein L15 OS=Homo sapiens GN=RPL15 PE=1 SV=2	RL15_HUMAN	24 kDa	12.1292	2.82735	6.67	4.42	11	[0,0,0,0,0,0,0,-1]	0.274472	1	1	1	1	1	1	1	0.8	0.9	0.9	0.9	0.8	0.9	0.9	0.8	1	1	0.9	0.9	0.7	0.7	0.8	0.6	0.6
751	SEC23-interacting protein OS=Homo sapiens GN=SEC23IP PE=1 SV=1	S23IP_HUMAN	111 kDa	5.23613	1.66891	0.611	0.547	1.03	[0,0,0,0,0,0,0,0]	0.240746	1	1	1	0.9	0.9	1	0.9	0.8	0.8	0.7	0.8	0.8	0.9	0.9	1	1	0.8	1.1	0.8	0.8	0.8	0.7	0.7	0.8
752	Xanthine dehydrogenase/oxidase OS=Homo sapiens GN=XDH PE=1 SV=4	XDH_HUMAN	146 kDa	7.69819	1.75742	0.705	0.394	0.605	[0,0,0,0,0,1,0,0]	0.240276	1	1	1	1	1.4	1.1	1.4	1.4	1	1.4	1.7	1.2	0.9	1.2	1.2	1	1.2	1	1.1	1	0.9	1.2	1.4	1
753	Alpha-1-acid glycoprotein 1 OS=Homo sapiens GN=ORM1 PE=1 SV=1	A1AG1_HUMAN	24 kDa	4.65858	1.94582	10.9	7.38	4.02	[0,0,0,1,0,0,0,0]	0.272506	1	1	1	1	0.7	1	0.9	1.1	1.2	1.2	0.9	1.1	1.1	1.1	1.4	1.1	1	1	1.1	1.8	1.5	1.1	1.4	1.7
754	2',3'-cyclic-nucleotide 3'-phosphodiesterase OS=Homo sapiens GN=CNP PE=1 SV=2	CN37_HUMAN	48 kDa	9.50489	2.12817	2.24	2.58	3.77	[0,0,0,0,0,0,0,0]	0.246714	1	1	1	1	1	1	1	0.9	0.9	0.9	0.9	0.9	1	1	0.9	1	1	1	0.9	0.9	0.8	0.8	0.9	0.8
755	Cytochrome P450 2D6 OS=Homo sapiens GN=CYP2D6 PE=1 SV=2	CP2D6_HUMAN	56 kDa	7.26313	1.82694	2.23	3.2	3.27	[0,0,0,0,0,0,0,0]	0.260643	1	1	1	1	1	1.2	1.3	1.1	1.1	1.3	1.5	1.4	1	1	1.1	0.9	1	0.8	1.3	1	1.1	1.2	1.4	1.2
756	Peroxisomal trans-2-enoyl-CoA reductase OS=Homo sapiens GN=PECR PE=1 SV=2	PECR_HUMAN	33 kDa	9.12032	1.56535	2.77	4.75	8.53	[0,0,0,0,0,0,0,0]	0.236303	1	1	1	1	1.2	0.8	1.1	1.1	0.8	0.9	1.3	0.8	0.8	0.9	0.7	0.9	0.9	0.7	1	1	0.8	0.9	1.1	0.7
757	Polymerase I and transcript release factor OS=Homo sapiens GN=PTRF PE=1 SV=1	PTRF_HUMAN	43 kDa	5.28467	2.33092	2.89	2.01	4.11	[0,0,0,0,0,0,0,0]	0.28874	1	1	1	0.7	0.8	0.8	0.8	1.1	1.2	1	1.1	1.2	0.9	0.9	0.9	0.7	0.7	0.7	1	1.5	1.5	1.1	1.2	1.5
758	40S ribosomal protein S12 OS=Homo sapiens GN=RPS12 PE=1 SV=3	RS12_HUMAN	15 kDa	7.27248	1.9525	13.7	7.18	22.8	[0,0,0,0,0,0,0,1]	0.24027	1	1	1	0.9	1	0.8	1	1.1	1	1.1	0.9	0.8	1.2	1.2	0.9	1.1	1	0.8	1.2	1.4	1.4	1.5	1.4	1.4
759	SPRY domain-containing protein 4 OS=Homo sapiens GN=SPRYD4 PE=1 SV=2	SPRY4_HUMAN	23 kDa	6.94862	1.91981	8.56	4.81	12.3	[0,0,0,1,0,0,0,1]	0.240283	1	1	1	1.2	1.2	1.1	1.2	1.3	1.1	1.5	1.4	1.3	1.2	1.1	1.1	1.2	1	1.1	1.3	1.6	1.4	1.4	1.7	1.5
760	Transgelin-2 OS=Homo sapiens GN=TAGLN2 PE=1 SV=3	TAGL2_HUMAN	22 kDa	8.45328	1.91347	14.5	13.1	18	[0,0,0,0,0,0,0,0]	0.247615	1	1	1	1	1.1	1	0.8	0.8	0.9	1	0.9	0.9	1.5	1.3	1.3	1.3	1	1.2	0.8	0.9	1	0.9	0.8	0.9
761	Tetratricopeptide repeat protein 37 OS=Homo sapiens GN=TTC37 PE=1 SV=1	TTC37_HUMAN	175 kDa	7.56963	1.7979	0.282	0.474	0.485	[0,0,0,0,0,0,0,0]	0.247782	1	1	1	1	0.9	0.9	0.8	0.7	0.8	0.8	0.8	0.8	0.8	0.8	0.9	0.8	0.9	0.9	0.8	0.7	0.8	0.8	0.8	0.8
762	Vacuolar protein sorting-associated protein 13C OS=Homo sapiens GN=VPS13C PE=1 SV=1	VP13C_HUMAN	422 kDa	6.80584	1.84541	0.0607	0.0885	0.152	[0,0,0,0,0,0,0,0]	0.283717	1	1	1	1	0.9	1.1	1.1	1	1	1	1	1.2	1	1	1.1	0.9	0.9	1	0.9	1	1.1	0.9	0.9	1.1
763	Ankyrin repeat and FYVE domain-containing protein 1 OS=Homo sapiens GN=ANKFY1 PE=1 SV=2	ANFY1_HUMAN	128 kDa	6.03452	1.66873	0.439	0.497	0.547	[0,0,0,0,0,0,0,0]	0.245282	1	1	1	0.9	0.9	1	0.9	1	1	0.8	1.1	1.1	0.9	1	1.1	0.9	0.9	1	0.8	1	1	0.9	1	0.9
764	Carboxymethylenebutenolidase homolog OS=Homo sapiens GN=CMBL PE=1 SV=1	CMBL_HUMAN	28 kDa	7.20171	1.83294	4.17	5.71	8.58	[0,0,0,0,1,0,0,0]	0.240494	1	1	1	1.4	1.9	1.3	1.4	1.3	1.2	1.3	1.5	1.4	1.1	1.2	1.3	1.1	1.2	1.2	1.3	1.2	1.4	1.3	1.3	1.3
765	Leukotriene-B(4) omega-hydroxylase 1 OS=Homo sapiens GN=CYP4F2 PE=1 SV=1	CP4F2_HUMAN	60 kDa	7.07771	1.87008	4.33	3.47	2.48	[0,1,0,0,0,1,0,0]	0.261672	1	1	1	1	1	1.2	1.6	1.3	1.5	1.3	1.9	1.6	0.9	1	1	0.9	1	1.1	1.3	1	1.3	1.1	1.3	1.2
766	Hsc70-interacting protein OS=Homo sapiens GN=ST13 PE=1 SV=2	F10A1_HUMAN	41 kDa	4.91916	2.14672	3.5	3.32	3.75	[0,0,0,0,0,0,0,0]	0.248484	1	1	1	1.1	1	1	1	1	1	1.3	0.9	1	1.3	1.1	1.1	1	1.2	1	1.1	1.1	1.3	1.3	1	1.3
767	Flotillin-1 OS=Homo sapiens GN=FLOT1 PE=1 SV=3	FLOT1_HUMAN	47 kDa	7.57587	2.05335	3.25	2.37	2.2	[0,0,0,0,0,0,0,0]	0.252389	1	1	1	0.9	0.9	1.2	0.9	0.9	1.1	0.9	0.9	1.2	0.9	0.9	1.3	0.9	0.9	1.4	0.8	1	1	0.9	0.9	1.1
768	Oxidoreductase HTATIP2 OS=Homo sapiens GN=HTATIP2 PE=1 SV=2	HTAI2_HUMAN	27 kDa	8.60671	2.05645	6.75	5.4	12.1	[0,0,0,0,0,0,0,0]	0.236774	1	1	1	0.9	1.1	0.7	0.9	0.9	0.7	0.7	0.9	0.6	1	1.1	0.8	0.8	1	0.8	0.8	1.1	0.8	0.8	1	0.7
769	Immunoglobulin lambda-like polypeptide 5 OS=Homo sapiens GN=IGLL5 PE=2 SV=2	IGLL5_HUMAN	23 kDa	9.04624	1.63332	7.36	3.44	3.52	[0,0,0,0,0,0,0,0]	0.246861	1	1	1	1	0.9	1.5	0.8	1	1.2	0.9	0.7	1.2	1.1	0.9	1	1.3	1	1.3	1	1.2	1.5	0.9	1	1.7
770	Inosine-5'-monophosphate dehydrogenase 2 OS=Homo sapiens GN=IMPDH2 PE=1 SV=2	IMDH2_HUMAN	56 kDa	6.89629	1.75012	1.58	2.15	1.69	[0,0,0,0,0,0,0,0]	0.237166	1	1	1	0.9	1	0.8	0.8	0.8	0.8	0.7	0.8	0.7	0.9	0.9	0.9	1	1	1	0.7	0.9	0.8	0.8	0.8	0.8
771	cAMP-dependent protein kinase type II-alpha regulatory subunit OS=Homo sapiens GN=PRKAR2A PE=1 SV=2	KAP2_HUMAN	46 kDa	4.6962	2.05577	2.92	2.78	3.75	[0,0,0,0,0,0,0,0]	0.236428	1	1	1	1	1.1	1	0.9	1	1	1.1	1	1	1.1	1.1	1	1	1.1	1	1	1.1	1.2	1.1	1.1	1.1
772	NADH dehydrogenase [ubiquinone] 1 alpha subcomplex subunit 9, mitochondrial OS=Homo sapiens GN=NDUFA9 PE=1 SV=2	NDUA9_HUMAN	43 kDa	10.372	1.94273	3	2.57	3.9	[0,0,0,0,0,0,0,0]	0.244061	1	1	1	1.2	0.9	1.1	1.2	1	1.1	1.2	1.2	1.1	1	0.9	1	0.9	0.8	0.8	1.2	0.7	0.9	1	0.8	0.8
773	Serine/arginine-rich splicing factor 7 OS=Homo sapiens GN=SRSF7 PE=1 SV=1	SRSF7_HUMAN	27 kDa	12.326	3.2445	8.58	4.01	4.11	[0,0,0,0,0,0,0,0]	0.258371	1	1	1	0.8	1.1	0.8	0.9	1	1	0.8	0.8	0.7	0.9	0.9	0.8	0.9	1.1	0.9	0.8	0.9	0.9	0.7	0.7	0.8
774	Brefeldin A-inhibited guanine nucleotide-exchange protein 2 OS=Homo sapiens GN=ARFGEF2 PE=1 SV=3	BIG2_HUMAN	202 kDa	6.28267	1.87625	0.28	0.335	0.411	[0,0,0,0,0,0,0,0]	0.244368	1	1	1	1	0.9	0.9	0.9	0.9	0.9	0.8	0.9	0.9	0.9	1	1	0.9	0.9	1	0.8	0.8	0.8	0.8	0.8	0.8
775	Redox-regulatory protein FAM213A OS=Homo sapiens GN=FAM213A PE=1 SV=3	F213A_HUMAN	26 kDa	9.32069	1.91585	7.59	9.11	10.7	[0,0,0,0,0,0,0,0]	0.251501	1	1	1	1	0.8	0.7	1.1	0.8	0.8	1	1	0.8	1.2	1	0.9	1.1	0.8	0.8	1	0.7	0.7	1	0.8	0.7
776	Serine/threonine-protein kinase mTOR OS=Homo sapiens GN=MTOR PE=1 SV=1	MTOR_HUMAN	289 kDa	7.17251	1.8923	0.163	0.184	0.273	[0,0,0,0,0,0,0,0]	0.262658	1	1	1	1	1	0.8	0.9	0.8	0.7	0.9	1	0.8	0.9	1	0.9	0.9	0.9	0.9	0.8	0.8	0.7	0.9	0.9	0.7
777	Ethanolamine-phosphate cytidylyltransferase OS=Homo sapiens GN=PCYT2 PE=1 SV=1	PCY2_HUMAN	44 kDa	6.9145	1.97951	2.57	1.77	3.35	[0,0,0,0,0,0,0,0]	0.23447	1	1	1	1	1.2	0.9	1.1	1.2	1	1	1.3	1	1.1	1.2	1	1	1.2	1.1	1.1	1.2	1.1	1.2	1.2	1.1
778	Lysosome membrane protein 2 OS=Homo sapiens GN=SCARB2 PE=1 SV=2	SCRB2_HUMAN	54 kDa	4.76012	1.72109	1.5	1.28	1.18	[0,0,0,0,0,0,0,0]	0.239517	1	1	1	0.9	0.8	1.2	1	0.8	1.1	1	1	1.2	0.9	0.8	1.2	0.9	0.8	1.1	0.9	0.6	1	0.8	0.7	0.9
779	Signal recognition particle receptor subunit alpha OS=Homo sapiens GN=SRPR PE=1 SV=2	SRPR_HUMAN	70 kDa	9.45947	1.93368	1.67	1.29	1.92	[0,0,0,0,0,0,0,0]	0.246785	1	1	1	1	1	0.9	1	1	0.9	1	1	0.9	1	1	0.9	0.8	1	0.8	0.9	1	0.9	1	1	0.9
780	Dolichyl-diphosphooligosaccharide--protein glycosyltransferase subunit STT3B OS=Homo sapiens GN=STT3B PE=1 SV=1	STT3B_HUMAN	94 kDa	9.16982	1.69025	1.08	1.29	0.815	[0,0,0,0,0,0,0,0]	0.242366	1	1	1	1	0.9	1	0.9	0.8	0.9	0.9	0.9	1	0.9	0.9	1	1	1	1	0.9	0.8	0.9	0.8	0.8	0.8
781	Na(+)/H(+) exchange regulatory cofactor NHE-RF3 OS=Homo sapiens GN=PDZK1 PE=1 SV=2	NHRF3_HUMAN	57 kDa	5.2375	1.85755	1.98	2.43	2.49	[0,0,0,1,0,0,0,1]	0.238075	1	1	1	1.2	1.3	1.1	1.1	1.2	1.3	1.2	1.1	1.1	1.5	1.5	1	1.3	1.3	1	1.4	1.6	1.5	1.4	1.4	1.5
782	Sorting and assembly machinery component 50 homolog OS=Homo sapiens GN=SAMM50 PE=1 SV=3	SAM50_HUMAN	52 kDa	6.90067	1.81292	2.74	1.85	1.89	[0,0,0,0,0,0,0,0]	0.245351	1	1	1	1	1.1	0.8	1	0.9	0.8	0.9	1	0.7	0.9	1	0.9	1.1	1	0.9	0.9	0.8	0.7	0.7	0.8	0.6
783	V-type proton ATPase catalytic subunit A OS=Homo sapiens GN=ATP6V1A PE=1 SV=2	VATA_HUMAN	68 kDa	5.16432	1.81256	1.86	1.22	1.48	[0,0,0,0,0,0,0,0]	0.239644	1	1	1	0.9	1	0.9	0.9	0.9	0.9	0.9	0.9	0.9	1	1	1.1	0.9	1	1	0.8	0.8	0.9	0.9	0.9	0.8
784	Alcohol dehydrogenase 1A OS=Homo sapiens GN=ADH1A PE=1 SV=2	ADH1A_HUMAN	40 kDa	8.01543	1.55096	46.1	44.5	35.7	[0,1,0,1,0,1,0,1]	0.305851	1	1	1	1.1	1.2	1.1	1.8	2.1	1.7	1.6	2.4	1.9	1	1.3	1.6	1.1	1.1	1.2	1.9	2.1	1.9	2.1	2.1	2
785	Heterogeneous nuclear ribonucleoprotein L OS=Homo sapiens GN=HNRNPL PE=1 SV=2	HNRPL_HUMAN	64 kDa	8.3195	1.74557	1.17	1.46	1.37	[0,0,0,0,0,0,0,0]	0.235893	1	1	1	1	0.9	0.9	0.8	0.8	0.9	0.8	0.8	0.8	1.1	1	1	1.1	1	1	0.8	0.9	0.9	0.9	0.8	0.8
786	Putative helicase MOV-10 OS=Homo sapiens GN=MOV10 PE=1 SV=2	MOV10_HUMAN	114 kDa	9.06492	1.99035	0.389	0.669	0.836	[0,0,0,0,0,0,0,0]	0.269426	1	1	1	0.9	1	1	1	1	0.9	0.9	1	0.9	0.9	0.9	0.9	1.1	1.2	1.4	0.9	0.9	0.8	0.9	1	0.9
787	26S proteasome non-ATPase regulatory subunit 11 OS=Homo sapiens GN=PSMD11 PE=1 SV=3	PSD11_HUMAN	47 kDa	6.42268	1.97675	4.17	1.94	4.12	[0,0,0,0,0,0,0,0]	0.236455	1	1	1	1	0.9	0.9	0.9	0.9	0.8	0.9	0.9	0.9	0.9	0.9	0.9	0.9	1	1.1	0.8	0.8	0.8	0.9	0.8	0.8
788	Ras-related protein Rab-18 OS=Homo sapiens GN=RAB18 PE=1 SV=1	RAB18_HUMAN	23 kDa	4.86062	1.95607	5.45	9.08	12.5	[0,0,0,0,0,0,0,0]	0.247299	1	1	1	1.1	0.9	0.9	1.1	0.8	0.9	1.1	0.9	0.9	1.1	1	1	1.1	1	1	1	0.9	0.9	1.1	0.9	0.9
789	60S ribosomal protein L23a OS=Homo sapiens GN=RPL23A PE=1 SV=1	RL23A_HUMAN	18 kDa	11.1624	2.50795	5.59	12.8	13.1	[0,0,0,0,0,0,0,0]	0.282353	1	1	1	1	1.1	0.8	0.9	1.2	1	1	1	0.8	1.1	1.2	0.8	1.1	1.2	0.8	1.1	1.8	1.3	1.3	1.5	1.1
790	60S ribosomal protein L24 OS=Homo sapiens GN=RPL24 PE=1 SV=1	RL24_HUMAN	18 kDa	11.866	2.73274	35.7	10.4	18.6	[0,0,0,0,0,0,0,0]	0.258249	1	1	1	1.1	1.3	0.6	0.9	1	0.6	1	1.1	0.6	1	1.1	0.5	1.1	1.4	0.5	0.9	1.1	0.6	0.9	1.1	0.6
791	40S ribosomal protein S10 OS=Homo sapiens GN=RPS10 PE=1 SV=1	RS10_HUMAN	19 kDa	10.7356	2.38691	12.2	12.8	15.6	[0,0,0,0,0,0,0,0]	0.254265	1	1	1	1	1	0.9	1	0.9	0.8	1	0.9	0.8	1	0.9	0.9	1.1	1.1	0.9	0.9	0.9	0.8	0.9	0.9	0.7
792	Agmatinase, mitochondrial OS=Homo sapiens GN=AGMAT PE=1 SV=2	SPEB_HUMAN	38 kDa	7.65732	1.68037	3.05	2.86	3.64	[0,0,0,0,0,0,0,0]	0.26093	1	1	1	0.9	1	0.8	1	1.4	1	1.1	1.4	0.9	0.9	1.1	0.7	1	1	0.8	1.3	1.6	1.2	1.3	1.6	1.1
793	Src substrate cortactin OS=Homo sapiens GN=CTTN PE=1 SV=2	SRC8_HUMAN	62 kDa	5.04691	2.007	1.75	1.56	1.88	[0,0,0,0,0,0,0,0]	0.246679	1	1	1	0.9	1	0.7	0.7	0.9	0.8	0.8	1	0.7	1.2	1.3	0.8	0.8	1	0.8	0.8	1.1	0.8	0.8	0.9	0.8
794	Vitamin K-dependent gamma-carboxylase OS=Homo sapiens GN=GGCX PE=1 SV=2	VKGC_HUMAN	88 kDa	8.09741	1.8366	0.831	1.01	0.962	[0,0,0,0,0,0,0,0]	0.252219	1	1	1	1.1	1.1	0.9	1.2	0.9	0.8	1	1	0.8	1	1	0.9	1.5	1.4	1	1	0.7	0.7	1	0.9	0.7
795	5'-nucleotidase OS=Homo sapiens GN=NT5E PE=1 SV=1	5NTD_HUMAN	63 kDa	7.04417	1.67019	1.09	2.54	1.79	[0,0,0,0,0,0,0,0]	0.23558	1	1	1	1.1	0.8	0.9	1	0.9	1	1	0.8	0.9	1.3	1.1	1	0.8	1	0.8	1	0.9	1	0.9	0.8	0.9
796	Apolipoprotein D OS=Homo sapiens GN=APOD PE=1 SV=1	APOD_HUMAN	21 kDa	4.79402	1.56175	6.43	9.35	4.09	[0,0,0,1,0,0,0,1]	0.240339	1	1	1	1.1	0.9	1.6	1.1	1.3	1.5	1.3	1.2	1.5	1.1	1	1.2	1.2	1	1.2	1.5	2	1.9	1.6	1.5	1.7
797	cTAGE family member 5 OS=Homo sapiens GN=CTAGE5 PE=1 SV=4	CTGE5_HUMAN	91 kDa	4.88428	2.01643	1.2	1.03	1.06	[0,0,0,0,0,0,0,0]	0.245948	1	1	1	0.9	0.9	1	1.1	1.1	1.1	1	1	1.1	1	1	1.1	0.9	1	1.1	1	1.2	1.3	1.1	1.1	1.2
798	Myosin light chain kinase, smooth muscle OS=Homo sapiens GN=MYLK PE=1 SV=4	MYLK_HUMAN	211 kDa	6.02593	1.88879	0.325	0.299	0.435	[0,0,0,0,0,0,0,0]	0.251352	1	1	1	0.8	1	1.1	0.9	1.1	1.1	1	1.3	1.3	0.9	1	1.1	0.9	0.9	1	0.9	1	1.1	1	1.1	1.2
799	Phosphatidylinositol transfer protein alpha isoform OS=Homo sapiens GN=PITPNA PE=1 SV=2	PIPNA_HUMAN	32 kDa	6.51951	2.11937	4.77	4.43	6.45	[0,0,0,0,0,0,0,0]	0.236747	1	1	1	0.9	1.1	1.2	1.2	1.3	1.5	1	1.2	1.5	1	1.1	1.5	1.2	1.1	1.4	1.1	1.2	1.4	1.1	1.1	1.3
800	Nuclear pore membrane glycoprotein 210 OS=Homo sapiens GN=NUP210 PE=1 SV=3	PO210_HUMAN	205 kDa	6.79841	1.56822	0.376	0.288	0.426	[0,0,0,0,0,0,0,0]	0.249128	1	1	1	1	0.9	1.1	0.9	0.8	0.9	0.7	0.8	0.9	0.9	0.9	1.1	0.9	1	1.2	0.8	0.8	0.7	0.7	0.7	0.8
801	Protein transport protein Sec24C OS=Homo sapiens GN=SEC24C PE=1 SV=3	SC24C_HUMAN	118 kDa	7.07068	1.52356	0.935	0.727	0.744	[0,0,0,0,0,0,0,0]	0.266725	1	1	1	1	1	0.8	1	0.8	0.8	0.8	1	0.8	0.9	0.9	0.9	1.2	1.1	1.2	0.9	0.7	0.7	0.8	0.8	0.7
802	Succinyl-CoA ligase [ADP/GDP-forming] subunit alpha, mitochondrial OS=Homo sapiens GN=SUCLG1 PE=1 SV=4	SUCA_HUMAN	36 kDa	9.04362	1.53587	5.6	4.76	3.13	[0,0,0,0,0,0,0,0]	0.245006	1	1	1	1.2	1.3	0.8	1	1.1	0.9	1.1	1	0.7	0.9	1	0.7	1.1	0.9	0.8	1.1	1.2	0.9	1.1	1.2	0.9
803	APOBEC1 complementation factor OS=Homo sapiens GN=A1CF PE=1 SV=1	A1CF_HUMAN	65 kDa	8.69179	1.80611	1.36	1.09	1.85	[0,0,0,0,0,0,0,0]	0.248317	1	1	1	1	1	0.9	0.9	1	0.8	1	1	0.9	1.1	1.1	1	1	1.2	1	0.9	1.1	1	1	1	1
804	Acetyl-coenzyme A synthetase, cytoplasmic OS=Homo sapiens GN=ACSS2 PE=1 SV=1	ACSA_HUMAN	79 kDa	6.43349	1.76175	0.885	1.01	0.949	[0,0,0,0,0,0,0,0]	0.254355	1	1	1	0.9	0.8	0.7	1	0.8	0.8	0.8	0.9	0.9	0.8	0.8	0.7	0.8	0.9	0.8	0.9	0.8	0.8	0.8	0.8	0.7
805	Aflatoxin B1 aldehyde reductase member 3 OS=Homo sapiens GN=AKR7A3 PE=1 SV=2	ARK73_HUMAN	37 kDa	7.16043	1.80538	2.78	4.05	4.61	[0,1,0,1,0,1,0,1]	0.281892	1	1	1	1.5	1.3	1.2	1.9	1.7	1.4	2.1	2	1.6	1.1	1.1	0.9	1.1	1.2	0.9	1.8	1.6	1.6	1.9	1.9	1.5
806	Atlastin-3 OS=Homo sapiens GN=ATL3 PE=1 SV=1	ATLA3_HUMAN	61 kDa	5.37387	1.70203	1.52	1.46	1.63	[0,0,0,0,0,0,0,0]	0.255687	1	1	1	0.9	0.8	0.9	0.9	0.9	0.9	1	0.9	0.9	1	0.9	0.9	0.8	0.8	0.8	1	0.9	0.8	0.9	0.9	0.8
807	N(G),N(G)-dimethylarginine dimethylaminohydrolase 1 OS=Homo sapiens GN=DDAH1 PE=1 SV=3	DDAH1_HUMAN	31 kDa	5.61161	1.77077	4.98	7.43	7.6	[0,0,0,0,0,0,0,0]	0.236874	1	1	1	0.9	1.2	0.9	1	1.1	0.9	1.3	1.1	1	1.5	1.4	1.1	1.1	1.3	1.1	1.1	1.3	1	1.4	1.2	1.2
808	Glutaryl-CoA dehydrogenase, mitochondrial OS=Homo sapiens GN=GCDH PE=1 SV=1	GCDH_HUMAN	48 kDa	8.15004	1.86475	3.44	2.53	2.36	[0,1,0,1,0,1,0,1]	0.276602	1	1	1	1.2	1.1	1.3	1.3	1.4	1.6	1.4	1.6	1.6	1	1	1	1.1	1	1.3	1.4	1.5	1.6	1.3	1.5	1.6
809	Heterogeneous nuclear ribonucleoprotein F OS=Homo sapiens GN=HNRNPF PE=1 SV=3	HNRPF_HUMAN	46 kDa	5.30565	1.76892	1.97	2.77	2.11	[0,-1,0,0,0,-1,0,0]	0.244705	1	1	1	1	0.9	0.8	0.6	0.8	0.7	0.7	0.7	0.6	1.1	1	0.7	0.9	1	0.9	0.7	0.9	0.8	0.7	0.8	0.7
810	Hydroxysteroid dehydrogenase-like protein 2 OS=Homo sapiens GN=HSDL2 PE=1 SV=1	HSDL2_HUMAN	45 kDa	8.17594	1.67349	2.19	3.36	4.11	[0,0,0,0,0,0,0,0]	0.23916	1	1	1	1	1.2	1	1.1	1	0.9	1.2	1	0.9	1.1	1.1	0.8	1	1.1	0.8	1	1.1	0.9	1.1	1.1	0.9
811	Isocitrate dehydrogenase [NAD] subunit alpha, mitochondrial OS=Homo sapiens GN=IDH3A PE=1 SV=1	IDH3A_HUMAN	40 kDa	6.92491	1.6812	3.44	2.34	3.69	[0,0,0,0,0,-1,0,0]	0.239598	1	1	1	1	0.8	0.7	0.8	0.8	0.7	0.8	0.6	0.6	0.9	0.8	0.7	0.8	0.8	0.7	0.8	0.8	0.7	0.8	0.7	0.7
812	DNA-directed RNA polymerase II subunit RPB1 OS=Homo sapiens GN=POLR2A PE=1 SV=2	RPB1_HUMAN	217 kDa	7.38214	1.74552	0.205	0.27	0.377	[0,0,0,0,0,0,0,0]	0.259865	1	1	1	0.9	0.9	1	0.8	0.8	0.9	0.8	0.8	1	1	1	1	0.9	1	1.1	0.8	0.9	0.9	0.8	0.8	0.9
813	Threonine--tRNA ligase, cytoplasmic OS=Homo sapiens GN=TARS PE=1 SV=3	SYTC_HUMAN	83 kDa	6.64119	2.067	0.75	1.83	1.28	[0,0,0,0,0,0,0,0]	0.251255	1	1	1	1.2	1.1	1.1	1	0.8	0.8	1	0.9	0.9	1.1	1	1.1	1.2	1.2	1.2	1	0.7	0.8	1.1	0.8	0.8
814	Protein THEM6 OS=Homo sapiens GN=THEM6 PE=1 SV=2	THEM6_HUMAN	24 kDa	9.73982	2.22481	9.14	7.14	11.3	[0,0,0,0,0,0,0,-1]	0.247215	1	1	1	1	1.1	1	1	0.9	0.9	0.9	1	0.8	1.1	1.1	1	1	1.1	0.9	0.9	0.7	0.7	0.8	0.7	0.6
815	Beta-2-glycoprotein 1 OS=Homo sapiens GN=APOH PE=1 SV=3	APOH_HUMAN	38 kDa	8.02758	1.65159	3.29	2.47	2.53	[0,0,0,0,0,0,0,0]	0.278004	1	1	1	1	0.9	0.8	0.9	1	1	0.9	0.9	0.8	1.1	1.2	0.9	1.1	1	0.8	1.1	1.6	1.3	0.9	1.2	1
816	Cystathionine beta-synthase OS=Homo sapiens GN=CBS PE=1 SV=2	CBS_HUMAN	61 kDa	6.62712	1.83234	1.66	1.33	2.09	[0,0,0,0,0,1,0,1]	0.245605	1	1	1	1.2	1.1	1.7	1.4	1.2	1.6	1.4	1.4	1.7	1.1	1	1.3	1.3	1	1.4	1.3	1.1	1.5	1.4	1.3	1.7
817	7-alpha-hydroxycholest-4-en-3-one 12-alpha-hydroxylase OS=Homo sapiens GN=CYP8B1 PE=2 SV=2	CP8B1_HUMAN	58 kDa	8.94488	1.89206	1.62	1.55	1.74	[0,0,0,0,0,1,0,0]	0.269907	1	1	1	1	1.1	1.3	1.3	1.4	1.3	1.3	2	1.6	1	1.1	1.1	1	0.8	0.9	1.3	1	1.2	1.3	1.4	1.1
818	Eukaryotic initiation factor 4A-III OS=Homo sapiens GN=EIF4A3 PE=1 SV=4	IF4A3_HUMAN	47 kDa	6.68597	2.13613	2.77	3.47	4.21	[0,0,0,0,0,0,0,0]	0.244136	1	1	1	0.9	1.1	0.9	0.8	0.9	0.9	0.8	0.8	0.8	1	1	0.9	1	1.2	1.2	0.8	0.9	0.8	0.8	0.8	0.8
819	Plexin-B2 OS=Homo sapiens GN=PLXNB2 PE=1 SV=3	PLXB2_HUMAN	205 kDa	6.17011	1.80363	0.237	0.309	0.403	[0,0,0,0,0,0,0,0]	0.250625	1	1	1	0.9	0.9	0.9	1	1	0.9	0.9	1	1	0.9	0.9	1	0.9	1	1	0.9	0.9	1	0.9	0.9	1
820	26S proteasome non-ATPase regulatory subunit 12 OS=Homo sapiens GN=PSMD12 PE=1 SV=3	PSD12_HUMAN	53 kDa	7.76274	2.20412	1.72	1.97	2.62	[0,0,0,-1,0,0,0,-1]	0.243775	1	1	1	0.9	0.8	0.9	0.7	0.7	0.8	0.7	0.8	0.8	0.7	0.8	0.9	0.8	1	1.1	0.7	0.6	0.7	0.6	0.7	0.7
821	Prostaglandin reductase 1 OS=Homo sapiens GN=PTGR1 PE=1 SV=2	PTGR1_HUMAN	36 kDa	8.53248	1.68681	2.97	6.63	2.51	[0,0,0,0,1,1,0,0]	0.246236	1	1	1	1.5	2	1.5	1.4	1.1	1.4	1.5	1.3	1.7	1.3	1.3	1.6	1.1	1.3	1.4	1.2	0.9	1.3	1.3	1	1.5
822	Adipocyte enhancer-binding protein 1 OS=Homo sapiens GN=AEBP1 PE=1 SV=1	AEBP1_HUMAN	131 kDa	4.76771	2.01191	0.773	0.522	0.354	[0,0,0,0,0,0,0,0]	0.276875	1	1	1	0.8	0.8	1	0.7	0.7	0.8	0.7	0.7	0.9	1.3	1.3	1.2	0.9	0.8	0.9	0.7	0.7	0.7	0.7	0.8	0.8
823	ATP synthase-coupling factor 6, mitochondrial OS=Homo sapiens GN=ATP5J PE=1 SV=1	ATP5J_HUMAN	13 kDa	10.172	2.26917	9.71	13.2	7.96	[0,0,0,1,0,0,0,1]	0.28173	1	1	1	0.9	0.9	1	1.1	1.4	1.3	1.1	1.3	1.2	1.2	1.1	1.2	1	0.9	1	1.5	2.4	2.1	1.7	1.8	2
824	F-actin-capping protein subunit beta OS=Homo sapiens GN=CAPZB PE=1 SV=4	CAPZB_HUMAN	31 kDa	5.22778	1.96747	4.35	2.36	4.12	[0,0,0,0,0,0,0,0]	0.24713	1	1	1	0.8	0.9	1	0.9	1	1.1	1	1.1	1.2	0.9	0.9	1	0.9	1	1	0.9	1.1	1.2	1	1	1.1
825	CDK5 regulatory subunit-associated protein 3 OS=Homo sapiens GN=CDK5RAP3 PE=1 SV=2	CK5P3_HUMAN	57 kDa	4.39571	1.83678	1.99	2.08	2.93	[0,0,0,0,0,0,0,0]	0.249539	1	1	1	1	1	0.8	0.9	1.1	0.9	1	1	0.9	1	1	0.8	0.9	1	0.8	1.1	1.2	1.1	1.1	1.1	1.1
826	Proteasome-associated protein ECM29 homolog OS=Homo sapiens GN=ECM29 PE=1 SV=2	ECM29_HUMAN	204 kDa	7.11867	1.77569	0.336	0.21	0.317	[0,0,0,0,0,0,0,0]	0.268772	1	1	1	1.2	0.9	0.9	0.9	0.9	0.8	1	0.9	0.8	1	0.8	0.9	0.8	1	0.7	0.9	0.8	0.7	0.9	0.9	0.7
827	Glucose-6-phosphate 1-dehydrogenase OS=Homo sapiens GN=G6PD PE=1 SV=4	G6PD_HUMAN	59 kDa	6.8369	1.99004	0.974	1.13	2.52	[0,0,0,-1,0,-1,0,-1]	0.272245	1	1	1	0.9	1	0.8	0.6	0.7	0.8	0.6	0.6	0.7	0.9	1	1.1	0.8	1	1	0.6	0.6	0.6	0.6	0.6	0.6
828	2-oxoisovalerate dehydrogenase subunit alpha, mitochondrial OS=Homo sapiens GN=BCKDHA PE=1 SV=2	ODBA_HUMAN	50 kDa	8.40794	1.97294	2.23	1.59	3.1	[0,0,0,1,0,0,0,1]	0.282534	1	1	1	1.1	1.1	1	1.2	1.4	1.2	1.3	1.3	1.1	1.1	1.1	1	1	1	1	1.5	1.9	1.5	1.7	1.8	1.5
829	Ras-related protein Rab-7a OS=Homo sapiens GN=RAB7A PE=1 SV=1	RAB7A_HUMAN	23 kDa	6.58813	1.94614	8.27	10	15.8	[0,0,0,0,0,0,0,0]	0.240214	1	1	1	1.4	1.2	0.9	1.1	0.9	0.8	1.2	1	0.9	1.4	1.1	0.9	1.3	1.2	0.9	1.2	0.9	0.9	1.2	0.9	0.9
830	60S ribosomal protein L12 OS=Homo sapiens GN=RPL12 PE=1 SV=1	RL12_HUMAN	18 kDa	10.1123	1.94442	9.93	21.8	12.9	[0,0,0,0,0,0,0,0]	0.254698	1	1	1	0.9	1	0.9	0.9	0.9	0.8	0.9	0.9	0.8	0.9	1	0.9	1	1.1	1	0.9	0.8	0.8	1	0.9	0.8
831	Sorbin and SH3 domain-containing protein 1 OS=Homo sapiens GN=SORBS1 PE=1 SV=3	SRBS1_HUMAN	143 kDa	6.83106	1.92047	0.516	0.575	0.483	[0,0,0,0,0,0,0,0]	0.251407	1	1	1	0.9	0.9	1	1.2	1.3	1.1	1.3	1.2	1.2	1	1	1	0.9	0.8	0.9	1.1	1.3	1.2	1.2	1.2	1.3
832	Translocon-associated protein subunit delta OS=Homo sapiens GN=SSR4 PE=1 SV=1	SSRD_HUMAN	19 kDa	6.09157	1.57075	7.02	3.35	2.19	[0,0,0,0,0,0,0,0]	0.286761	1	1	1	1.1	0.9	0.7	1	0.9	0.8	0.9	0.8	0.7	1	0.9	0.7	1.1	0.8	0.7	0.9	0.8	0.7	0.9	0.8	0.7
833	Stromal interaction molecule 1 OS=Homo sapiens GN=STIM1 PE=1 SV=3	STIM1_HUMAN	77 kDa	6.65393	1.97966	1.33	0.717	0.967	[0,0,0,0,0,0,0,0]	0.242888	1	1	1	1.1	1	1	1	1	1	1.1	1	1.1	1.2	1.1	1.1	1	1	0.9	1.1	1	1	1.1	1	1
834	Alpha-1-antichymotrypsin OS=Homo sapiens GN=SERPINA3 PE=1 SV=2	AACT_HUMAN	48 kDa	5.19029	1.766	1.33	2.82	2.39	[0,0,0,0,0,0,0,0]	0.253156	1	1	1	1.3	0.8	1.1	0.9	0.8	0.9	1	0.8	1	1.4	1.2	1.2	1.1	1	1.3	0.9	0.9	0.9	0.9	0.9	1
835	Beta-glucuronidase OS=Homo sapiens GN=GUSB PE=1 SV=2	BGLR_HUMAN	75 kDa	7.01869	1.789	1.12	1.27	0.846	[0,0,0,0,0,0,0,0]	0.234723	1	1	1	1.2	1.3	1.6	1.6	1.1	1.4	1.3	1.1	1.4	1.1	1	1.2	1.3	1.5	1.2	1.3	0.9	1.2	1.1	0.9	1.2
836	Clathrin light chain A OS=Homo sapiens GN=CLTA PE=1 SV=1	CLCA_HUMAN	27 kDa	4.15394	1.73855	3.89	4.7	4.17	[0,0,0,1,0,0,0,0]	0.239005	1	1	1	0.8	1	0.8	0.8	1.2	1.1	0.9	0.9	0.9	1.2	1.4	1	0.8	1	0.9	1.1	1.9	1.4	1.2	1.4	1.3
837	Ras-related protein Rap-1A OS=Homo sapiens GN=RAP1A PE=1 SV=1	RAP1A_HUMAN	21 kDa	6.54797	2.04929	6.66	5.88	3.49	[0,0,0,0,0,0,0,0]	0.260453	1	1	1	1.1	0.9	1.1	1.1	1	1.1	1	1	1.1	1.1	0.9	1	1	1	1.2	1.1	1.2	1.2	1.1	1	1.2
838	40S ribosomal protein S16 OS=Homo sapiens GN=RPS16 PE=1 SV=2	RS16_HUMAN	16 kDa	10.8059	2.36473	47.5	23.1	42.1	[0,0,0,0,0,0,0,0]	0.254901	1	1	1	1.2	1.3	1	1.2	1.1	1	1.1	1.2	1	1	1.1	0.8	1.3	1.4	1	1	0.9	0.8	1	1	0.8
839	116 kDa U5 small nuclear ribonucleoprotein component OS=Homo sapiens GN=EFTUD2 PE=1 SV=1	U5S1_HUMAN	109 kDa	4.60338	1.80267	0.873	0.805	1.12	[0,0,0,0,0,0,0,0]	0.260329	1	1	1	1	1	0.9	0.8	0.8	0.7	0.8	0.9	0.8	0.9	0.9	1	1	1.1	1.1	0.8	0.8	0.7	0.8	0.8	0.7
840	14-3-3 protein theta OS=Homo sapiens GN=YWHAQ PE=1 SV=1	1433T_HUMAN	28 kDa	4.40632	2.0022	17.2	51.4	16.3	[0,0,0,0,0,0,0,0]	0.242988	1	1	1	1	0.9	1.1	0.8	0.8	0.9	0.9	0.8	0.9	1	0.9	1	1.1	1.1	1.2	0.8	0.8	0.9	0.8	0.8	0.9
841	Acylamino-acid-releasing enzyme OS=Homo sapiens GN=APEH PE=1 SV=4	ACPH_HUMAN	81 kDa	5.16201	1.64184	0.776	1.04	1.42	[0,0,0,0,0,0,0,0]	0.241356	1	1	1	1.1	1.1	1.1	1.2	1	1.1	1.2	1	1.1	1	1	1.1	1.1	1.2	1.2	1.1	0.8	0.9	1.1	0.9	1.1
842	AP-3 complex subunit beta-1 OS=Homo sapiens GN=AP3B1 PE=1 SV=3	AP3B1_HUMAN	121 kDa	5.86023	1.87473	0.63	0.415	1.02	[0,0,0,-1,0,0,0,0]	0.25207	1	1	1	1	0.9	0.8	0.8	0.8	0.7	0.7	0.8	0.7	0.9	0.8	0.9	0.8	0.8	0.8	0.7	0.7	0.6	0.7	0.7	0.7
843	Sodium/potassium-transporting ATPase subunit beta-1 OS=Homo sapiens GN=ATP1B1 PE=1 SV=1	AT1B1_HUMAN	35 kDa	8.73398	2.06947	3.48	2.54	4.17	[0,0,0,0,0,0,0,0]	0.247106	1	1	1	1.1	0.9	0.9	0.9	0.8	0.8	0.9	0.8	0.8	0.9	0.8	0.9	1.1	0.9	0.8	1	0.8	0.8	0.9	0.8	0.7
844	Basic leucine zipper and W2 domain-containing protein 1 OS=Homo sapiens GN=BZW1 PE=1 SV=1	BZW1_HUMAN	48 kDa	5.66026	2.01482	1.81	3.31	4.01	[0,0,0,0,0,0,0,0]	0.269498	1	1	1	0.9	0.8	0.9	0.8	0.9	0.9	0.9	0.8	0.8	1	0.9	0.9	1	1.2	1	0.9	0.9	1.1	0.8	0.8	0.9
845	Complement C1r subcomponent OS=Homo sapiens GN=C1R PE=1 SV=2	C1R_HUMAN	80 kDa	6.14324	1.78404	1.01	0.903	1	[0,0,0,0,0,0,0,0]	0.239187	1	1	1	1.1	0.9	1	0.9	0.9	0.9	0.8	0.8	0.9	1	1	1	1.1	0.9	1	0.9	1	1	0.9	0.9	1
846	NADH dehydrogenase [ubiquinone] 1 beta subcomplex subunit 10 OS=Homo sapiens GN=NDUFB10 PE=1 SV=3	NDUBA_HUMAN	21 kDa	8.65416	2.5068	4.82	6.02	8.66	[0,0,0,1,0,0,0,1]	0.272461	1	1	1	1.2	1	1	1.2	1.4	1.4	1.2	1.2	1.1	1.1	1	1	1	0.9	0.9	1.5	2.1	1.9	1.5	1.6	1.5
847	Pyruvate dehydrogenase E1 component subunit beta, mitochondrial OS=Homo sapiens GN=PDHB PE=1 SV=3	ODPB_HUMAN	39 kDa	6.62725	1.70081	3.5	3.3	3.75	[0,0,0,0,0,0,0,0]	0.247275	1	1	1	0.9	1	0.8	0.8	0.9	0.8	0.9	0.9	0.8	1.1	1.1	0.9	0.8	0.8	0.9	0.9	1.1	0.9	0.9	1	0.8
848	Junction plakoglobin OS=Homo sapiens GN=JUP PE=1 SV=3	PLAK_HUMAN	82 kDa	6.0482	1.68874	1.81	2.13	2.06	[0,0,0,0,0,0,0,0]	0.252745	1	1	1	1	1.2	0.9	1	0.9	0.8	0.9	1.1	0.8	0.9	0.9	0.8	0.9	1	1.1	0.9	0.8	0.7	0.9	1	0.7
849	Splicing factor 3B subunit 1 OS=Homo sapiens GN=SF3B1 PE=1 SV=3	SF3B1_HUMAN	146 kDa	7.09795	1.93837	0.264	0.459	0.645	[0,0,0,0,0,0,0,0]	0.26846	1	1	1	1	0.9	1	0.9	0.7	0.8	0.9	0.8	0.9	1	0.8	1	1	1	1.1	0.9	0.6	0.7	0.8	0.7	0.7
850	Tyrosine--tRNA ligase, cytoplasmic OS=Homo sapiens GN=YARS PE=1 SV=4	SYYC_HUMAN	59 kDa	7.05346	1.90905	1.72	2.12	2.17	[0,0,0,0,0,0,0,0]	0.243113	1	1	1	1	1.1	1	0.8	0.9	0.9	1	0.9	0.9	1	1.1	1.2	1.1	1.4	1.3	0.8	0.9	0.9	0.9	0.9	0.9
851	DNA topoisomerase 1 OS=Homo sapiens GN=TOP1 PE=1 SV=2	TOP1_HUMAN	91 kDa	9.94822	2.57008	0.408	1.04	1.13	[0,0,0,0,0,0,0,0]	0.271452	1	1	1	0.9	1.1	0.9	0.8	0.7	0.7	0.8	0.7	0.7	1	0.9	1	1	1	1	0.8	0.7	0.6	0.9	0.7	0.7
852	ADP-ribosylation factor 4 OS=Homo sapiens GN=ARF4 PE=1 SV=3	ARF4_HUMAN	21 kDa	7.25549	1.94539	18.7	16.7	14.6	[0,0,0,0,0,0,0,0]	0.2471	1	1	1	1.1	0.7	0.8	0.8	0.7	0.8	1	0.7	0.8	1.1	0.8	0.8	0.8	0.7	0.8	0.8	0.7	0.8	0.9	0.7	0.8
853	Actin-related protein 2/3 complex subunit 4 OS=Homo sapiens GN=ARPC4 PE=1 SV=3	ARPC4_HUMAN	20 kDa	8.71304	2.21946	7.76	11.5	6.95	[0,0,0,-1,0,0,0,-1]	0.236052	1	1	1	0.8	1	1.1	0.8	0.8	1	0.8	0.9	1.1	0.8	0.8	1.1	0.9	1	1.2	0.7	0.6	0.8	0.6	0.6	0.7
854	Glycine N-acyltransferase OS=Homo sapiens GN=GLYAT PE=1 SV=3	GLYAT_HUMAN	34 kDa	8.28011	1.67848	2.93	2.7	2.77	[0,0,0,1,0,1,0,1]	0.260498	1	1	1	1.1	1.2	0.9	1.3	1.5	1.2	1.5	1.8	1.2	1	1.1	0.9	1	0.9	0.9	1.7	1.8	1.5	1.6	1.7	1.3
855	Glycerol-3-phosphate dehydrogenase, mitochondrial OS=Homo sapiens GN=GPD2 PE=1 SV=3	GPDM_HUMAN	81 kDa	7.77299	1.893	1.16	1.4	1.16	[0,0,0,-1,0,0,0,-1]	0.254159	1	1	1	1	0.9	0.9	0.8	0.8	0.7	0.7	0.7	0.7	0.9	0.9	1.1	0.9	1	1.1	0.7	0.7	0.6	0.7	0.7	0.6
856	Plastin-3 OS=Homo sapiens GN=PLS3 PE=1 SV=4	PLST_HUMAN	71 kDa	5.27814	1.85392	2.44	2.11	3.34	[0,0,0,0,0,0,0,0]	0.243515	1	1	1	0.9	1	1.1	1	0.9	1	1.1	0.9	1.1	1	1	1.1	1.1	1	1.2	0.8	0.9	0.9	0.9	0.9	1.1
857	Reticulocalbin-1 OS=Homo sapiens GN=RCN1 PE=1 SV=1	RCN1_HUMAN	39 kDa	4.61427	2.29082	2.88	3.35	2.76	[0,0,0,1,0,0,0,1]	0.250244	1	1	1	1.1	1.1	1.4	1	1.2	1.3	1.1	1.1	1.2	1.3	1.3	1.1	1.1	0.9	1.2	1.2	2	1.6	1.3	1.5	1.7
858	60S ribosomal protein L8 OS=Homo sapiens GN=RPL8 PE=1 SV=2	RL8_HUMAN	28 kDa	11.6443	2.31588	4.82	5.05	6.72	[0,0,0,0,0,0,0,0]	0.257056	1	1	1	1	1.5	0.9	1.1	1.2	0.9	0.9	1.2	0.8	0.9	1.2	0.7	1	1.4	0.8	1	1.2	1	1	1.3	0.8
859	Methionine--tRNA ligase, cytoplasmic OS=Homo sapiens GN=MARS PE=1 SV=2	SYMC_HUMAN	101 kDa	6.04836	1.78648	0.689	1.15	0.629	[0,0,0,0,0,0,0,0]	0.25682	1	1	1	1	0.9	0.8	0.9	0.8	0.8	0.8	0.8	0.9	0.9	0.8	0.9	0.9	1	1	0.8	0.6	0.8	0.8	0.7	0.7
860	Ubiquitin carboxyl-terminal hydrolase 24 OS=Homo sapiens GN=USP24 PE=1 SV=3	UBP24_HUMAN	294 kDa	6.03941	1.82233	0.16	0.154	0.267	[0,0,0,0,0,0,0,0]	0.25638	1	1	1	0.9	1	0.8	0.9	1	0.8	0.9	1	0.8	0.9	0.9	0.8	0.8	1	0.8	0.9	0.8	0.7	0.9	0.9	0.7
861	Cytoskeleton-associated protein 5 OS=Homo sapiens GN=CKAP5 PE=1 SV=3	CKAP5_HUMAN	226 kDa	7.88152	1.92326	0.148	0.206	0.193	[0,0,0,0,0,0,0,0]	0.274177	1	1	1	1.2	0.9	1	1	0.8	0.8	0.9	0.8	0.8	1.1	0.9	0.9	1	1	1	0.8	0.8	0.7	0.9	0.8	0.7
862	Cytochrome c oxidase subunit 5A, mitochondrial OS=Homo sapiens GN=COX5A PE=1 SV=2	COX5A_HUMAN	17 kDa	6.7774	2.0456	9.44	9.89	6.7	[0,0,0,1,0,0,0,1]	0.303099	1	1	1	1.1	1.1	1	1.2	1.4	1.4	1.2	1.3	1.1	1.3	1.3	1.1	1	1	0.9	1.6	2.3	2.2	1.7	1.6	1.7
863	Probable 2-oxoglutarate dehydrogenase E1 component DHKTD1, mitochondrial OS=Homo sapiens GN=DHTKD1 PE=1 SV=2	DHTK1_HUMAN	103 kDa	6.93209	1.77552	0.526	0.457	1.01	[0,0,0,1,0,0,0,0]	0.252019	1	1	1	1.1	1.1	1.1	1.3	1.4	1.3	1.3	1.3	1.2	1	1	1.1	1	0.9	0.9	1.4	1.5	1.4	1.3	1.3	1.1
864	Erythrocyte membrane protein band 4.2 OS=Homo sapiens GN=EPB42 PE=1 SV=3	EPB42_HUMAN	77 kDa	8.16603	1.83159	1.65	0.457	1.24	[0,0,0,0,1,0,0,0]	0.276836	1	1	1	3.5	0.8	2.1	1	0.8	1	0.8	0.7	1	0.9	0.7	0.9	1.1	0.9	1	0.8	0.6	0.8	0.8	0.6	0.8
865	Heat shock protein 105 kDa OS=Homo sapiens GN=HSPH1 PE=1 SV=1	HS105_HUMAN	97 kDa	5.03871	1.94148	0.619	0.649	1.04	[0,0,0,-1,0,0,0,-1]	0.251665	1	1	1	0.8	0.7	0.9	0.8	0.7	0.8	0.8	0.7	0.7	0.9	0.8	1	0.8	0.9	1	0.7	0.7	0.7	0.7	0.6	0.8
866	Lysosomal alpha-glucosidase OS=Homo sapiens GN=GAA PE=1 SV=4	LYAG_HUMAN	105 kDa	5.90839	1.55207	0.512	0.634	0.81	[0,0,0,0,0,0,0,0]	0.260071	1	1	1	1.1	1.2	1.2	1	1.4	1.3	1.1	1.1	1.2	1	1.2	1.2	1.1	1.2	1.3	1.1	1.6	1.4	1.2	1.5	1.6
867	Nucleobindin-2 OS=Homo sapiens GN=NUCB2 PE=1 SV=2	NUCB2_HUMAN	50 kDa	4.77545	2.32002	1.69	1.77	1.64	[0,0,0,1,0,0,0,0]	0.247394	1	1	1	0.9	1	0.9	1	1	1	1.2	0.9	1	1.3	1.3	1.2	1.2	1	1.2	1.2	1.8	1.5	1.2	1.2	1.3
868	Delta-1-pyrroline-5-carboxylate synthase OS=Homo sapiens GN=ALDH18A1 PE=1 SV=2	P5CS_HUMAN	87 kDa	7.12946	1.80191	0.707	1.25	1.12	[0,0,0,-1,0,-1,0,-1]	0.255036	1	1	1	1	0.9	0.8	0.7	0.8	0.8	0.6	0.7	0.7	0.9	0.8	0.8	1.1	1.1	1.1	0.7	0.7	0.7	0.7	0.7	0.7
869	Pre-mRNA-processing factor 6 OS=Homo sapiens GN=PRPF6 PE=1 SV=1	PRP6_HUMAN	107 kDa	8.39919	2.20157	0.547	0.481	0.587	[0,0,0,0,0,-1,0,-1]	0.257886	1	1	1	0.8	0.9	0.9	0.8	0.8	0.8	0.7	0.7	0.7	0.8	0.8	0.9	0.8	0.9	1.1	0.7	0.9	0.7	0.7	0.7	0.7
870	40S ribosomal protein S5 OS=Homo sapiens GN=RPS5 PE=1 SV=4	RS5_HUMAN	23 kDa	10.3051	2.1701	4.68	5.77	6.91	[0,0,0,0,0,0,0,0]	0.26632	1	1	1	1.1	1	0.9	1.1	0.8	0.8	1	1	0.9	1	0.9	0.8	1.1	1	0.9	1	0.7	0.7	0.9	0.8	0.7
871	tRNA-splicing ligase RtcB homolog OS=Homo sapiens GN=RTCB PE=1 SV=1	RTCB_HUMAN	55 kDa	7.2336	1.77634	1.6	1.68	3.09	[0,0,0,0,0,0,0,0]	0.226368	1	1	1	0.9	0.8	0.8	0.8	0.9	0.9	0.8	0.8	0.8	0.9	0.9	0.9	0.9	0.9	1	0.8	0.9	1	0.9	0.9	1
872	WASH complex subunit strumpellin OS=Homo sapiens GN=KIAA0196 PE=1 SV=1	STRUM_HUMAN	134 kDa	6.96465	1.95728	0.519	0.543	0.411	[0,0,0,0,0,0,0,0]	0.275026	1	1	1	1.1	1	0.9	1	0.9	0.8	0.8	0.9	0.9	0.9	0.9	1	1	1	1	0.9	0.8	0.7	0.8	0.8	0.7
873	Glutamyl aminopeptidase OS=Homo sapiens GN=ENPEP PE=1 SV=3	AMPE_HUMAN	109 kDa	5.12845	1.79225	0.671	0.754	0.88	[0,0,0,0,0,0,0,0]	0.25518	1	1	1	1	0.9	1	1.1	0.9	1	1	1	1	1	0.9	1.1	1.1	1	0.9	0.9	0.7	0.8	0.9	0.9	0.8
874	Annexin A13 OS=Homo sapiens GN=ANXA13 PE=1 SV=3	ANX13_HUMAN	35 kDa	5.24154	2.17915	10.7	4.98	5.1	[0,0,0,0,0,0,0,0]	0.248581	1	1	1	1.1	0.7	1	0.9	1	1.1	1	1	1.2	0.9	0.8	1.2	0.9	0.7	1.1	1	1.1	1.2	1	1	1.2
875	Membrane primary amine oxidase OS=Homo sapiens GN=AOC3 PE=1 SV=3	AOC3_HUMAN	85 kDa	6.50652	1.55104	1.01	0.704	0.788	[0,0,0,0,0,0,0,0]	0.291052	1	1	1	0.7	0.9	1.3	1.2	1.2	1.4	1	1.3	1.7	0.7	0.9	1	0.7	0.8	0.9	1.1	0.8	1.3	0.9	1	1.2
876	Dihydropyrimidinase-related protein 2 OS=Homo sapiens GN=DPYSL2 PE=1 SV=1	DPYL2_HUMAN	62 kDa	6.33127	1.7178	1.34	1.8	1.84	[0,0,0,0,0,0,0,0]	0.236514	1	1	1	0.9	1.1	1.2	0.9	1.1	1.2	1	1.1	1.3	0.9	1.1	1.2	1	1	1.1	1	1.2	1.2	1	1.2	1.3
877	Elongation factor G, mitochondrial OS=Homo sapiens GN=GFM1 PE=1 SV=2	EFGM_HUMAN	83 kDa	7.00657	1.9127	0.815	1.08	1.37	[0,0,0,0,0,0,0,0]	0.235777	1	1	1	1.1	1.1	0.9	1	0.9	0.9	0.9	0.9	0.8	1	1	0.9	1.1	1.1	1	0.9	1	0.9	1	1	0.9
878	Ectonucleotide pyrophosphatase/phosphodiesterase family member 1 OS=Homo sapiens GN=ENPP1 PE=1 SV=2	ENPP1_HUMAN	105 kDa	7.13955	1.81588	0.656	0.587	0.651	[0,0,0,0,0,0,0,0]	0.235193	1	1	1	1	1.2	1.1	1.1	1.3	1.1	1	1.3	1.1	0.9	1.1	1.1	1	1.1	1	1.1	1.2	1.1	1.1	1.3	1
879	Hemoglobin subunit gamma-1 OS=Homo sapiens GN=HBG1 PE=1 SV=2	HBG1_HUMAN	16 kDa	7.23461	1.58837	75.7	65.3	98.3	[0,0,0,0,1,0,0,0]	0.262046	1	1	1	2.8	1	1.8	1.1	0.9	1	1.1	0.9	1.2	1.1	1.1	1.1	1.2	1.9	1.2	1.1	1.3	1.1	1.1	1	1.1
880	Eukaryotic translation initiation factor 4 gamma 2 OS=Homo sapiens GN=EIF4G2 PE=1 SV=1	IF4G2_HUMAN	102 kDa	7.14086	1.92003	0.627	0.709	0.471	[0,0,0,0,0,0,0,0]	0.266223	1	1	1	1	0.9	0.9	0.8	0.8	0.8	0.8	0.9	0.8	1	1	1	1	1.1	1.3	0.8	0.8	0.8	0.9	0.9	0.8
881	Lysosome-associated membrane glycoprotein 1 OS=Homo sapiens GN=LAMP1 PE=1 SV=3	LAMP1_HUMAN	45 kDa	8.91673	1.57453	1.63	1.52	1.56	[0,0,0,0,0,0,0,0]	0.266321	1	1	1	0.9	0.9	1.4	1	1	1.3	0.9	0.9	1.1	0.9	0.9	1.3	0.9	0.9	1	1	1	1.2	1	0.9	1.2
882	NADH-cytochrome b5 reductase 1 OS=Homo sapiens GN=CYB5R1 PE=1 SV=1	NB5R1_HUMAN	34 kDa	9.82386	1.83331	4.12	2.67	3.1	[0,0,0,0,0,0,0,0]	0.234348	1	1	1	1	1	0.8	1	0.9	0.9	1	1	0.8	1	1	0.9	1	1.1	0.9	1	0.9	0.8	0.9	0.9	0.7
883	Nucleoside diphosphate kinase B OS=Homo sapiens GN=NME2 PE=1 SV=1	NDKB_HUMAN	17 kDa	8.69339	2.01855	8.72	19.6	29.1	[0,0,0,0,0,0,1,0]	0.262218	1	1	1	1	1.3	1.1	0.8	0.9	1	1.1	0.8	0.9	1.3	1.3	1.3	1.6	1.6	1.2	0.9	1.1	0.8	1	0.9	0.9
884	Nucleolar protein 56 OS=Homo sapiens GN=NOP56 PE=1 SV=4	NOP56_HUMAN	66 kDa	9.76988	2.08239	1.69	1.28	1.68	[0,0,0,0,0,0,0,0]	0.251576	1	1	1	1.3	0.9	0.9	0.9	0.8	0.8	0.9	0.8	0.8	1	0.9	0.9	1	0.9	0.8	0.9	0.8	0.8	0.9	0.8	0.8
885	Prolyl 4-hydroxylase subunit alpha-1 OS=Homo sapiens GN=P4HA1 PE=1 SV=2	P4HA1_HUMAN	61 kDa	5.84355	1.98596	0.935	1.86	2.06	[0,0,0,0,0,0,0,0]	0.246743	1	1	1	1	0.9	1.5	0.9	0.9	1.1	1	0.8	1	1.3	1	1.2	1.2	1	1.4	0.9	1.1	1.1	1.1	1.1	1.5
886	Protein DJ-1 OS=Homo sapiens GN=PARK7 PE=1 SV=2	PARK7_HUMAN	20 kDa	6.78125	1.69148	24.4	9.42	18.9	[0,0,0,1,0,0,0,1]	0.253316	1	1	1	0.9	1.1	0.9	1	1.2	1	1.5	1	1	1.1	1.2	0.9	1.3	1.3	1	1.3	1.8	1.5	1.7	1.3	1.5
887	26S proteasome non-ATPase regulatory subunit 6 OS=Homo sapiens GN=PSMD6 PE=1 SV=1	PSMD6_HUMAN	46 kDa	5.28608	2.20087	2.41	1.32	3.43	[0,0,0,0,0,0,0,0]	0.271716	1	1	1	1	0.8	0.9	0.9	0.8	0.8	0.8	0.9	0.9	0.9	0.9	0.9	0.9	0.9	1	0.8	0.7	0.8	0.7	0.7	0.8
888	40S ribosomal protein S13 OS=Homo sapiens GN=RPS13 PE=1 SV=2	RS13_HUMAN	17 kDa	11.1909	2.38689	19.1	16.6	14	[0,0,0,0,0,0,0,0]	0.252043	1	1	1	1.1	1.1	0.9	1.1	0.9	0.8	1	1	0.7	1.1	1	0.7	1.2	1.2	0.7	1	1.1	0.8	1	1	0.7
889	Serrate RNA effector molecule homolog OS=Homo sapiens GN=SRRT PE=1 SV=1	SRRT_HUMAN	101 kDa	5.75882	2.35623	0.641	0.725	0.742	[0,0,0,0,0,0,0,0]	0.244112	1	1	1	0.9	1	0.8	0.9	0.9	0.8	0.9	0.8	0.7	1.1	1.1	0.8	0.9	1.1	0.9	0.9	1	1	0.9	0.9	0.9
890	Sulfite oxidase, mitochondrial OS=Homo sapiens GN=SUOX PE=1 SV=2	SUOX_HUMAN	60 kDa	6.03357	1.71248	1.28	1.47	2.1	[0,0,0,1,0,0,0,1]	0.257846	1	1	1	1	1	1	1.3	1.3	1.3	1.2	1.3	1.3	1	1	1.1	1	1	1.1	1.4	1.5	1.6	1.6	1.5	1.6
891	Transferrin receptor protein 2 OS=Homo sapiens GN=TFR2 PE=1 SV=1	TFR2_HUMAN	89 kDa	6.03082	1.73868	1.17	0.492	0.945	[0,0,0,0,0,0,0,0]	0.271638	1	1	1	1.2	1.3	1	1.2	1.1	0.9	1.1	1.4	1.1	1.1	1.3	1	1.1	1.4	1	1.2	1.2	1	1	1	0.9
892	Ankyrin-3 OS=Homo sapiens GN=ANK3 PE=1 SV=3	ANK3_HUMAN	480 kDa	6.4611	1.86393	0.088	0.0629	0.0867	[0,0,0,0,0,0,0,0]	0.274445	1	1	1	0.8	0.9	1	0.8	1	1.1	0.8	1	1.4	0.8	0.9	1.2	0.8	1	1	0.7	1	1.1	0.8	0.9	1.2
893	Estradiol 17-beta-dehydrogenase 12 OS=Homo sapiens GN=HSD17B12 PE=1 SV=2	DHB12_HUMAN	34 kDa	9.79372	1.70676	3.63	1.76	3.46	[0,0,0,0,0,0,0,0]	0.2524	1	1	1	1	0.9	1	1	1	1	1	1.2	1.1	1	1	0.9	0.8	0.9	0.9	0.9	0.9	0.8	1	1	0.8
894	Endoplasmic reticulum-Golgi intermediate compartment protein 1 OS=Homo sapiens GN=ERGIC1 PE=1 SV=1	ERGI1_HUMAN	33 kDa	7.08275	1.67931	3.57	3.73	1.96	[0,0,0,0,0,0,0,0]	0.253722	1	1	1	1.3	0.9	1	1.3	1	1.1	1.1	1	1	0.9	0.8	0.9	1.3	0.9	0.9	1.2	0.8	1	1	0.9	1
895	Histidine ammonia-lyase OS=Homo sapiens GN=HAL PE=1 SV=1	HUTH_HUMAN	73 kDa	6.94713	1.86207	0.898	1.32	1.35	[0,0,0,0,0,0,0,0]	0.239881	1	1	1	1.3	1.3	1.3	1.1	1	0.8	1.1	1.1	0.9	0.9	0.9	0.7	1.3	1	0.9	1	0.9	0.7	1.1	1.2	0.8
896	Lupus La protein OS=Homo sapiens GN=SSB PE=1 SV=2	LA_HUMAN	47 kDa	7.14056	2.31525	2.77	2.64	2.23	[0,0,0,0,0,0,0,0]	0.259199	1	1	1	1	1	1	0.9	0.9	0.8	1	0.9	0.9	1.3	1.1	1	1.1	1.1	1.1	0.9	1	1	1	0.9	0.9
897	Sterol-4-alpha-carboxylate 3-dehydrogenase, decarboxylating OS=Homo sapiens GN=NSDHL PE=1 SV=2	NSDHL_HUMAN	42 kDa	8.20163	1.76877	1.81	1.69	3	[0,0,0,0,0,0,0,0]	0.241059	1	1	1	1	1	0.8	1	0.9	0.9	0.9	1	0.8	1	1	0.9	1.1	1	1.1	1	0.8	0.8	1	0.9	0.9
898	Ribose-phosphate pyrophosphokinase 1 OS=Homo sapiens GN=PRPS1 PE=1 SV=2	PRPS1_HUMAN	35 kDa	6.97666	1.7695	3.94	3.69	2.31	[0,0,0,0,0,0,1,0]	0.23813	1	1	1	1.2	1.3	1.4	1.2	1	1.3	1	1.1	1.4	1.3	1.3	1.5	1.2	1.7	1.4	1.1	1	1.1	1.1	1.1	1.3
899	Cytochrome b-c1 complex subunit 6, mitochondrial OS=Homo sapiens GN=UQCRH PE=1 SV=2	QCR6_HUMAN	11 kDa	4.09599	2.33176	60.6	47.8	36.8	[0,0,0,1,0,0,0,0]	0.253184	1	1	1	1	1	0.9	1	1.2	1.1	0.9	1	0.9	1.1	1.3	1.1	0.9	0.9	1	1.2	1.8	1.5	1.1	1.3	1.3
900	Ras-related protein Rab-1A OS=Homo sapiens GN=RAB1A PE=1 SV=3	RAB1A_HUMAN	23 kDa	5.99928	1.81127	18.8	46.2	23.3	[0,0,0,0,0,0,0,0]	0.254663	1	1	1	1.2	0.9	0.8	0.9	0.7	0.8	0.8	0.7	0.9	1	0.8	0.9	1.7	1.1	1.1	0.8	0.7	0.9	0.7	0.7	0.8
901	Transgelin OS=Homo sapiens GN=TAGLN PE=1 SV=4	TAGL_HUMAN	23 kDa	9.28796	2.00438	12.1	4.23	8.26	[0,0,0,0,0,0,0,0]	0.25584	1	1	1	0.7	0.8	1.4	0.6	0.9	1	1	0.9	1.2	1.1	1.1	1.1	0.7	0.7	0.9	0.8	1.1	1.3	0.8	1	1
902	Transportin-1 OS=Homo sapiens GN=TNPO1 PE=1 SV=2	TNPO1_HUMAN	102 kDa	4.59053	1.74767	0.783	0.605	1.16	[0,0,0,0,0,0,0,0]	0.249008	1	1	1	1	0.9	1.1	1	0.8	0.9	0.8	0.9	0.9	0.9	0.9	1	0.9	1	1.2	0.8	0.8	0.8	0.8	0.8	0.9
903	E3 ubiquitin/ISG15 ligase TRIM25 OS=Homo sapiens GN=TRIM25 PE=1 SV=2	TRI25_HUMAN	71 kDa	8.14949	1.84727	1.2	1.47	1.62	[0,0,0,0,0,0,0,0]	0.247554	1	1	1	1	1	0.9	0.9	0.9	0.8	0.9	1	0.9	0.9	0.9	0.9	1	1.1	0.9	0.9	0.9	0.8	0.8	1	0.8
904	F-actin-capping protein subunit alpha-1 OS=Homo sapiens GN=CAPZA1 PE=1 SV=3	CAZA1_HUMAN	33 kDa	5.42357	1.95759	2.72	1.88	2.55	[0,0,0,0,0,0,0,0]	0.252145	1	1	1	0.8	0.9	0.9	0.9	1.1	1.1	1	1.1	1	0.9	1	1	0.9	0.9	1	1	1.3	1.3	1.1	1.2	1.3
905	CAAX prenyl protease 1 homolog OS=Homo sapiens GN=ZMPSTE24 PE=1 SV=2	FACE1_HUMAN	55 kDa	7.57908	1.73324	1.94	1.14	1.58	[0,0,0,-1,0,0,0,-1]	0.267134	1	1	1	1.3	1	0.9	0.9	0.7	0.8	0.7	0.8	0.7	0.9	0.8	0.9	1	0.9	1.1	0.8	0.6	0.7	0.8	0.7	0.7
906	Isovaleryl-CoA dehydrogenase, mitochondrial OS=Homo sapiens GN=IVD PE=1 SV=1	IVD_HUMAN	46 kDa	8.30721	1.73747	2.34	1.62	2.28	[0,0,0,0,0,0,0,0]	0.229966	1	1	1	1.2	1.3	1.1	1.1	1.2	1	1.3	1	1	1	1	0.9	1.1	1.2	1	1.1	1.2	1	1.2	1.3	1.1
907	Kinesin-like protein KIF13B OS=Homo sapiens GN=KIF13B PE=1 SV=2	KI13B_HUMAN	203 kDa	5.67746	1.9638	0.221	0.174	0.299	[0,0,0,0,0,0,0,0]	0.261836	1	1	1	0.9	1	1	0.9	1.2	1	1	1.2	1	1	1.1	1	0.8	1	1	1	1.3	1.1	1	1.3	1.1
908	Leukotriene A-4 hydrolase OS=Homo sapiens GN=LTA4H PE=1 SV=2	LKHA4_HUMAN	69 kDa	6.10182	1.75876	1.57	1.3	1.81	[0,-1,0,-1,0,0,0,-1]	0.263731	1	1	1	0.8	0.9	0.8	0.8	0.6	0.7	0.9	0.7	0.7	0.9	0.8	1	0.9	1	0.9	0.7	0.6	0.6	0.8	0.6	0.7
909	DNA replication licensing factor MCM3 OS=Homo sapiens GN=MCM3 PE=1 SV=3	MCM3_HUMAN	91 kDa	5.47719	2.10171	0.729	1.1	0.719	[0,-1,0,-1,0,-1,0,-1]	0.285465	1	1	1	0.9	0.9	0.9	0.6	0.7	0.7	0.6	0.6	0.6	1	0.9	0.9	1.1	1	1.1	0.6	0.6	0.6	0.7	0.6	0.6
910	Puromycin-sensitive aminopeptidase OS=Homo sapiens GN=NPEPPS PE=1 SV=2	PSA_HUMAN	103 kDa	5.43653	1.79432	0.886	0.928	0.664	[0,0,0,-1,0,0,0,-1]	0.253136	1	1	1	0.8	0.8	0.9	0.7	0.6	0.8	0.7	0.7	0.9	0.9	0.8	1.1	0.8	0.9	0.9	0.7	0.6	0.8	0.7	0.6	0.8
911	60S ribosomal protein L31 OS=Homo sapiens GN=RPL31 PE=1 SV=1	RL31_HUMAN	14 kDa	11.2193	2.68968	4.24	14.6	15	[0,0,0,0,0,0,0,0]	0.287173	1	1	1	0.8	1.2	0.6	0.8	0.9	0.6	1	0.9	0.5	1.3	1.1	0.6	0.9	1.1	0.6	0.8	1.3	0.8	1	1.3	0.7
912	Protein S100-A9 OS=Homo sapiens GN=S100A9 PE=1 SV=1	S10A9_HUMAN	13 kDa	6.0744	1.99009	22.9	18.8	15.1	[0,-1,0,0,0,-1,0,-1]	0.257788	1	1	1	1	0.6	0.8	0.5	0.6	0.8	0.5	0.5	0.7	0.6	0.6	1.3	0.8	0.8	0.9	0.6	0.7	0.9	0.6	0.5	0.8
913	Phosphatidylinositide phosphatase SAC1 OS=Homo sapiens GN=SACM1L PE=1 SV=2	SAC1_HUMAN	67 kDa	7.13474	1.80259	1.42	1.37	1.91	[0,0,0,0,0,0,0,0]	0.246205	1	1	1	1	0.9	0.9	1	0.9	0.9	0.9	1	0.9	0.9	0.8	0.8	0.8	0.9	0.9	0.9	0.9	0.9	0.9	0.9	0.8
914	Septin-11 OS=Homo sapiens GN=SEPT11 PE=1 SV=3	SEP11_HUMAN	49 kDa	6.80085	2.13841	1.26	2	2.25	[0,0,0,0,0,0,0,0]	0.241215	1	1	1	1	1	1	1.1	1.2	1.1	1.3	1.1	1.1	1.4	1.2	1.2	1.1	1.1	1.1	1.2	1.3	1.2	1.3	1.2	1.1
915	Tensin-1 OS=Homo sapiens GN=TNS1 PE=1 SV=2	TENS1_HUMAN	186 kDa	7.79061	1.60274	0.399	0.191	0.307	[0,0,0,0,0,0,0,0]	0.252533	1	1	1	1	1	1	1	1.2	1	1	1.1	1.1	0.9	1	0.9	1	1	0.9	0.9	1.1	1	0.8	1.1	0.9
916	Ribonuclease UK114 OS=Homo sapiens GN=HRSP12 PE=1 SV=1	UK114_HUMAN	14 kDa	9.01564	1.56394	27.2	18.3	18.8	[0,1,0,1,0,0,0,1]	0.271982	1	1	1	1.3	1.3	1.2	1.5	1.4	1.4	1.5	1.3	1.2	1.3	1.2	1.1	1.6	1.1	1.2	1.7	1.9	1.6	2.1	1.9	2.3
917	Tight junction protein ZO-2 OS=Homo sapiens GN=TJP2 PE=1 SV=2	ZO2_HUMAN	134 kDa	7.43224	2.26308	0.67	0.437	0.676	[0,0,0,0,0,0,0,0]	0.235378	1	1	1	1.1	1	0.9	1.1	1.1	1.1	1.1	1.2	1	1.3	1.3	1	1	1.1	0.9	1.2	1.4	1.3	1.3	1.4	1.3
918	5'-AMP-activated protein kinase catalytic subunit alpha-1 OS=Homo sapiens GN=PRKAA1 PE=1 SV=4	AAPK1_HUMAN	64 kDa	8.21346	2.03912	1.52	1.12	1.63	[0,0,0,0,0,0,0,0]	0.255803	1	1	1	1.1	0.9	0.9	1.1	0.9	0.9	1	1	1	1	0.9	1	1	1	0.9	1	0.9	1	0.9	0.9	0.9
919	Alkyldihydroxyacetonephosphate synthase, peroxisomal OS=Homo sapiens GN=AGPS PE=1 SV=1	ADAS_HUMAN	73 kDa	7.36674	1.84845	0.98	1.42	0.961	[0,0,0,0,0,0,0,0]	0.24853	1	1	1	1	0.9	0.9	0.9	0.7	0.8	0.8	0.7	0.9	1.1	0.8	1.1	1.1	0.8	1	0.9	0.6	0.8	0.8	0.6	0.8
920	Coatomer subunit epsilon OS=Homo sapiens GN=COPE PE=1 SV=3	COPE_HUMAN	34 kDa	4.74556	1.84899	2.51	1.29	3.87	[0,0,0,0,0,0,0,0]	0.266949	1	1	1	1	1	0.8	0.9	1	0.9	1	1	0.9	1	1.1	0.8	0.9	1	0.9	0.9	1	0.9	1	1	0.9
921	Cytochrome P450 3A4 OS=Homo sapiens GN=CYP3A4 PE=1 SV=4	CP3A4_HUMAN	57 kDa	8.24697	1.84823	3.36	3.78	4.14	[0,1,0,1,0,1,0,1]	0.317792	1	1	1	0.9	1.3	1.9	1.6	1.6	2.3	1.3	2.3	3	1	1	1.4	0.9	0.9	1.1	1.6	1.3	2.2	1.7	2.2	2.1
922	Double-stranded RNA-specific adenosine deaminase OS=Homo sapiens GN=ADAR PE=1 SV=4	DSRAD_HUMAN	136 kDa	8.86267	1.92088	0.41	0.331	0.745	[0,0,0,0,0,0,0,0]	0.262516	1	1	1	0.9	1	0.9	0.8	0.8	0.7	0.8	0.7	0.8	1	0.9	0.9	1	1.1	0.9	0.8	0.8	0.7	0.8	0.8	0.8
923	Enoyl-CoA hydratase domain-containing protein 2, mitochondrial OS=Homo sapiens GN=ECHDC2 PE=2 SV=2	ECHD2_HUMAN	31 kDa	8.85799	1.93678	4.41	3.15	4.73	[0,0,0,0,0,0,0,1]	0.249645	1	1	1	1.2	1.1	1.1	1.3	1.4	1.2	1.4	1.4	1.3	1	1.1	1	1	0.9	0.9	1.4	1.5	1.3	1.5	1.6	1.4
924	General transcription factor II-I OS=Homo sapiens GN=GTF2I PE=1 SV=2	GTF2I_HUMAN	112 kDa	6.28519	2.01298	0.515	0.584	0.744	[0,0,0,0,0,0,0,0]	0.249971	1	1	1	0.9	0.9	0.9	0.7	0.8	0.8	0.8	0.8	0.8	1.1	1.1	0.9	1	1.1	1.2	0.8	1	0.8	0.9	0.9	0.9
925	Integrin-linked protein kinase OS=Homo sapiens GN=ILK PE=1 SV=2	ILK_HUMAN	51 kDa	8.17925	1.95303	1.79	1.7	1.92	[0,0,0,0,0,0,0,0]	0.26274	1	1	1	0.7	0.9	1	0.8	1.1	1.2	0.9	1.1	1.1	0.9	0.9	0.8	0.7	0.8	0.9	0.9	1.2	1.2	0.9	1.1	1.1
926	Acetolactate synthase-like protein OS=Homo sapiens GN=ILVBL PE=1 SV=2	ILVBL_HUMAN	68 kDa	8.22409	1.61929	1.18	1.7	1.49	[0,0,0,0,0,0,0,0]	0.251278	1	1	1	1	1	1.1	1.1	1	1.2	1	1.3	1.2	0.9	1	1	0.9	0.9	1	1.1	0.9	1.1	0.9	1	1
927	Inorganic pyrophosphatase OS=Homo sapiens GN=PPA1 PE=1 SV=2	IPYR_HUMAN	33 kDa	5.64072	1.80765	3.13	2.88	4.29	[0,0,0,0,0,0,1,0]	0.275402	1	1	1	0.9	1	1.1	0.9	1.1	1.1	1	1	1.1	1.2	1.2	1.2	1.4	1.4	1.5	0.9	1.3	1.2	1	1.1	1.2
928	Mitochondrial 2-oxoglutarate/malate carrier protein OS=Homo sapiens GN=SLC25A11 PE=1 SV=3	M2OM_HUMAN	34 kDa	10.4042	1.77889	3.26	2.05	3.94	[0,0,0,0,0,0,0,0]	0.251274	1	1	1	1.2	1.2	0.9	1.1	1	0.9	1.1	1.4	1	1	1	0.9	1.1	0.9	0.6	1.1	0.8	0.8	1	1.1	0.7
929	Protein PML OS=Homo sapiens GN=PML PE=1 SV=3	PML_HUMAN	98 kDa	6.12907	1.90175	0.836	0.643	0.833	[0,0,0,0,0,0,0,0]	0.234618	1	1	1	0.7	0.9	1	0.8	1	1.1	0.8	0.8	1	0.8	0.9	1	0.8	0.8	1	0.8	1	1.2	0.8	1	1.2
930	All-trans-retinol 13,14-reductase OS=Homo sapiens GN=RETSAT PE=1 SV=2	RETST_HUMAN	67 kDa	8.38665	1.62389	1.31	2.02	1.65	[0,0,0,0,0,0,0,0]	0.248184	1	1	1	1.2	1	1.1	1.4	1.1	1.1	1.3	1.2	1.2	1	1	1	1.1	1.1	1	1.2	0.9	1	1.1	1.1	0.9
931	Heterogeneous nuclear ribonucleoprotein A1 OS=Homo sapiens GN=HNRNPA1 PE=1 SV=5	ROA1_HUMAN	39 kDa	9.45745	1.74161	4.38	5.58	7.58	[0,-1,0,0,0,0,0,0]	0.278454	1	1	1	1.1	0.9	0.8	0.6	0.7	0.7	0.8	0.8	0.7	1.6	1.1	1	1	1.1	1	0.8	0.9	0.9	0.9	0.8	0.7
932	Succinate-semialdehyde dehydrogenase, mitochondrial OS=Homo sapiens GN=ALDH5A1 PE=1 SV=2	SSDH_HUMAN	57 kDa	8.37141	1.69179	1.81	1.74	1.35	[0,0,0,0,0,0,0,0]	0.24949	1	1	1	1.2	1.5	1.3	1.3	1.1	1.2	1.4	1.2	1.3	1	1.1	1.1	1.2	1.2	1.3	1.1	1	1	1.1	1.1	1.3
933	Succinyl-CoA ligase [ADP-forming] subunit beta, mitochondrial OS=Homo sapiens GN=SUCLA2 PE=1 SV=3	SUCB1_HUMAN	50 kDa	7.49609	1.75937	1.23	1.94	1.8	[0,0,0,0,0,0,0,0]	0.239846	1	1	1	1.1	1.1	1	1	1	1	1.1	1	0.9	1.1	1	1	1	0.9	0.9	1	0.9	0.9	1	0.9	0.9
934	Threonine--tRNA ligase, mitochondrial OS=Homo sapiens GN=TARS2 PE=1 SV=1	SYTM_HUMAN	81 kDa	7.31081	1.95947	0.466	0.744	1.53	[0,0,0,-1,0,-1,0,-1]	0.2694	1	1	1	0.9	1.1	0.7	0.8	0.8	0.7	0.7	0.8	0.6	0.7	0.8	0.8	0.8	0.9	0.8	0.7	0.7	0.6	0.7	0.8	0.6
935	Ubiquitin carboxyl-terminal hydrolase 14 OS=Homo sapiens GN=USP14 PE=1 SV=3	UBP14_HUMAN	56 kDa	4.93488	1.91174	1.05	1.22	2.18	[0,0,0,0,0,0,0,0]	0.259279	1	1	1	1	0.8	0.8	0.8	0.8	0.7	0.8	0.8	0.8	1	1	0.9	0.9	1	1	0.8	0.9	0.8	0.8	0.8	0.8
936	HLA class I histocompatibility antigen, A-69 alpha chain OS=Homo sapiens GN=HLA-A PE=1 SV=2	1A69_HUMAN	41 kDa	6.90609	1.91342	4.73	3.72	5.07	[0,0,0,0,0,0,0,0]	0.251916	1	1	1	0.7	1	0.8	0.8	1.1	1.1	0.7	0.9	0.9	0.7	0.9	1	0.6	1	0.9	0.7	0.9	1	0.8	1	1
937	Eukaryotic translation initiation factor 3 subunit L OS=Homo sapiens GN=EIF3L PE=1 SV=1	EIF3L_HUMAN	67 kDa	6.29099	1.94736	1.11	1.06	1.19	[0,0,0,0,0,0,0,0]	0.245748	1	1	1	0.9	1	1	1	0.9	0.9	0.9	1	0.9	1	0.9	1	1.1	1	1.2	0.9	0.7	0.7	0.8	0.8	0.8
938	Golgin subfamily A member 2 OS=Homo sapiens GN=GOLGA2 PE=1 SV=3	GOGA2_HUMAN	113 kDa	4.69598	2.12935	0.28	0.536	0.689	[0,0,0,0,0,0,0,0]	0.240512	1	1	1	0.8	0.8	0.7	0.8	0.9	0.8	0.8	0.9	0.7	0.9	0.9	0.8	0.9	0.9	0.9	0.9	1	0.9	0.9	0.9	0.9
939	Procollagen galactosyltransferase 1 OS=Homo sapiens GN=COLGALT1 PE=1 SV=1	GT251_HUMAN	72 kDa	7.33122	2.06804	1.19	1.14	1.49	[0,0,0,0,0,0,0,0]	0.265743	1	1	1	0.8	0.9	1	0.7	0.8	0.9	0.7	0.8	1	0.8	0.9	1.1	0.8	0.9	1.1	0.7	0.7	0.8	0.7	0.7	0.8
940	HEAT repeat-containing protein 1 OS=Homo sapiens GN=HEATR1 PE=1 SV=3	HEAT1_HUMAN	242 kDa	6.51403	1.74701	0.152	0.19	0.388	[0,0,0,-1,0,0,0,-1]	0.277267	1	1	1	1.1	1	0.9	0.9	0.7	0.7	0.8	0.7	0.7	0.9	0.8	0.8	0.9	1	0.9	0.8	0.5	0.6	0.8	0.7	0.6
941	Eukaryotic translation initiation factor 2 subunit 3 OS=Homo sapiens GN=EIF2S3 PE=1 SV=3	IF2G_HUMAN	51 kDa	8.53891	1.77822	1.99	2.49	1.59	[0,0,0,0,0,0,0,0]	0.249505	1	1	1	1	0.9	1	0.9	0.8	0.9	0.8	0.8	0.8	0.8	0.9	1	1	1.1	1.2	0.7	0.7	0.8	0.7	0.7	0.8
942	Importin-5 OS=Homo sapiens GN=IPO5 PE=1 SV=4	IPO5_HUMAN	124 kDa	4.57416	1.68697	0.496	0.56	0.997	[0,0,0,0,0,0,0,0]	0.269169	1	1	1	0.8	0.8	0.9	0.8	0.7	0.7	0.9	0.7	0.8	1	0.8	1	1	0.8	1.1	0.8	0.6	0.7	0.8	0.7	0.7
943	60S ribosomal protein L34 OS=Homo sapiens GN=RPL34 PE=1 SV=3	RL34_HUMAN	13 kDa	12.0189	2.77855	22.3	23.3	48.2	[0,0,0,0,0,0,0,0]	0.28057	1	1	1	1.1	1.1	0.7	1.1	1	0.7	1.1	0.9	0.7	1	0.9	0.7	1.1	1.1	0.6	1	0.9	0.7	1	0.9	0.7
944	Rho-associated protein kinase 1 OS=Homo sapiens GN=ROCK1 PE=1 SV=1	ROCK1_HUMAN	158 kDa	5.66989	2.30083	0.426	0.253	0.397	[0,0,0,0,0,0,0,0]	0.242093	1	1	1	0.8	0.9	1	1	1	0.9	0.8	1	0.9	0.9	0.9	1	0.9	0.9	1.1	0.8	1.1	1	0.9	1	1
945	AP-1 complex subunit gamma-1 OS=Homo sapiens GN=AP1G1 PE=1 SV=5	AP1G1_HUMAN	91 kDa	6.78098	1.79706	0.667	0.64	0.842	[0,0,0,0,0,0,0,0]	0.238283	1	1	1	1	0.9	0.9	1	0.9	0.8	0.8	0.9	0.8	0.9	0.9	0.9	1	1	0.9	0.9	0.8	0.8	0.8	0.8	0.7
946	Dehydrogenase/reductase SDR family member 1 OS=Homo sapiens GN=DHRS1 PE=1 SV=1	DHRS1_HUMAN	34 kDa	7.89599	1.61419	3.3	2.37	3.99	[0,0,0,0,0,0,0,0]	0.235596	1	1	1	1.1	1.1	1	1.5	1.2	1.2	1.3	1.3	1.2	1	0.9	0.9	1	0.8	0.9	1.4	1.2	1.3	1.4	1.2	1.2
947	Gamma-glutamyl hydrolase OS=Homo sapiens GN=GGH PE=1 SV=2	GGH_HUMAN	36 kDa	7.13416	1.67286	3.32	2.15	1.68	[0,0,0,0,0,0,0,0]	0.25199	1	1	1	1	1.3	0.8	1	0.9	0.8	1	0.9	0.7	1.3	1.4	1.4	1.4	1.3	1.3	1	1	1	1	1	0.9
948	Malectin OS=Homo sapiens GN=MLEC PE=1 SV=1	MLEC_HUMAN	32 kDa	5.08976	1.72401	4.11	2.58	2.3	[0,0,0,0,0,0,0,0]	0.240338	1	1	1	1.2	1	1	1.2	1	1.1	1.3	1	1.1	1.2	1	1.1	1.2	0.9	0.9	1.1	0.8	1	1.1	0.9	1
949	Unconventional myosin-Ie OS=Homo sapiens GN=MYO1E PE=1 SV=2	MYO1E_HUMAN	127 kDa	9.29987	2.02625	0.444	0.503	0.637	[0,0,0,0,0,0,0,0]	0.258714	1	1	1	1.3	0.9	1.1	1.1	0.8	0.9	1	0.9	0.9	1.2	0.9	1.1	1	1	1.1	1	0.8	0.8	0.8	0.8	0.8
950	Phenazine biosynthesis-like domain-containing protein OS=Homo sapiens GN=PBLD PE=1 SV=2	PBLD_HUMAN	32 kDa	6.50824	1.71118	2.89	2.65	3.1	[0,0,0,1,0,1,0,1]	0.304361	1	1	1	1	1	1.3	1.3	1.4	1.5	1.5	1.5	1.5	0.9	1	1	1.1	1.1	1.1	1.5	1.8	1.8	1.7	1.7	2.1
951	Scavenger receptor class B member 1 OS=Homo sapiens GN=SCARB1 PE=1 SV=1	SCRB1_HUMAN	61 kDa	8.31366	1.52196	0.843	0.786	0.903	[0,0,0,0,0,0,0,0]	0.241056	1	1	1	1.1	1	1	0.9	0.8	0.8	0.9	0.9	0.8	1.1	0.9	1	1.6	1	1	0.9	0.6	0.7	0.8	0.7	0.7
952	Asparagine--tRNA ligase, cytoplasmic OS=Homo sapiens GN=NARS PE=1 SV=1	SYNC_HUMAN	63 kDa	6.17066	2.07391	0.994	1.26	1.81	[0,-1,0,-1,0,-1,0,-1]	0.267051	1	1	1	0.7	1	0.6	0.6	0.7	0.5	0.6	0.7	0.6	0.9	0.9	0.7	1	1.1	0.9	0.6	0.6	0.5	0.5	0.6	0.5
953	1-phosphatidylinositol 4,5-bisphosphate phosphodiesterase eta-1 OS=Homo sapiens GN=PLCH1 PE=1 SV=1	PLCH1_HUMAN	189 kDa	7.79035	1.90727	0.104	0.108	0.0917	[0,0,0,0,0,0,0,0]	0.230824	1	1	1	1.4	0.9	1.1	1.3	1	1.2	1.3	1	1	1.1	1	1	1.3	1.1	1	1.3	1.1	1.2	1.4	1.2	1.4
954	7-dehydrocholesterol reductase OS=Homo sapiens GN=DHCR7 PE=1 SV=1	DHCR7_HUMAN	54 kDa	8.82262	1.55766	0.977	0.908	1.45	[0,0,0,-1,0,0,0,-1]	0.271142	1	1	1	0.9	0.9	0.8	1	0.7	0.7	0.8	0.8	0.6	1	0.8	0.8	0.9	1	0.9	0.8	0.6	0.6	0.7	0.6	0.6
955	Eukaryotic translation initiation factor 3 subunit E OS=Homo sapiens GN=EIF3E PE=1 SV=1	EIF3E_HUMAN	52 kDa	5.88868	2.0093	1.92	1.67	1.7	[0,0,0,0,0,0,0,0]	0.248969	1	1	1	0.9	1	0.9	0.9	0.9	0.9	0.9	0.9	0.9	0.9	0.9	0.9	1.1	1.1	1	0.9	0.7	0.8	0.9	0.8	0.8
956	Huntingtin OS=Homo sapiens GN=HTT PE=1 SV=2	HD_HUMAN	348 kDa	6.1454	1.68427	0.113	0.14	0.143	[0,0,0,0,0,0,0,0]	0.272546	1	1	1	1	0.9	0.9	1	0.8	0.8	0.9	1	0.8	1	0.9	0.9	0.9	0.9	0.9	1	0.8	0.7	0.9	0.9	0.7
957	Lamin-B receptor OS=Homo sapiens GN=LBR PE=1 SV=2	LBR_HUMAN	71 kDa	9.72053	1.91545	0.933	0.726	0.589	[0,0,0,-1,0,0,0,-1]	0.310554	1	1	1	1	1	1	0.7	0.7	0.8	0.7	0.7	0.8	0.9	1	0.9	0.8	1.4	1.2	0.6	0.6	0.6	0.6	0.6	0.7
958	NADH-cytochrome b5 reductase 3 OS=Homo sapiens GN=CYB5R3 PE=1 SV=3	NB5R3_HUMAN	34 kDa	7.68188	1.85096	3.65	3.01	2.72	[0,0,0,0,0,0,0,0]	0.254421	1	1	0.9	1.1	0.8	1.1	0.9	0.8	0.9	1	0.7	0.8	1	0.9	1	0.9	1	0.9	0.8	0.7	0.7	0.8	0.8	0.8
959	Nuclear pore complex protein Nup155 OS=Homo sapiens GN=NUP155 PE=1 SV=1	NU155_HUMAN	155 kDa	6.08532	1.70538	0.324	0.518	0.597	[0,0,0,0,0,0,0,0]	0.267871	1	1	1	1	1	1	0.9	0.8	0.8	0.9	0.8	0.8	0.9	0.9	0.9	1	0.9	1.1	0.8	0.7	0.7	0.8	0.8	0.7
960	Pre-B-cell leukemia transcription factor-interacting protein 1 OS=Homo sapiens GN=PBXIP1 PE=1 SV=1	PBIP1_HUMAN	81 kDa	4.98947	2.03627	0.854	1.31	0.916	[0,0,0,0,0,0,0,0]	0.243271	1	1	1	0.9	1.1	0.8	0.8	1	0.8	0.8	1	0.8	1.1	1.2	0.9	1	1	0.9	0.8	1.1	0.7	0.8	1	0.8
961	Proteasome activator complex subunit 2 OS=Homo sapiens GN=PSME2 PE=1 SV=4	PSME2_HUMAN	27 kDa	5.46683	2.0231	3.8	6.87	4.07	[0,0,0,0,0,0,0,0]	0.25325	1	1	1	1.1	1.1	0.9	1.1	1	1	1.2	1.1	1	1	0.9	0.9	1.1	1	0.9	1.1	1.2	1	1.1	1	1
962	Ribosome maturation protein SBDS OS=Homo sapiens GN=SBDS PE=1 SV=4	SBDS_HUMAN	29 kDa	9.15257	2.30412	3.47	6.18	13.1	[0,0,0,0,0,0,0,0]	0.239128	1	1	1	1	1.1	1.1	1	1.1	1.2	0.9	1	1	1	1	1	1	1.2	1.3	0.9	1.1	1.2	1	1.1	1.2
963	Mitochondrial import inner membrane translocase subunit TIM44 OS=Homo sapiens GN=TIMM44 PE=1 SV=2	TIM44_HUMAN	51 kDa	8.53186	2.20934	1.48	1.25	1.75	[0,0,0,0,0,0,0,0]	0.24639	1	1	1	1	0.9	0.9	0.9	0.9	0.9	0.9	0.9	0.9	1	1	1.1	1.1	1	1.2	0.8	0.9	0.9	0.9	0.8	0.9
964	Protein AMBP OS=Homo sapiens GN=AMBP PE=1 SV=1	AMBP_HUMAN	39 kDa	6.15192	1.78773	2.29	2.4	2.18	[0,0,0,0,0,0,0,0]	0.284558	1	1	1	1.2	1	1	0.9	0.9	0.9	0.9	1	0.9	1.4	1.4	1.1	1.2	1.5	1.5	1	1.4	1	1.1	1.1	1.1
965	ER membrane protein complex subunit 1 OS=Homo sapiens GN=EMC1 PE=1 SV=1	EMC1_HUMAN	112 kDa	7.72966	1.7772	0.477	0.732	0.91	[0,0,0,0,0,0,0,0]	0.245345	1	1	1	1	0.9	0.9	0.9	0.8	0.8	0.8	0.9	0.8	0.8	0.9	0.9	1	0.9	0.9	0.8	0.7	0.7	0.7	0.7	0.7
966	Peptidyl-prolyl cis-trans isomerase FKBP3 OS=Homo sapiens GN=FKBP3 PE=1 SV=1	FKBP3_HUMAN	25 kDa	9.95665	2.05897	2.8	4.71	3.53	[0,0,0,0,0,0,0,0]	0.238973	1	1	1	0.8	1.1	0.7	0.8	1.1	0.9	0.9	1	0.7	1.1	1.3	0.8	1	1.2	0.8	0.9	1.3	1.2	1.2	1.3	1.1
967	Beta-hexosaminidase subunit beta OS=Homo sapiens GN=HEXB PE=1 SV=3	HEXB_HUMAN	63 kDa	6.74787	1.73964	0.992	0.842	1.53	[0,0,0,0,0,0,0,0]	0.244872	1	1	1	1.1	1.2	1.1	1	0.9	1	1.2	0.9	1	1.3	1.2	1.3	1.2	1	1	1	0.9	1	1.1	1	1.1
968	N-alpha-acetyltransferase 15, NatA auxiliary subunit OS=Homo sapiens GN=NAA15 PE=1 SV=1	NAA15_HUMAN	101 kDa	7.44677	2.20128	0.635	0.42	0.681	[0,0,0,0,0,0,0,0]	0.271524	1	1	1	0.8	1.1	1	0.8	0.9	1	0.8	1	1	0.9	1.1	1.2	0.9	1.4	1.4	0.8	1	0.9	0.7	0.9	1
969	NADH dehydrogenase [ubiquinone] iron-sulfur protein 2, mitochondrial OS=Homo sapiens GN=NDUFS2 PE=1 SV=2	NDUS2_HUMAN	53 kDa	7.60578	1.92901	0.6	1.99	1.38	[0,0,0,0,0,0,0,0]	0.252693	1	1	1	1.1	0.9	1	1	0.9	1	1.1	1.1	1	1	0.9	1	1	0.8	0.8	1	0.7	0.8	0.9	0.8	0.8
970	Phytanoyl-CoA dioxygenase, peroxisomal OS=Homo sapiens GN=PHYH PE=1 SV=1	PAHX_HUMAN	39 kDa	8.64994	1.90698	2.92	3.06	2.8	[0,0,0,0,0,0,0,0]	0.234713	1	1	1	1	0.9	1	1.2	1	0.9	1	1	0.8	1	0.9	0.8	1.2	0.9	1	1.2	1.1	1	1.2	1.2	1
971	Sister chromatid cohesion protein PDS5 homolog B OS=Homo sapiens GN=PDS5B PE=1 SV=1	PDS5B_HUMAN	165 kDa	8.6875	2.06735	0.254	0.148	0.494	[0,0,0,0,0,0,0,0]	0.247293	1	1	1	1	0.9	1	1	0.8	0.8	0.9	0.8	0.9	1	0.9	0.9	0.9	0.9	1.1	1	0.7	0.8	1	0.8	0.8
972	Phosphoglycerate mutase 1 OS=Homo sapiens GN=PGAM1 PE=1 SV=2	PGAM1_HUMAN	29 kDa	7.21565	2.0352	4.55	2.73	3.23	[0,0,0,0,0,0,1,0]	0.260319	1	1	1	1.1	1	1.3	1.1	1	1.2	1.3	0.9	1.2	1.2	1.2	1.4	1.5	1.2	1.8	1.1	1	1.2	1.2	0.9	1.3
973	60S ribosomal protein L10a OS=Homo sapiens GN=RPL10A PE=1 SV=2	RL10A_HUMAN	25 kDa	10.6174	2.19484	3.96	4.15	5.75	[0,0,0,0,0,0,0,0]	0.244029	1	1	1	1	1	0.8	1	0.9	0.7	1	0.9	0.7	1	1	0.7	1.1	1.1	1	0.9	0.8	0.6	0.9	0.9	0.6
974	60S ribosomal protein L23 OS=Homo sapiens GN=RPL23 PE=1 SV=1	RL23_HUMAN	15 kDa	11.1969	2.04943	10.3	20.8	13.8	[0,0,0,0,0,0,0,0]	0.250297	1	1	1	1.1	1.3	0.8	1.1	1.2	0.8	1	1.1	0.7	1	1.2	0.6	1.1	1.3	0.8	1.1	1.4	0.9	1.2	1.4	0.9
975	Translocation protein SEC63 homolog OS=Homo sapiens GN=SEC63 PE=1 SV=2	SEC63_HUMAN	88 kDa	4.95652	2.06383	0.7	0.553	0.885	[0,0,0,0,0,0,0,0]	0.252319	1	1	1	1	1	0.9	1	0.9	0.9	0.9	1	0.9	0.9	0.9	0.9	0.9	1	1.1	0.9	0.8	0.9	0.9	0.9	0.9
976	UDP-glucuronosyltransferase 1-9 OS=Homo sapiens GN=UGT1A9 PE=1 SV=1	UD19_HUMAN	60 kDa	7.9577	1.70717	3.3	2.8	3.08	[0,0,0,0,0,0,0,0]	0.263761	1	1	1	1.4	1.4	0.9	1.5	1	1	1.3	1.4	1.2	1.3	1.1	1.2	1.1	0.9	0.8	1.4	0.9	1	1.2	1.1	0.9
977	BAG family molecular chaperone regulator 2 OS=Homo sapiens GN=BAG2 PE=1 SV=1	BAG2_HUMAN	24 kDa	6.68202	2.19114	9.25	6.21	8.57	[0,0,0,0,0,0,0,0]	0.239239	1	1	1	0.8	0.8	0.7	0.8	0.9	0.8	0.7	0.8	0.7	1.2	1.3	1.1	0.8	0.9	0.9	0.9	1.2	1	0.9	1	0.9
978	Cytochrome c1, heme protein, mitochondrial OS=Homo sapiens GN=CYC1 PE=1 SV=3	CY1_HUMAN	35 kDa	9.24651	1.75831	1.38	2.5	3.26	[0,0,0,0,0,0,0,0]	0.263627	1	1	1	1.3	1.1	1.1	1.1	1	1	0.9	1	0.9	1	1.1	1	1.3	1.1	1	1	0.9	0.9	1	0.9	0.9
979	D-dopachrome decarboxylase OS=Homo sapiens GN=DDT PE=1 SV=3	DOPD_HUMAN	13 kDa	7.42233	1.65008	26.2	35.1	13.2	[0,0,1,1,0,1,1,1]	0.264834	1	1	1	1.2	1.4	1.1	1.3	1.4	1.1	1.8	1.5	1.2	1.7	1.6	1.1	1.5	1.7	1.1	2.2	1.9	1.6	2.2	2	1.9
980	Epidermal growth factor receptor OS=Homo sapiens GN=EGFR PE=1 SV=2	EGFR_HUMAN	134 kDa	6.66554	1.74695	0.32	0.436	0.634	[0,0,0,0,0,0,0,0]	0.236101	1	1	1	1.2	0.9	1.2	1.2	0.8	1	1.2	0.8	1	1	0.8	0.9	1.2	1.1	1.1	1.1	0.8	1	1.1	0.8	0.9
981	Polypeptide N-acetylgalactosaminyltransferase 2 OS=Homo sapiens GN=GALNT2 PE=1 SV=1	GALT2_HUMAN	65 kDa	8.45706	2.0194	1.05	1.44	1.6	[0,0,0,0,0,0,0,0]	0.265188	1	1	1	1.2	1	1	0.9	0.8	0.8	0.9	0.9	0.8	1.1	1.1	1.1	1.5	1.2	1.1	0.8	0.8	0.7	0.8	0.8	0.6
982	Heterogeneous nuclear ribonucleoprotein Q OS=Homo sapiens GN=SYNCRIP PE=1 SV=2	HNRPQ_HUMAN	70 kDa	8.87622	2.07048	2.85	2.64	3.25	[0,0,0,0,0,0,0,0]	0.252597	1	1	1	1	1	0.9	0.9	0.9	0.8	1	0.9	0.9	1.3	1.1	1.1	1	1.2	1	0.9	1	0.9	1	0.9	1
983	Leucine-rich repeat flightless-interacting protein 2 OS=Homo sapiens GN=LRRFIP2 PE=1 SV=1	LRRF2_HUMAN	82 kDa	6.93888	2.35803	0.404	0.601	0.748	[0,0,0,0,0,0,0,0]	0.273297	1	1	1	0.7	0.9	0.9	0.8	1.1	1	0.7	1	1	0.8	1	1	0.7	0.9	1	0.7	1.2	1	0.7	1.2	1.1
984	NADH dehydrogenase [ubiquinone] 1 alpha subcomplex subunit 10, mitochondrial OS=Homo sapiens GN=NDUFA10 PE=1 SV=1	NDUAA_HUMAN	41 kDa	8.68073	2.01442	1.89	2.23	2.83	[0,0,0,0,0,0,0,0]	0.249618	1	1	1	1.1	0.9	1.1	1.2	1.1	1	1.2	1.1	1.1	0.9	0.9	1.1	0.9	0.9	1	1.1	1	1	1	1	1
985	N-acylneuraminate cytidylyltransferase OS=Homo sapiens GN=CMAS PE=1 SV=2	NEUA_HUMAN	48 kDa	8.01604	2.0053	1.02	1.69	1.55	[0,0,0,0,0,0,0,0]	0.243251	1	1	1	1	1.1	0.9	1	0.9	0.8	1	0.9	0.8	0.9	1	0.9	1.1	1.2	1.1	1	0.8	0.8	1.1	0.9	0.8
986	Pigment epithelium-derived factor OS=Homo sapiens GN=SERPINF1 PE=1 SV=4	PEDF_HUMAN	46 kDa	6.32759	1.76194	2.34	2.7	1.48	[0,0,0,0,0,0,0,0]	0.259545	1	1	1	1.2	0.9	1.1	0.8	0.8	0.8	0.9	0.8	0.8	1.5	1.2	1	1.2	1	0.9	0.9	0.9	0.8	0.9	0.9	0.8
987	Prostaglandin E synthase 2 OS=Homo sapiens GN=PTGES2 PE=1 SV=1	PGES2_HUMAN	42 kDa	9.50512	1.87775	2.51	2.36	3.3	[0,0,0,0,0,0,0,0]	0.238395	1	1	1	1	1.1	0.7	0.9	1.1	0.7	0.8	1.1	0.7	1	1.1	0.8	1	1.1	0.7	0.8	1.1	0.7	0.9	1	0.7
988	Peptidyl-prolyl cis-trans isomerase F, mitochondrial OS=Homo sapiens GN=PPIF PE=1 SV=1	PPIF_HUMAN	22 kDa	9.94971	1.68101	6	13.8	8.88	[0,0,0,1,0,0,0,1]	0.23937	1	1	1	1.2	1.2	1.2	1.3	1.4	1.2	1.2	1.4	1.3	1.1	1.2	1.2	1.2	1.1	1.3	1.4	1.9	1.7	1.5	1.7	1.6
989	26S protease regulatory subunit 6B OS=Homo sapiens GN=PSMC4 PE=1 SV=2	PRS6B_HUMAN	47 kDa	4.83988	2.02022	1.67	2.15	3.49	[0,0,0,0,0,0,0,0]	0.241684	1	1	1	1	0.9	0.8	0.9	1	0.8	0.9	0.9	0.8	1.1	1.1	0.8	0.8	1	0.8	0.9	1.2	1.1	1	1	1
990	UV excision repair protein RAD23 homolog B OS=Homo sapiens GN=RAD23B PE=1 SV=1	RD23B_HUMAN	43 kDa	4.48562	1.48247	1.93	1.42	2.07	[0,0,0,0,0,0,0,0]	0.256141	1	1	1	0.9	1	1	0.9	0.9	1	1.1	1	1.1	1.1	1.1	1	0.9	1	0.9	0.9	1	1.2	1.1	1.1	1.3
991	Retinol-binding protein 4 OS=Homo sapiens GN=RBP4 PE=1 SV=3	RET4_HUMAN	23 kDa	5.849	2.01483	4.64	4.12	4.21	[0,0,1,0,0,0,0,0]	0.260754	1	1	1	1.7	1.1	1	1.4	1	1.1	1.8	1.1	1	1.9	1.4	1.1	1.5	1.1	0.9	1.6	1.4	1.2	1.7	1.3	1.2
992	60S ribosomal protein L18 OS=Homo sapiens GN=RPL18 PE=1 SV=2	RL18_HUMAN	22 kDa	12.2436	2.86936	4.42	6.51	9.21	[0,0,0,0,0,0,0,0]	0.250045	1	1	1	1.2	1.2	0.9	1.2	1	0.9	1.1	1.2	0.9	1.1	1	0.8	1.2	1.2	0.8	1	0.9	0.8	1	1	0.8
993	40S ribosomal protein S21 OS=Homo sapiens GN=RPS21 PE=1 SV=1	RS21_HUMAN	9 kDa	8.75032	1.99482	23.4	34.3	25.1	[0,0,0,0,0,0,0,0]	0.241616	1	1	1	0.8	0.9	0.8	0.8	1.1	1	0.9	1	0.9	1.3	1.3	1	1	1	1	1.1	1.6	1.6	1.3	1.5	1.4
994	40S ribosomal protein S7 OS=Homo sapiens GN=RPS7 PE=1 SV=1	RS7_HUMAN	22 kDa	10.8608	2.33211	3.56	3.73	3.82	[0,0,0,0,0,0,0,0]	0.289491	1	1	1	0.9	1.2	0.6	0.8	1	0.7	1	1	0.6	1	1.2	0.7	0.8	1.2	0.6	0.9	1.6	0.9	0.9	1.3	0.8
995	Reticulon-4 OS=Homo sapiens GN=RTN4 PE=1 SV=2	RTN4_HUMAN	130 kDa	4.13647	1.6531	0.467	0.348	0.357	[0,0,0,0,0,0,0,0]	0.287392	1	1	1	1	1.2	1.2	1.2	1.2	1.3	1	1.4	1.4	1	1	1.2	0.9	1	1.2	1.1	0.9	1.2	1	1	1.2
996	SEC14-like protein 2 OS=Homo sapiens GN=SEC14L2 PE=1 SV=1	S14L2_HUMAN	46 kDa	7.93989	1.98221	2.36	1.46	1.49	[0,0,0,0,0,0,0,0]	0.242488	1	1	1	1	1.4	1	1.4	1.3	1.1	1.2	1.8	1.2	1	1.2	1.1	1.1	1.1	0.8	1.2	1.1	1.1	1.3	1.4	1.1
997	Splicing factor 3A subunit 1 OS=Homo sapiens GN=SF3A1 PE=1 SV=1	SF3A1_HUMAN	89 kDa	4.88209	1.86784	0.576	0.603	0.617	[0,0,0,0,0,0,0,0]	0.23531	1	1	1	0.8	1	0.9	0.7	0.9	0.8	0.8	0.8	0.8	1	1.1	0.9	0.9	1.1	0.9	0.7	1	0.8	0.7	0.9	0.8
998	Alanine aminotransferase 1 OS=Homo sapiens GN=GPT PE=1 SV=3	ALAT1_HUMAN	55 kDa	7.19894	1.82738	1.21	1.14	1.3	[0,0,0,0,0,1,0,0]	0.274749	1	1	1	1.2	1.1	1.2	1.3	1.3	1.4	1.3	1.7	1.6	1	1	1.1	1.2	0.9	1.2	1.2	1.2	1.4	1.3	1.3	1.5
999	Beta-ureidopropionase OS=Homo sapiens GN=UPB1 PE=1 SV=1	BUP1_HUMAN	43 kDa	6.50883	1.83393	2.15	2.02	2.56	[0,0,0,0,0,0,0,1]	0.252252	1	1	1	0.9	1.1	1.2	1.4	1.1	1.4	1.4	1.1	1.4	0.9	1.1	1.2	1	1.4	1.5	1.4	1.1	1.4	1.7	1.2	1.9
1000	Carbonic anhydrase 1 OS=Homo sapiens GN=CA1 PE=1 SV=2	CAH1_HUMAN	29 kDa	7.1357	1.59533	4.52	3.61	3.69	[0,0,0,1,0,0,0,0]	0.246223	1	1	1	1.3	0.9	1.7	0.9	1.2	1.2	1.3	0.9	1.5	0.9	0.9	1.1	0.9	1.4	0.9	1.1	1.9	1.4	1.1	1	1.3
1001	Calumenin OS=Homo sapiens GN=CALU PE=1 SV=2	CALU_HUMAN	37 kDa	4.23278	2.13927	2.49	3.66	3.75	[0,0,1,0,0,0,0,0]	0.250516	1	1	1	1	1	1.1	0.9	0.9	1.1	1.2	0.8	1	1.8	1.4	1.3	1.2	1.1	1.2	1.1	1.4	1.1	1.2	1.1	1.4
1002	Band 4.1-like protein 2 OS=Homo sapiens GN=EPB41L2 PE=1 SV=1	E41L2_HUMAN	113 kDa	5.12664	2.09642	0.514	0.629	0.596	[0,0,0,0,0,0,0,0]	0.249292	1	1	1	0.9	1	1	0.9	1	1	1	1.1	1	0.9	1.1	1.1	0.8	1.1	1	0.8	1.1	0.9	0.8	1	0.9
1003	EH domain-containing protein 1 OS=Homo sapiens GN=EHD1 PE=1 SV=2	EHD1_HUMAN	61 kDa	6.81113	1.9718	1.39	1.21	1.77	[0,0,0,0,0,0,0,0]	0.247258	1	1	1	0.9	0.8	1	0.8	1	1.1	1	0.9	1.2	1	0.9	1	0.8	0.9	0.9	0.9	1.2	1.2	1	1.1	1.3
1004	Eukaryotic translation initiation factor 3 subunit I OS=Homo sapiens GN=EIF3I PE=1 SV=1	EIF3I_HUMAN	37 kDa	5.37764	1.73926	2.56	1.39	2.74	[0,0,0,0,0,0,0,0]	0.257257	1	1	1	0.9	0.9	0.9	0.8	1.1	1	0.8	0.8	0.9	0.9	1.1	0.9	0.9	1.1	0.9	0.8	1.2	1.1	0.9	1	1.1
1005	Constitutive coactivator of PPAR-gamma-like protein 1 OS=Homo sapiens GN=FAM120A PE=1 SV=2	F120A_HUMAN	122 kDa	9.11399	1.70469	0.324	0.656	0.671	[0,0,0,0,0,0,0,0]	0.239716	1	1	1	1.1	1	0.9	1.1	0.9	0.9	0.9	0.9	0.9	1	0.9	1	1	1	1	0.9	0.8	0.8	0.9	0.8	0.8
1006	Glutamate--cysteine ligase catalytic subunit OS=Homo sapiens GN=GCLC PE=1 SV=2	GSH1_HUMAN	73 kDa	5.9808	1.96575	1.07	1.32	1.56	[0,0,0,0,0,0,0,0]	0.241461	1	1	1	1.2	1.1	0.9	1.1	1	0.9	1.1	1.2	1	1	1	0.9	1	1.2	0.9	1	1	1	1.1	1.1	1
1007	Myb-binding protein 1A OS=Homo sapiens GN=MYBBP1A PE=1 SV=2	MBB1A_HUMAN	149 kDa	9.87051	2.00245	0.398	0.417	0.524	[0,0,0,-1,0,0,0,0]	0.282718	1	1	1	1	0.9	0.9	0.7	0.7	0.7	0.8	0.8	0.8	0.9	0.9	0.9	0.8	0.9	1	0.7	0.7	0.6	0.8	0.7	0.7
1008	Nicalin OS=Homo sapiens GN=NCLN PE=1 SV=2	NCLN_HUMAN	63 kDa	6.87803	1.79496	1.43	0.752	1.41	[0,0,0,0,0,0,0,0]	0.24192	1	1	1	1	1	1	1	0.9	0.9	0.9	1	1	0.9	0.9	1	1	1	0.9	0.9	0.8	0.9	0.9	0.9	0.8
1009	Nucleolar protein 58 OS=Homo sapiens GN=NOP58 PE=1 SV=1	NOP58_HUMAN	60 kDa	9.40417	2.20121	1.19	1.78	1.53	[0,0,0,0,0,0,0,0]	0.247221	1	1	1	1.1	0.9	0.9	0.9	0.8	0.7	0.9	0.7	0.7	1	0.8	0.8	1	0.9	1	0.8	0.7	0.7	0.8	0.7	0.6
1010	Serine/threonine-protein phosphatase PGAM5, mitochondrial OS=Homo sapiens GN=PGAM5 PE=1 SV=2	PGAM5_HUMAN	32 kDa	8.88757	2.00433	3.25	2.28	5.66	[0,0,0,0,0,0,0,0]	0.246236	1	1	1	0.8	1	0.9	1	1	0.9	0.9	1.1	0.9	0.8	0.9	0.9	0.9	1.1	1	1	1.1	0.9	0.9	1	0.8
1011	Ribosomal L1 domain-containing protein 1 OS=Homo sapiens GN=RSL1D1 PE=1 SV=3	RL1D1_HUMAN	55 kDa	10.8895	2.36767	1.2	1.01	1.73	[0,-1,0,-1,0,-1,0,-1]	0.265606	1	1	1	1.3	1.1	0.8	0.7	0.8	0.6	0.7	0.8	0.6	0.9	0.9	0.8	0.8	0.9	0.7	0.6	0.7	0.6	0.6	0.8	0.6
1012	40S ribosomal protein S15a OS=Homo sapiens GN=RPS15A PE=1 SV=2	RS15A_HUMAN	15 kDa	10.8651	2.20746	30.5	13.5	8.81	[0,0,0,0,0,0,0,0]	0.248218	1	1	1	0.9	1.1	1	0.9	0.8	0.9	1	1	0.9	1	1	0.9	1	1.1	0.9	0.8	0.7	0.8	0.8	0.8	0.8
1013	Sorting nexin-2 OS=Homo sapiens GN=SNX2 PE=1 SV=2	SNX2_HUMAN	58 kDa	4.76769	2.01987	1.61	1.68	1.18	[0,0,0,0,0,0,0,0]	0.239993	1	1	1	0.9	1	1	0.9	1	1	0.9	1	0.9	1	1	0.9	0.9	0.9	0.9	0.8	1.2	1	0.9	1.1	1
1014	Lysine--tRNA ligase OS=Homo sapiens GN=KARS PE=1 SV=3	SYK_HUMAN	68 kDa	6.30611	1.98856	1.17	0.459	1.48	[0,0,0,0,0,0,0,0]	0.254006	1	1	1	1	1	0.9	1	0.9	0.9	1	1	0.9	0.9	0.9	1	1	1.1	1.3	0.9	0.7	0.8	0.9	0.8	0.9
1015	Transmembrane 9 superfamily member 2 OS=Homo sapiens GN=TM9SF2 PE=1 SV=1	TM9S2_HUMAN	76 kDa	7.46826	1.60477	0.776	0.665	0.832	[0,0,0,-1,0,-1,0,-1]	0.283099	1	1	1	1	0.8	0.8	0.9	0.7	0.6	0.7	0.7	0.6	0.8	0.8	0.9	1	0.9	0.8	0.8	0.6	0.5	0.7	0.6	0.5
1016	Abnormal spindle-like microcephaly-associated protein OS=Homo sapiens GN=ASPM PE=1 SV=2	ASPM_HUMAN	410 kDa	11.0708	2.43904	0.0387	0.0572	0.0585	[0,0,0,0,0,0,0,0]	0.408679	1	1	1	0.6	0.9	1.4	0.8	0.9	1.3	0.8	0.9	1.5	0.8	0.9	1.3	0.9	0.8	1.4	1.1	0.9	1.3	0.7	0.7	1.5
1017	UPF0568 protein C14orf166 OS=Homo sapiens GN=C14orf166 PE=1 SV=1	CN166_HUMAN	28 kDa	6.63671	2.10172	3.14	7.4	6.66	[0,0,0,0,0,0,0,0]	0.249221	1	1	1	1	0.9	0.8	0.9	0.9	0.9	1.1	1	0.9	1.2	1.1	1	1	1	0.8	1.1	1.1	1.1	1.1	1.1	1
1018	Coronin-1B OS=Homo sapiens GN=CORO1B PE=1 SV=1	COR1B_HUMAN	54 kDa	5.68093	1.89971	1.36	1.89	1.32	[0,0,0,0,0,0,0,0]	0.268884	1	1	1	1.2	1.2	1.1	1.2	1	1	1.2	1.1	1.1	1.1	1.1	1.1	1.2	1.7	1.2	1	1.1	0.9	1.1	1	1
1019	Lanosterol 14-alpha demethylase OS=Homo sapiens GN=CYP51A1 PE=1 SV=3	CP51A_HUMAN	57 kDa	8.72394	1.83465	1.03	1.61	1.5	[0,0,0,-1,0,0,0,0]	0.239803	1	1	1	0.9	0.8	0.8	1	0.7	0.7	0.9	0.8	0.7	0.9	0.8	0.9	1.1	1.2	1.2	0.9	0.7	0.6	0.8	0.7	0.7
1020	Peroxisomal 2,4-dienoyl-CoA reductase OS=Homo sapiens GN=DECR2 PE=1 SV=1	DECR2_HUMAN	31 kDa	9.59029	1.58832	6.47	1.79	4.26	[0,0,0,0,0,0,0,0]	0.255393	1	1	1	1.1	1.3	0.8	1	1	0.8	0.9	1.1	0.6	1	1	0.7	1.1	0.8	0.6	0.9	0.8	0.6	0.8	0.9	0.6
1021	Elongation factor 1-beta OS=Homo sapiens GN=EEF1B2 PE=1 SV=3	EF1B_HUMAN	25 kDa	4.2576	1.78209	9.6	10.1	10.3	[0,0,0,0,0,0,0,0]	0.236707	1	1	1	0.9	1.1	1	1	1.1	1.1	1	1	0.9	1.2	1.3	1.1	1.2	1.4	1.1	1	1.5	1.6	1.1	1.3	1.4
1022	Eukaryotic peptide chain release factor GTP-binding subunit ERF3A OS=Homo sapiens GN=GSPT1 PE=1 SV=1	ERF3A_HUMAN	56 kDa	5.34251	1.90766	1.18	1.51	1.54	[0,0,0,0,0,0,0,0]	0.251609	1	1	1	1.1	0.9	1	0.9	0.8	1	0.9	0.7	0.8	1.1	0.9	0.8	0.8	1	1.1	0.8	0.8	1	0.8	0.8	0.9
1023	ERO1-like protein alpha OS=Homo sapiens GN=ERO1L PE=1 SV=2	ERO1A_HUMAN	54 kDa	5.40944	1.98449	1.35	1.56	1.6	[0,0,0,0,0,0,0,0]	0.253956	1	1	1	1.3	1	1.1	1.2	0.9	1.1	1.2	1	1.2	1.2	1.1	1.2	1	1.2	1.2	1.1	0.9	1	1.1	1	1.1
1024	FERM, RhoGEF and pleckstrin domain-containing protein 1 OS=Homo sapiens GN=FARP1 PE=1 SV=1	FARP1_HUMAN	119 kDa	8.27285	1.96628	0.444	0.35	0.56	[0,0,0,0,0,0,0,0]	0.257037	1	1	1	1	0.9	0.9	0.9	1	0.8	0.9	0.9	0.8	1	1	0.9	0.9	0.9	0.7	0.8	0.9	0.8	0.8	0.9	0.8
1025	Glutathione synthetase OS=Homo sapiens GN=GSS PE=1 SV=1	GSHB_HUMAN	52 kDa	5.73308	1.84158	1.16	1.5	1.24	[0,0,0,0,0,0,0,0]	0.239203	1	1	1	1.1	1.2	1	1.1	1.1	1.1	1.3	1	1.2	1.2	1.3	1.3	1.2	1.3	1.2	1.1	1.1	1.2	1.2	1	1.4
1026	Intercellular adhesion molecule 1 OS=Homo sapiens GN=ICAM1 PE=1 SV=2	ICAM1_HUMAN	58 kDa	8.06467	1.71534	1.93	1.17	2.25	[0,0,0,0,0,0,0,0]	0.237075	1	1	1	0.8	1	0.9	0.8	1	0.9	0.8	1	1.1	1.1	1.2	1.2	1.1	0.9	1.1	0.8	1	1	0.9	1	1.1
1027	Inorganic pyrophosphatase 2, mitochondrial OS=Homo sapiens GN=PPA2 PE=1 SV=2	IPYR2_HUMAN	38 kDa	7.44514	1.88371	1.89	1.74	4.45	[0,0,0,0,0,0,0,0]	0.256677	1	1	1	1	1.4	1.1	1	1.2	1.2	1	1.1	1.1	0.9	1.1	1.1	1	1.1	1.1	0.9	1.4	1.1	1	1.3	1.3
1028	Galectin-3-binding protein OS=Homo sapiens GN=LGALS3BP PE=1 SV=1	LG3BP_HUMAN	65 kDa	4.90418	1.64477	1.25	0.991	0.916	[0,0,0,0,0,0,0,0]	0.25271	1	1	1	0.9	1.1	1.3	0.9	1.1	1.3	0.8	1.1	1.1	0.9	1.2	1.2	1.1	1	1.2	0.8	1.1	1	0.9	1.1	1.1
1029	Nck-associated protein 1 OS=Homo sapiens GN=NCKAP1 PE=1 SV=1	NCKP1_HUMAN	129 kDa	6.61073	1.84489	0.437	0.286	0.626	[0,0,0,0,0,0,0,0]	0.255517	1	1	1	0.9	1	1	0.9	0.8	0.9	0.8	0.9	0.9	0.8	0.9	1	1	1	1	0.8	0.7	0.7	0.8	0.8	0.7
1030	Protein kinase C and casein kinase substrate in neurons protein 2 OS=Homo sapiens GN=PACSIN2 PE=1 SV=2	PACN2_HUMAN	56 kDa	4.83435	2.10152	1.18	1.11	1.02	[0,0,0,0,0,0,0,0]	0.239085	1	1	1	0.8	1	0.9	0.8	1.1	1.1	0.8	0.9	0.9	1.2	1.1	1.1	0.9	1	1.1	0.9	1.2	1.4	0.9	1.1	1.2
1031	Paralemmin-3 OS=Homo sapiens GN=PALM3 PE=1 SV=2	PALM3_HUMAN	72 kDa	4.19962	1.97686	1.18	1.14	1.17	[0,0,0,1,0,1,0,1]	0.269465	1	1	1	0.9	1.1	1	1.2	1.5	1.4	1.3	1.7	1.4	1	1.1	1.1	0.9	0.9	1.2	1.2	2	1.7	1.4	1.8	1.8
1032	Phosphoenolpyruvate carboxykinase, cytosolic [GTP] OS=Homo sapiens GN=PCK1 PE=1 SV=3	PCKGC_HUMAN	69 kDa	6.05442	1.74685	1.7	2.67	2.09	[0,0,0,0,0,1,0,1]	0.257458	1	1	1	1.4	1	1.5	1	1.2	1.4	1.2	1.5	1.6	0.9	1	1.2	0.8	1	1.2	1	1.3	1.4	1.2	1.7	1.5
1033	Ras-related protein Rab-5C OS=Homo sapiens GN=RAB5C PE=1 SV=2	RAB5C_HUMAN	23 kDa	8.6058	1.74861	5.23	4.67	4.06	[0,0,0,0,0,0,0,0]	0.258677	1	1	1	1.2	1	0.9	0.9	0.9	0.6	1.1	0.8	0.7	1.2	1	0.8	1.1	1	0.7	1	0.9	0.7	1	0.9	0.6
1034	Ankycorbin OS=Homo sapiens GN=RAI14 PE=1 SV=2	RAI14_HUMAN	110 kDa	6.14126	2.02552	0.573	0.423	0.872	[0,0,0,0,0,0,0,0]	0.244711	1	1	1	0.9	0.9	1	0.9	1.1	1.1	1	1	1.1	0.9	1	1.1	0.8	0.9	0.9	0.8	1.2	1.1	0.9	1.2	1.1
1035	Transforming protein RhoA OS=Homo sapiens GN=RHOA PE=1 SV=1	RHOA_HUMAN	22 kDa	5.89066	2.06865	5.2	10.4	10.7	[0,0,0,0,0,0,0,0]	0.235374	1	1	1	1	1.1	1.1	0.9	0.9	1	1	0.9	1	1.1	1	1	1.1	1.1	1.1	0.9	1	1	0.9	0.9	1
1036	Protein RRP5 homolog OS=Homo sapiens GN=PDCD11 PE=1 SV=3	RRP5_HUMAN	209 kDa	9.29352	1.9592	0.144	0.187	0.249	[0,0,0,0,0,0,0,0]	0.249048	1	1	1	1.1	1	0.9	0.9	0.9	0.8	0.8	0.7	0.7	0.9	0.8	0.9	0.9	1	1	0.8	0.8	0.7	0.8	0.8	0.7
1037	Stabilin-1 OS=Homo sapiens GN=STAB1 PE=1 SV=3	STAB1_HUMAN	275 kDa	6.4791	1.51625	0.198	0.166	0.198	[0,0,0,0,0,0,0,0]	0.253007	1	1	1	0.9	1	1.1	1.1	1.1	1.4	1	1	1.2	0.8	1	1.1	0.8	0.9	1	1.1	1	1.3	1	1	1.3
1038	Activated RNA polymerase II transcriptional coactivator p15 OS=Homo sapiens GN=SUB1 PE=1 SV=3	TCP4_HUMAN	14 kDa	10.3191	2.42559	14	9.26	15	[0,0,0,0,0,0,0,0]	0.252419	1	1	1	1.1	1.2	1	0.9	0.9	0.8	0.9	0.8	0.8	1.6	1.3	1.3	1.2	1	1.1	0.9	1	0.9	1	0.8	1
1039	Hemicentin-1 OS=Homo sapiens GN=HMCN1 PE=1 SV=2	HMCN1_HUMAN	613 kDa	6.46314	1.63008	0.0958	0.0379	0.0501	[0,0,0,0,0,0,0,0]	0.309191	1	1	1	0.6	1.2	1.1	0.7	1	0.9	0.5	1.5	1.1	0.7	1.3	1.2	0.6	0.7	0.9	0.6	1.1	0.8	0.6	0.9	0.8
1040	Tropomyosin beta chain OS=Homo sapiens GN=TPM2 PE=1 SV=1	TPM2_HUMAN	33 kDa	4.35579	2.52947	86	99.3	68.9	[0,0,0,0,0,0,0,0]	0.26772	1	1	1	0.5	0.6	1.3	0.7	1.1	1.4	0.7	0.7	1.5	1.1	1.3	1.4	0.6	0.6	1	0.9	1.2	1.7	0.7	1	1.6
1041	Rho GDP-dissociation inhibitor 1 OS=Homo sapiens GN=ARHGDIA PE=1 SV=3	GDIR1_HUMAN	23 kDa	4.74092	2.03917	3.25	5.59	4.88	[0,0,0,0,0,0,0,0]	0.250131	1	1	1	1.1	1	1	0.9	1.1	1.1	1	0.9	0.9	1.2	1.2	1.1	1.1	1.4	1	1	1.2	1.3	0.9	0.9	1.1
1042	Peroxisomal acyl-coenzyme A oxidase 3 OS=Homo sapiens GN=ACOX3 PE=1 SV=2	ACOX3_HUMAN	78 kDa	7.26858	1.75234	1.06	0.941	0.883	[0,0,0,0,0,0,0,0]	0.250903	1	1	1	1.3	0.8	0.9	1.2	0.7	0.7	1.1	0.9	0.9	1.1	0.8	1	1	0.6	0.7	1	0.6	0.7	0.9	0.6	0.7
1043	CCR4-NOT transcription complex subunit 1 OS=Homo sapiens GN=CNOT1 PE=1 SV=2	CNOT1_HUMAN	267 kDa	7.09907	1.72935	0.137	0.172	0.161	[0,0,0,-1,0,0,0,-1]	0.252722	1	1	1	0.9	0.9	0.8	0.8	0.8	0.7	0.7	0.9	0.7	0.8	0.8	0.8	0.9	0.9	1	0.7	0.7	0.6	0.7	0.7	0.6
1044	Complement component C7 OS=Homo sapiens GN=C7 PE=1 SV=2	CO7_HUMAN	94 kDa	6.43907	1.75492	1.01	0.926	0.754	[0,0,0,0,0,0,0,0]	0.254043	1	1	1	1.1	0.8	1.3	0.9	1	1.2	0.9	1	1.3	0.9	0.9	1.1	1.1	1.1	1.5	0.9	1	1.2	1	0.9	1.3
1045	Dehydrogenase/reductase SDR family member 2, mitochondrial OS=Homo sapiens GN=DHRS2 PE=1 SV=4	DHRS2_HUMAN	30 kDa	9.28016	1.67096	3.7	2.2	6.58	[0,0,0,-1,1,0,0,0]	0.298843	1	1	1	1.7	1.5	1.2	0.9	0.7	0.6	0.7	0.8	0.7	0.9	1.5	1.7	0.8	1.2	0.9	0.7	0.8	0.6	0.8	0.8	0.6
1046	DnaJ homolog subfamily A member 1 OS=Homo sapiens GN=DNAJA1 PE=1 SV=2	DNJA1_HUMAN	45 kDa	7.08553	2.1373	2.24	2.59	2.4	[0,0,0,0,0,0,0,0]	0.230088	1	1	1	1.1	0.9	0.9	0.9	0.8	0.9	0.9	0.8	0.8	1	0.9	0.9	1	0.9	1	1	1	1	1	0.9	1
1047	EH domain-containing protein 2 OS=Homo sapiens GN=EHD2 PE=1 SV=2	EHD2_HUMAN	61 kDa	6.42162	1.95158	0.933	1.08	1.34	[0,0,0,0,0,0,0,0]	0.268412	1	1	1	0.9	0.9	1.1	1	1.1	1.2	1	1.1	1.2	0.9	1	1	0.8	0.8	0.9	1	1	1.1	1	1.1	1.1
1048	EGF-containing fibulin-like extracellular matrix protein 1 OS=Homo sapiens GN=EFEMP1 PE=1 SV=2	FBLN3_HUMAN	55 kDa	4.70359	1.64043	1.63	1.55	1.04	[0,-1,0,-1,-1,-1,0,-1]	0.277848	1	1	1	0.6	0.6	1	0.5	0.7	0.7	0.5	0.6	0.8	1	1	1	0.8	0.6	0.9	0.5	0.6	0.7	0.5	0.5	0.7
1049	Alpha-2-HS-glycoprotein OS=Homo sapiens GN=AHSG PE=1 SV=1	FETUA_HUMAN	39 kDa	5.52274	1.43223	2.82	2.95	3.36	[0,0,0,0,0,0,1,0]	0.272621	1	1	1	0.9	1	1	0.9	1.3	1	1	1	0.8	1.3	1.5	0.9	1.2	1.9	1.2	0.9	1.6	0.9	0.9	1.2	0.9
1050	Glutathione S-transferase kappa 1 OS=Homo sapiens GN=GSTK1 PE=1 SV=3	GSTK1_HUMAN	25 kDa	8.68559	1.82314	5.86	3.37	4.03	[0,0,0,0,0,0,0,0]	0.263988	1	1	1	0.9	1.1	1.1	0.9	1	1.1	1.1	1	1.2	1.2	1	1	1.2	0.8	0.9	1	1.2	1.4	1.1	1.2	1.2
1051	Integrin alpha-6 OS=Homo sapiens GN=ITGA6 PE=1 SV=5	ITA6_HUMAN	127 kDa	6.5715	1.87805	0.446	0.544	0.557	[0,0,0,0,0,0,0,0]	0.249241	1	1	1	1	1	0.9	0.8	0.8	0.8	0.8	0.8	0.8	1.1	1.1	1.1	0.9	1	1	0.8	0.9	0.8	0.7	0.8	0.8
1052	Protein LYRIC OS=Homo sapiens GN=MTDH PE=1 SV=2	LYRIC_HUMAN	64 kDa	10.0586	2.11101	1.18	1.23	1.38	[0,0,0,-1,0,0,0,0]	0.261765	1	1	1	0.9	0.8	0.7	0.8	0.8	0.7	0.9	0.8	0.7	0.9	0.8	0.8	0.9	0.8	0.8	0.7	0.7	0.7	0.8	0.7	0.7
1053	Perilipin-3 OS=Homo sapiens GN=PLIN3 PE=1 SV=3	PLIN3_HUMAN	47 kDa	5.10607	1.74523	1.35	2.17	2.44	[0,0,0,0,0,0,0,0]	0.243844	1	1	1	0.8	0.9	1.1	0.8	1	1.1	0.8	1	1.1	1	1.2	1.3	0.9	0.9	1.1	0.8	1.3	1.3	0.9	1.1	1.3
1054	Proteasome subunit alpha type-7 OS=Homo sapiens GN=PSMA7 PE=1 SV=1	PSA7_HUMAN	28 kDa	8.72971	2.19351	5.55	3.34	5.95	[0,0,0,0,0,0,0,0]	0.232297	1	1	1	0.9	1.1	1.2	1.1	1	1.1	1.2	1.1	1.3	1	1.1	1.2	1	1.1	1.2	1	1	1.1	1.1	1	1.4
1055	Rab3 GTPase-activating protein non-catalytic subunit OS=Homo sapiens GN=RAB3GAP2 PE=1 SV=1	RBGPR_HUMAN	156 kDa	5.33871	1.71573	0.433	0.395	0.495	[0,0,0,0,0,0,0,0]	0.261475	1	1	1	0.9	0.9	0.8	0.9	0.7	0.8	0.8	0.7	0.8	0.9	0.9	1	0.9	1	1.1	0.9	0.7	0.8	0.8	0.7	0.7
1056	60S ribosomal protein L27a OS=Homo sapiens GN=RPL27A PE=1 SV=2	RL27A_HUMAN	17 kDa	11.6358	2.26311	5.19	6.75	8.52	[0,0,0,0,0,0,0,0]	0.256641	1	1	1	1	1.1	0.7	0.9	0.9	0.7	0.9	1	0.7	1	1	0.6	1	1.1	0.6	0.8	0.8	0.6	0.8	1	0.6
1057	Nuclear autoantigen Sp-100 OS=Homo sapiens GN=SP100 PE=1 SV=3	SP100_HUMAN	100 kDa	8.35628	2.32203	0.321	0.519	0.582	[0,0,0,0,0,0,0,0]	0.275982	1	1	1	0.9	1	0.8	0.9	1	0.8	1.2	1	0.8	1	1.1	0.9	0.8	0.8	0.6	1	1.3	1	1	1.1	1
1058	Apoptotic chromatin condensation inducer in the nucleus OS=Homo sapiens GN=ACIN1 PE=1 SV=2	ACINU_HUMAN	152 kDa	6.3636	2.55157	0.418	0.377	0.356	[0,0,0,0,0,0,0,0]	0.251142	1	1	1	0.8	1	0.8	0.8	0.9	0.9	0.9	0.8	0.7	1	1	0.8	0.8	0.9	0.8	0.8	0.9	0.8	0.8	0.8	0.8
1059	CAP-Gly domain-containing linker protein 1 OS=Homo sapiens GN=CLIP1 PE=1 SV=2	CLIP1_HUMAN	162 kDa	5.03378	2.1949	0.188	0.297	0.277	[0,0,0,0,0,0,0,0]	0.23384	1	1	1	0.9	0.9	1	1	0.9	1	1	1	1.1	1.1	1.2	1.3	1.1	1	1.1	0.9	1	1.1	1.1	1	1.1
1060	Cytochrome c oxidase subunit 2 OS=Homo sapiens GN=MT-CO2 PE=1 SV=1	COX2_HUMAN	26 kDa	4.43874	1.433	3.76	2.87	3.45	[0,0,0,0,0,0,0,0]	0.270106	1	1	1	1.2	1	1.1	1.3	1	1	1.3	1.3	1.2	1.1	1	1	1	0.9	0.9	1.2	0.9	0.9	1.1	1.1	0.9
1061	Heme-binding protein 1 OS=Homo sapiens GN=HEBP1 PE=1 SV=1	HEBP1_HUMAN	21 kDa	5.43607	1.91646	4.66	4.08	11.5	[0,0,0,1,0,0,0,1]	0.264881	1	1	1	0.8	0.9	0.8	1.1	1.3	1.1	1.1	1.1	0.9	0.9	1	0.8	0.9	0.8	0.7	1.3	2	1.7	1.5	1.5	1.4
1062	Ferrochelatase, mitochondrial OS=Homo sapiens GN=FECH PE=1 SV=2	HEMH_HUMAN	48 kDa	8.91198	1.91196	2.43	1.08	2.86	[0,0,0,0,0,0,0,0]	0.251715	1	1	1	1.1	1	0.7	1.1	1.1	0.8	0.9	1.1	0.7	0.8	0.8	0.7	0.9	0.8	0.6	1	1	0.7	1	1	0.7
1063	Kynurenine 3-monooxygenase OS=Homo sapiens GN=KMO PE=1 SV=2	KMO_HUMAN	56 kDa	9.33669	1.85296	1.89	1.24	2.39	[0,1,0,1,0,1,0,1]	0.279456	1	1	1	1.2	1.2	1.4	1.7	1.7	1.8	1.6	3.1	2.3	1.2	1.2	1.4	1	1.1	1.2	1.4	1.3	1.6	1.4	2	1.6
1064	Ribosomal protein S6 kinase alpha-3 OS=Homo sapiens GN=RPS6KA3 PE=1 SV=1	KS6A3_HUMAN	84 kDa	6.88127	1.90139	0.682	1.42	0.54	[0,0,0,0,0,0,0,0]	0.243301	1	1	1	1.1	0.9	0.9	0.9	0.8	1	0.9	0.8	0.9	1.2	0.9	1	1	1.1	0.8	0.8	0.8	0.9	0.9	0.8	0.8
1065	OCIA domain-containing protein 2 OS=Homo sapiens GN=OCIAD2 PE=1 SV=1	OCAD2_HUMAN	17 kDa	9.35952	1.72325	16.4	14.2	8.01	[0,0,0,0,0,0,0,0]	0.235116	1	1	1	1	1.1	0.7	1	1	0.8	0.9	1.1	0.8	0.8	0.8	0.8	0.9	0.9	0.7	0.9	0.7	0.7	0.7	0.9	0.6
1066	Pyruvate dehydrogenase protein X component, mitochondrial OS=Homo sapiens GN=PDHX PE=1 SV=3	ODPX_HUMAN	54 kDa	9.09035	1.81261	0.771	1.16	1.32	[0,0,0,0,0,0,0,0]	0.235068	1	1	1	0.9	1	0.8	0.9	1.1	1	0.9	1	0.8	1.1	1.2	1	0.9	1	1	0.9	1.3	1.1	1.1	1.2	1.1
1067	Presequence protease, mitochondrial OS=Homo sapiens GN=PITRM1 PE=1 SV=3	PREP_HUMAN	117 kDa	6.91116	1.82714	0.488	0.642	0.657	[0,0,0,0,0,0,0,0]	0.241354	1	1	1	0.8	1	1	0.9	1	0.9	0.8	0.8	0.9	0.8	0.9	1	0.9	1	1.1	0.7	0.8	0.7	0.7	0.8	0.8
1068	Ras-related protein Rab-6A OS=Homo sapiens GN=RAB6A PE=1 SV=3	RAB6A_HUMAN	24 kDa	5.15547	2.11538	10.9	8.56	8.76	[0,0,0,0,0,0,0,0]	0.248893	1	1	1	1	0.8	0.9	0.9	0.8	0.8	0.9	0.7	0.7	1.2	0.9	0.9	1.1	0.8	1	0.9	0.8	0.8	0.9	0.7	0.7
1069	60S ribosomal protein L11 OS=Homo sapiens GN=RPL11 PE=1 SV=2	RL11_HUMAN	20 kDa	10.1437	2.37011	2.86	3.66	4.54	[0,0,0,0,0,0,0,0]	0.24269	1	1	1	1	1.1	0.9	1.1	0.9	0.9	0.9	1	0.8	0.9	0.9	0.8	1	1.2	0.8	0.9	0.8	0.8	0.9	0.9	0.7
1070	60S ribosomal protein L19 OS=Homo sapiens GN=RPL19 PE=1 SV=1	RL19_HUMAN	23 kDa	12.0283	3.32066	8.27	10	4.78	[0,0,0,0,0,0,0,0]	0.251479	1	1	1	0.9	1	0.8	1	0.9	0.7	0.9	1	0.6	0.9	1	0.6	1	1.1	0.8	0.9	0.8	0.7	0.9	0.8	0.6
1071	60S ribosomal protein L35a OS=Homo sapiens GN=RPL35A PE=1 SV=2	RL35A_HUMAN	13 kDa	11.6372	2.48518	21	22	22.5	[0,0,0,0,0,0,0,0]	0.263129	1	1	1	1.1	1.2	0.7	0.9	0.8	0.7	0.9	0.9	0.6	1	0.9	0.6	1	1.2	0.6	0.8	0.9	0.7	0.8	0.9	0.6
1072	Gamma-soluble NSF attachment protein OS=Homo sapiens GN=NAPG PE=1 SV=1	SNAG_HUMAN	35 kDa	5.07267	1.89679	3.15	1.99	4.25	[0,0,0,0,0,0,0,0]	0.240678	1	1	1	1	0.9	0.9	0.9	1.1	1	1	1	0.9	1.1	1	1	1	0.9	0.9	1.1	1.3	1.2	1.2	1.2	1.1
1073	Transmembrane emp24 domain-containing protein 10 OS=Homo sapiens GN=TMED10 PE=1 SV=2	TMEDA_HUMAN	25 kDa	7.55286	2.06963	4.58	4.79	3.59	[0,0,0,0,0,0,0,0]	0.270721	1	1	1	1	0.9	1	0.9	0.9	1	1	0.9	1.1	1.1	0.9	1.1	1.2	1	1.2	0.9	0.9	0.9	0.9	0.9	1
1074	Aminopeptidase B OS=Homo sapiens GN=RNPEP PE=1 SV=2	AMPB_HUMAN	73 kDa	5.52002	1.66857	1.07	0.779	1.25	[0,0,0,0,0,0,0,0]	0.245006	1	1	1	1.1	1	1	0.9	0.8	0.8	1	0.9	0.9	1	1	1.1	1.1	1.1	1.2	0.8	0.8	0.8	0.9	0.8	0.8
1075	Asialoglycoprotein receptor 1 OS=Homo sapiens GN=ASGR1 PE=1 SV=2	ASGR1_HUMAN	33 kDa	5.20287	1.80698	2.34	3.59	2.19	[0,0,0,0,0,0,0,0]	0.223916	1	1	1	1	1	1.1	1.3	1.1	1.1	1.1	1.2	1.1	0.9	1	1	1	1.2	1.1	1.1	1	1	1	1	1
1076	Calcium-binding protein 39 OS=Homo sapiens GN=CAB39 PE=1 SV=1	CAB39_HUMAN	40 kDa	6.88828	2.07589	1.53	2.31	1.86	[0,0,0,0,0,0,0,0]	0.26166	1	1	1	1.1	1	0.9	0.9	0.8	0.8	1.2	0.9	0.8	1.2	0.9	1	1	1	0.8	1	0.7	0.7	1	0.7	0.7
1077	Dehydrogenase/reductase SDR family member 7 OS=Homo sapiens GN=DHRS7 PE=1 SV=1	DHRS7_HUMAN	38 kDa	8.46663	1.8441	1.63	2.77	2.83	[0,0,0,-1,0,0,0,0]	0.252044	1	1	1	1.1	0.9	0.9	1	0.8	0.8	0.8	0.9	0.8	0.9	0.8	0.8	1.2	1.1	1	0.8	0.6	0.7	0.8	0.7	0.7
1078	HLA class II histocompatibility antigen, DR alpha chain OS=Homo sapiens GN=HLA-DRA PE=1 SV=1	DRA_HUMAN	29 kDa	4.63979	1.68591	4.59	3.18	3.25	[0,0,0,0,0,0,0,0]	0.241402	1	1	1	0.8	1	1.3	1	1.1	1.3	1.1	1.2	1.6	1.1	1.1	1.1	0.9	1	0.9	1.1	1.6	1.5	1	1.1	1.5
1079	Fermitin family homolog 2 OS=Homo sapiens GN=FERMT2 PE=1 SV=1	FERM2_HUMAN	78 kDa	6.67783	1.90799	0.895	0.938	1.13	[0,0,0,0,0,0,0,0]	0.248789	1	1	1	1	1.1	1.3	1.2	1.1	1.2	1.2	1.3	1.4	1	1	1.1	1	1.1	1.1	1.1	1	1.1	1.1	1.1	1.1
1080	Ferritin heavy chain OS=Homo sapiens GN=FTH1 PE=1 SV=2	FRIH_HUMAN	21 kDa	5.28877	1.92016	5.49	2.76	6.97	[0,0,0,1,0,0,0,1]	0.270829	1	1	1	1.1	1.3	1.7	1.3	1.3	1.6	1.3	1.3	1.5	1	1.1	1.9	1	1.1	1.6	1.3	1.3	1.8	1.2	1.3	1.8
1081	Leucine-rich repeat-containing protein 47 OS=Homo sapiens GN=LRRC47 PE=1 SV=1	LRC47_HUMAN	63 kDa	8.40089	2.02189	0.798	1.14	1.4	[0,0,0,0,0,0,0,0]	0.249244	1	1	1	1	1.1	0.8	1	1.2	0.9	1	1.1	0.9	1	1.2	0.8	0.9	1.3	0.9	1.1	1.3	1	1.1	1.3	1
1082	Pinin OS=Homo sapiens GN=PNN PE=1 SV=4	PININ_HUMAN	82 kDa	7.14777	2.62335	0.462	0.671	0.978	[0,0,0,0,0,0,0,0]	0.257415	1	1	1	0.8	0.9	0.9	0.7	1	1	0.8	0.8	0.8	1.1	1.2	1	0.8	1	1.1	0.8	1.3	1.1	0.8	1	1
1083	Proteasome subunit alpha type-6 OS=Homo sapiens GN=PSMA6 PE=1 SV=1	PSA6_HUMAN	27 kDa	6.74002	1.86057	5.75	4.59	4.69	[0,0,0,0,0,0,0,0]	0.231333	1	1	1	1	1.2	1.2	1.1	1.1	1.1	1.2	1.2	1.2	1.1	1.1	1.2	1.1	1.1	1.1	1.1	1	1.1	1.2	1.1	1.3
1084	ATP-dependent DNA helicase Q1 OS=Homo sapiens GN=RECQL PE=1 SV=3	RECQ1_HUMAN	73 kDa	7.96628	1.90798	0.733	1.11	0.867	[0,-1,0,-1,0,-1,0,-1]	0.237137	1	1	1	0.8	0.9	0.8	0.7	0.7	0.7	0.6	0.7	0.7	0.7	0.8	0.8	0.7	0.9	0.9	0.6	0.7	0.6	0.6	0.6	0.6
1085	60S acidic ribosomal protein P2 OS=Homo sapiens GN=RPLP2 PE=1 SV=1	RLA2_HUMAN	12 kDa	4.14096	1.51322	3.55	9.23	7.07	[0,0,0,0,0,0,0,1]	0.245355	1	1	1	0.8	0.9	0.8	0.9	1.1	1	1.1	1	1	1.3	1.1	1	1	0.9	0.9	1.1	1.5	1.2	1.5	1.5	1.5
1086	40S ribosomal protein S17-like OS=Homo sapiens GN=RPS17L PE=1 SV=1	RS17L_HUMAN	16 kDa	10.4651	2.46978	11.5	33.8	9.9	[0,0,0,0,0,0,0,0]	0.264188	1	1	1	1	1.1	0.8	1	1	0.8	1.1	1.1	0.8	1.2	1.1	0.8	1.1	1.1	0.7	1.1	1.2	1	1.3	1.3	0.9
1087	Sphingosine-1-phosphate lyase 1 OS=Homo sapiens GN=SGPL1 PE=1 SV=3	SGPL1_HUMAN	64 kDa	9.56734	1.77706	0.887	0.929	2.24	[0,0,0,0,0,0,0,0]	0.237742	1	1	1	1.3	1	1.1	1.2	1	1	1.1	1.1	1	1	0.9	0.8	0.9	1	0.9	1	0.8	0.8	0.9	1	0.8
1088	STE20-like serine/threonine-protein kinase OS=Homo sapiens GN=SLK PE=1 SV=1	SLK_HUMAN	143 kDa	4.80208	2.27629	0.271	0.343	0.383	[0,0,0,0,0,0,0,0]	0.247952	1	1	1	0.9	0.9	0.9	0.9	1.1	1.1	0.8	1	0.8	1	1.1	0.8	1	0.9	0.9	0.9	1.2	1.2	1	1.2	1.2
1089	Signal peptidase complex subunit 2 OS=Homo sapiens GN=SPCS2 PE=1 SV=3	SPCS2_HUMAN	25 kDa	8.68228	1.83942	5.31	4.11	3.59	[0,0,0,0,0,0,0,0]	0.243719	1	1	1	1	1	1.1	1.1	1	1.1	1	1	1.2	0.9	0.9	1.1	1.1	1	1	0.9	0.8	0.9	0.8	0.8	0.9
1090	Serine/arginine-rich splicing factor 6 OS=Homo sapiens GN=SRSF6 PE=1 SV=2	SRSF6_HUMAN	40 kDa	11.9418	3.18363	2.24	1.63	2.99	[0,0,0,0,0,0,0,0]	0.249874	1	1	1	1	1.2	0.9	0.9	0.9	0.9	0.9	0.9	0.8	1.1	1.1	1	1.1	1.1	1	0.9	0.7	0.9	0.9	0.7	0.8
1091	Apolipoprotein C-III OS=Homo sapiens GN=APOC3 PE=1 SV=1	APOC3_HUMAN	11 kDa	5.0351	1.67182	5.62	4.23	4.33	[0,0,0,1,0,0,0,1]	0.293558	1	1	1	1.1	1	0.9	1	1.2	1	1.3	1.1	0.9	1.4	1.5	0.9	0.9	1	0.8	1.5	2.5	1.4	1.5	1.6	1.4
1092	HLA class I histocompatibility antigen, A-11 alpha chain OS=Homo sapiens GN=HLA-A PE=1 SV=1	1A11_HUMAN	41 kDa	6.0596	1.94375	4.31	6.51	7.28	[0,0,0,0,0,0,0,0]	0.228258	1	1	1	0.8	0.9	0.7	0.8	1	0.9	0.8	0.9	0.8	1	1.1	1.1	0.9	1	1.1	0.9	1.5	1	0.7	0.8	0.8
1093	Afadin OS=Homo sapiens GN=MLLT4 PE=1 SV=3	AFAD_HUMAN	207 kDa	6.41218	2.14908	0.216	0.207	0.272	[0,0,0,0,0,0,0,0]	0.246273	1	1	1	1	1.1	1	1.1	1.1	1.2	1.1	1.1	1	1	1.1	1	1	1.2	1	1	1	1.1	1.1	1.1	1.2
1094	Complement component C6 OS=Homo sapiens GN=C6 PE=1 SV=3	CO6_HUMAN	105 kDa	6.7438	1.86998	0.76	0.797	0.459	[0,0,0,0,0,0,0,0]	0.24162	1	1	1	1.2	1	1.2	0.9	1.1	1.1	0.9	1	1.2	1.1	1.2	1.2	1.2	1.2	1.4	1.1	1.4	1.4	1	1.2	1.3
1095	Copine-1 OS=Homo sapiens GN=CPNE1 PE=1 SV=1	CPNE1_HUMAN	59 kDa	5.61716	1.63136	0.877	0.721	1.29	[0,0,0,0,0,0,0,0]	0.270001	1	1	1	1	1	1.1	1	0.9	0.9	1.1	1	0.9	1.1	1	1	0.9	1	1.1	1	0.9	0.8	1	0.8	0.8
1096	DnaJ homolog subfamily B member 11 OS=Homo sapiens GN=DNAJB11 PE=1 SV=1	DJB11_HUMAN	41 kDa	6.07464	2.03318	2.67	3.1	2.57	[0,0,0,0,0,0,0,0]	0.255495	1	1	1	0.9	0.8	0.8	0.8	1	0.9	1	0.8	0.9	1.3	1.2	1.1	1.1	1.1	0.9	1	1.5	1.1	1.1	1.2	1.2
1097	Fibulin-5 OS=Homo sapiens GN=FBLN5 PE=1 SV=1	FBLN5_HUMAN	50 kDa	4.3289	1.65346	1.23	1.29	1.17	[0,0,0,-1,0,0,-1,-1]	0.289708	1	1	1	0.4	0.7	1.2	0.6	0.9	0.8	0.5	0.7	1	0.6	0.9	0.9	0.6	0.5	0.8	0.6	0.7	0.7	0.5	0.6	0.8
1098	Glutathione S-transferase Mu 1 OS=Homo sapiens GN=GSTM1 PE=1 SV=3	GSTM1_HUMAN	26 kDa	6.67444	2.03427	3.73	3.34	5.39	[0,0,0,0,1,1,0,0]	0.290567	1	1	1	2.2	1.6	2	1.3	1	1.2	1.7	1.7	1.8	1.3	1.2	1.7	1.2	0.9	1.1	1	1	1.2	1.1	1.1	1.2
1099	Huntingtin-interacting protein 1-related protein OS=Homo sapiens GN=HIP1R PE=1 SV=2	HIP1R_HUMAN	119 kDa	6.65555	2.04844	0.297	0.719	0.555	[0,0,0,0,0,0,0,0]	0.240593	1	1	1	1	0.9	0.8	0.9	1	1	0.8	1	1	1	1	0.9	0.9	1	0.9	0.8	1	1.1	0.9	0.9	1
1100	Histidine-rich glycoprotein OS=Homo sapiens GN=HRG PE=1 SV=1	HRG_HUMAN	60 kDa	7.52272	1.73255	0.969	1.24	1.98	[0,0,0,0,0,0,0,0]	0.242587	1	1	1	1	0.9	1.2	1	1.1	1.1	1	1	1.1	1.1	1.2	1.2	1.1	1.4	1.1	1.2	1.5	1.3	1.1	1.2	1.4
1101	Laminin subunit alpha-2 OS=Homo sapiens GN=LAMA2 PE=1 SV=4	LAMA2_HUMAN	344 kDa	6.36303	1.78023	0.0654	0.0787	0.156	[0,0,0,0,0,0,0,0]	0.260514	1	1	1	0.9	1	1.2	0.9	0.9	1	0.9	0.9	1	0.9	1.1	1.1	0.9	0.9	1.1	0.8	0.9	0.8	0.8	0.8	0.9
1102	Phosphoglucomutase-2 OS=Homo sapiens GN=PGM2 PE=1 SV=4	PGM2_HUMAN	68 kDa	6.70293	1.78074	0.89	0.932	1.48	[0,0,1,0,0,0,0,0]	0.261061	1	1	1	1	1.3	1.1	1.1	0.8	0.8	0.9	0.9	1	1	1.4	2.5	1.1	1.7	1.2	0.8	0.8	0.8	0.8	0.8	0.8
1103	Nicotinate phosphoribosyltransferase OS=Homo sapiens GN=NAPRT1 PE=1 SV=2	PNCB_HUMAN	58 kDa	5.37014	1.6284	1.37	1.44	1.47	[0,0,0,0,0,0,0,0]	0.262887	1	1	1	0.9	0.9	0.8	1.1	0.9	0.9	1	1.2	1	0.9	1	1.2	0.9	1.1	1	1.1	0.9	1	1.1	1	0.9
1104	Ras-related protein Rab-2A OS=Homo sapiens GN=RAB2A PE=1 SV=1	RAB2A_HUMAN	24 kDa	6.51326	1.85448	4.42	4.63	4.02	[0,0,0,0,0,0,0,0]	0.25982	1	1	1	1.2	0.9	1	0.9	0.9	0.8	0.9	0.9	1	1.1	1	1.1	1.5	1	1	0.9	0.9	0.9	0.9	0.8	0.9
1105	ELKS/Rab6-interacting/CAST family member 1 OS=Homo sapiens GN=ERC1 PE=1 SV=1	RB6I2_HUMAN	128 kDa	5.80439	2.37185	0.338	0.321	0.853	[0,0,0,0,0,0,0,0]	0.235506	1	1	1	0.8	0.9	0.9	0.9	1	1.1	0.9	1	1.1	1	1	1	0.9	1	1	0.9	1.2	1.3	1	1.1	1.2
1106	60S ribosomal protein L21 OS=Homo sapiens GN=RPL21 PE=1 SV=2	RL21_HUMAN	19 kDa	11.1719	2.5535	6.13	7.76	13.8	[0,0,0,0,0,0,0,0]	0.250372	1	1	1	0.9	1.3	0.8	0.9	1.2	1	0.9	1.1	0.8	1.1	1.2	0.7	1	1.2	0.7	1	1.4	1.1	1.1	1.4	0.9
1107	60S ribosomal protein L26 OS=Homo sapiens GN=RPL26 PE=1 SV=1	RL26_HUMAN	17 kDa	11.2376	2.9229	15.8	5.01	9.49	[0,0,0,0,0,0,0,0]	0.268055	1	1	1	1.1	1.1	0.8	1	0.8	0.8	1	0.8	0.7	1.2	0.9	0.6	1.1	1.1	0.7	1	1	1	1.1	0.9	0.8
1108	Sorbin and SH3 domain-containing protein 2 OS=Homo sapiens GN=SORBS2 PE=1 SV=3	SRBS2_HUMAN	124 kDa	8.41727	2.04783	0.533	0.558	0.34	[0,0,0,0,0,0,0,0]	0.243075	1	1	1	1.1	1.2	0.9	1.2	1.3	1.1	1.3	1.4	1.1	1	1.1	1	1	1.1	0.9	1.3	1.5	1.4	1.3	1.4	1.2
1109	Talin-2 OS=Homo sapiens GN=TLN2 PE=1 SV=4	TLN2_HUMAN	272 kDa	5.24581	1.6971	0.396	0.575	0.514	[0,0,0,0,0,0,0,0]	0.284232	1	1	1	0.6	0.9	0.9	0.7	1.1	0.9	0.7	1.1	1	0.8	1	1.2	0.8	0.8	1.1	0.7	0.9	0.8	0.7	1	1
1110	Ubiquitin-like modifier-activating enzyme 6 OS=Homo sapiens GN=UBA6 PE=1 SV=1	UBA6_HUMAN	118 kDa	6.05392	1.75106	0.409	0.594	0.521	[0,0,0,0,0,0,0,0]	0.236428	1	1	1	1	0.9	0.9	0.9	0.9	0.9	0.8	0.9	0.9	0.9	0.9	1.1	1	1.1	1	0.9	0.9	0.9	0.9	0.9	0.9
1111	Rootletin OS=Homo sapiens GN=CROCC PE=1 SV=1	CROCC_HUMAN	229 kDa	5.18534	2.56029	0.085	0.153	0.14	[0,0,0,0,0,0,0,0]	0.269034	1	1	1	0.9	0.9	1	1.1	1	0.9	0.9	1	1	0.9	1.1	1.2	0.8	0.8	1.1	0.9	1.1	1	0.9	0.9	1.1
1112	Keratin, type II cuticular Hb5 OS=Homo sapiens GN=KRT85 PE=1 SV=1	KRT85_HUMAN	56 kDa	6.49067	2.02195	0.473	1.65	2.81	[0,0,0,0,0,0,0,0]	0.0956259	1		1	0.7		3.9	0.7		1	0.6		0.9	0.6		1.2	0.8		1.2	0.7		1	0.7		1.1
1113	Basal cell adhesion molecule OS=Homo sapiens GN=BCAM PE=1 SV=2	BCAM_HUMAN	67 kDa	5.61337	1.6917	1.19	1.14	0.878	[0,0,0,0,0,0,0,0]	0.248909	1	1	1	0.9	0.9	1.1	0.9	0.8	1	0.9	0.8	1	1.2	1.1	1.3	0.9	0.9	1.3	0.9	0.9	1	0.9	0.9	1.1
1114	Coronin-1A OS=Homo sapiens GN=CORO1A PE=1 SV=4	COR1A_HUMAN	51 kDa	6.66667	1.93948	1.82	2.09	2.56	[0,0,0,0,0,0,0,0]	0.251603	1	1	1	1	0.9	1.3	0.9	0.9	1.2	0.8	1	1.4	0.9	1	1.1	0.9	1.1	1.3	0.7	0.9	1.2	0.9	0.9	1.2
1115	Nucleolar RNA helicase 2 OS=Homo sapiens GN=DDX21 PE=1 SV=5	DDX21_HUMAN	87 kDa	9.91643	2.15692	0.647	0.806	0.757	[0,0,0,0,0,0,0,0]	0.2501	1	1	1	1.5	1	0.8	0.9	0.9	0.7	0.8	0.8	0.7	1.2	1	0.9	1	1.1	0.8	0.8	0.9	0.7	0.9	0.8	0.7
1116	Probable ATP-dependent RNA helicase DDX46 OS=Homo sapiens GN=DDX46 PE=1 SV=2	DDX46_HUMAN	117 kDa	9.867	2.51943	0.269	0.554	0.441	[0,0,0,0,0,0,0,0]	0.249274	1	1	1	1	1	0.9	0.8	0.9	0.8	0.8	0.9	0.9	1	1	1	0.9	1	1.1	0.8	0.9	0.8	0.8	0.8	0.8
1117	rRNA 2'-O-methyltransferase fibrillarin OS=Homo sapiens GN=FBL PE=1 SV=2	FBRL_HUMAN	34 kDa	10.8079	1.94882	3.33	2.39	2.44	[0,0,0,0,0,0,0,0]	0.240432	1	1	1	1.1	0.9	0.9	0.8	0.8	0.8	0.8	0.7	0.7	1.1	0.9	0.9	0.9	0.9	0.9	0.8	0.7	0.8	0.8	0.7	0.7
1118	Complement factor H-related protein 5 OS=Homo sapiens GN=CFHR5 PE=1 SV=1	FHR5_HUMAN	64 kDa	7.07573	1.7255	0.964	0.912	2.04	[0,0,0,0,0,0,0,0]	0.242664	1	1	1	0.8	1	1.1	1	1.3	1.2	0.8	1.1	1.2	0.8	0.9	0.9	0.7	0.9	0.8	1.3	1.5	1.5	1	1.2	1.4
1119	Prostaglandin F2 receptor negative regulator OS=Homo sapiens GN=PTGFRN PE=1 SV=2	FPRP_HUMAN	99 kDa	6.58416	1.86788	0.767	0.635	0.705	[0,0,0,0,0,0,0,0]	0.239956	1	1	1	0.9	1	0.9	0.9	1	1	0.9	1	1.1	0.9	1	1.2	0.9	1	1	0.9	1	1	0.9	1	1
1120	FYVE and coiled-coil domain-containing protein 1 OS=Homo sapiens GN=FYCO1 PE=1 SV=3	FYCO1_HUMAN	167 kDa	4.56638	2.06317	0.182	0.313	0.545	[0,0,0,0,0,0,0,0]	0.244861	1	1	1	0.9	1	0.8	0.8	0.9	0.8	0.8	0.9	0.8	0.8	1	0.9	0.8	1	0.9	0.8	0.9	0.8	0.8	0.9	0.9
1121	Very-long-chain (3R)-3-hydroxyacyl-[acyl-carrier protein] dehydratase 3 OS=Homo sapiens GN=PTPLAD1 PE=1 SV=2	HACD3_HUMAN	43 kDa	9.24801	1.99657	1.36	1.25	1.65	[0,0,0,0,0,0,0,0]	0.256124	1	1	1	1.1	0.8	1	1.1	0.8	0.9	0.8	0.9	1	1	0.9	1	1.2	1.2	1.1	1	0.8	0.9	0.8	0.7	0.8
1122	Plasma protease C1 inhibitor OS=Homo sapiens GN=SERPING1 PE=1 SV=2	IC1_HUMAN	55 kDa	6.517	1.61382	1.92	1.01	1.03	[0,0,0,0,0,0,0,0]	0.260623	1	1	1	1.2	1	1.1	1	1	1	1.1	1.1	1	1.2	1.3	1	1.5	1.3	1.1	1	1.1	1	1	1.1	1
1123	Calcium/calmodulin-dependent protein kinase type II subunit delta OS=Homo sapiens GN=CAMK2D PE=1 SV=3	KCC2D_HUMAN	56 kDa	7.26404	1.8898	1.28	1.34	1.38	[0,0,0,0,0,0,0,0]	0.240898	1	1	1	0.9	1	1	0.9	1	1	0.9	1	1	0.9	0.9	0.9	1	1	0.8	1	1.1	1	1	0.9	0.9
1124	L-lactate dehydrogenase B chain OS=Homo sapiens GN=LDHB PE=1 SV=2	LDHB_HUMAN	37 kDa	5.92622	1.64156	3.99	3.75	3.84	[0,0,0,-1,0,0,0,-1]	0.275293	1	1	1	0.6	0.8	1.1	0.6	0.7	0.8	0.7	0.8	1	1	1.1	1.7	0.6	0.9	1	0.6	0.6	0.7	0.6	0.7	0.7
1125	Leucine-rich repeat flightless-interacting protein 1 OS=Homo sapiens GN=LRRFIP1 PE=1 SV=2	LRRF1_HUMAN	89 kDa	4.29736	2.07239	0.686	0.719	0.736	[0,0,0,0,0,0,0,0]	0.228902	1	1	1	0.8	0.9	1	0.9	1	1.1	0.9	0.9	1.1	0.9	1	1.2	0.9	1	1.2	0.8	1	1.1	1	1	1.4
1126	Poly [ADP-ribose] polymerase 14 OS=Homo sapiens GN=PARP14 PE=1 SV=3	PAR14_HUMAN	203 kDa	7.18713	1.87118	0.148	0.155	0.217	[0,0,0,0,0,0,0,0]	0.239475	1	1	1	0.9	0.9	0.9	1	0.9	0.9	0.9	0.9	0.9	0.9	0.9	1	0.9	0.9	1	0.8	0.9	0.8	0.9	0.9	0.9
1127	Regulator of microtubule dynamics protein 1 OS=Homo sapiens GN=RMDN1 PE=1 SV=1	RMD1_HUMAN	36 kDa	8.73112	1.97685	2.99	1.65	2.85	[0,0,0,0,0,0,0,0]	0.244044	1	1	1	1.1	1	0.8	1	0.9	0.9	1	1	0.8	1.1	1	0.9	1.2	1	0.7	1	1	0.8	1	1	0.7
1128	Vesicle-trafficking protein SEC22b OS=Homo sapiens GN=SEC22B PE=1 SV=4	SC22B_HUMAN	25 kDa	6.92149	1.88526	4.75	4.26	3.72	[0,0,0,0,0,0,0,0]	0.248219	1	1	1	1	1	0.9	0.7	0.9	0.9	0.9	1	0.9	0.9	1.1	0.8	0.8	1.1	1.1	0.8	1	0.9	0.8	1	0.9
1129	Structural maintenance of chromosomes flexible hinge domain-containing protein 1 OS=Homo sapiens GN=SMCHD1 PE=1 SV=2	SMHD1_HUMAN	226 kDa	7.31938	1.93143	0.212	0.154	0.302	[0,0,0,0,0,0,0,0]	0.288159	1	1	1	0.9	0.9	0.9	0.9	0.8	0.8	0.8	0.9	0.9	0.9	1	0.9	0.9	1.1	1.1	0.8	0.9	0.8	0.8	0.8	0.8
1130	Signal transducer and activator of transcription 3 OS=Homo sapiens GN=STAT3 PE=1 SV=2	STAT3_HUMAN	88 kDa	6.22522	1.87686	0.373	0.67	0.954	[0,0,0,0,0,0,0,0]	0.248255	1	1	1	0.9	1	0.9	0.9	0.8	0.9	0.8	0.9	0.9	0.9	0.9	1.1	1	1	1	0.8	0.6	0.8	0.8	0.8	0.8
1131	Syntaxin-binding protein 3 OS=Homo sapiens GN=STXBP3 PE=1 SV=2	STXB3_HUMAN	68 kDa	7.87877	2.03265	0.654	1.04	1.27	[0,0,0,0,0,0,0,0]	0.240907	1	1	1	1	1.1	1	1	1	1	0.9	1	0.9	0.9	0.9	0.9	0.9	1.1	1.1	0.9	0.9	1	0.9	1	0.9
1132	Serine--tRNA ligase, cytoplasmic OS=Homo sapiens GN=SARS PE=1 SV=3	SYSC_HUMAN	59 kDa	6.37587	2.11685	0.606	0.925	1.43	[0,0,0,0,0,0,1,0]	0.254134	1	1	1	1	1.2	1.1	1	0.9	0.9	1.1	0.9	1	1.1	1.1	1.2	1.5	1.7	1.6	1	0.8	0.9	0.9	0.8	0.9
1133	Tumor protein D54 OS=Homo sapiens GN=TPD52L2 PE=1 SV=2	TPD54_HUMAN	22 kDa	5.00877	1.94529	2.43	13.4	11.8	[0,0,0,0,0,0,0,0]	0.23199	1	1	1	0.9	0.8	0.9	0.7	0.9	0.9	0.8	0.7	0.8	1.3	1.1	0.9	1	0.9	1	0.9	1.1	1.2	0.9	0.8	0.9
1134	Splicing factor U2AF 65 kDa subunit OS=Homo sapiens GN=U2AF2 PE=1 SV=4	U2AF2_HUMAN	54 kDa	9.48645	2.10482	1	0.931	1.2	[0,0,0,0,0,0,0,0]	0.250875	1	1	1	1.2	1	0.8	0.9	0.9	0.8	1	0.9	0.7	1.1	0.9	0.9	0.9	1	0.8	1	0.9	0.8	0.9	0.8	0.8
1135	Fermitin family homolog 3 OS=Homo sapiens GN=FERMT3 PE=1 SV=1	URP2_HUMAN	76 kDa	6.97872	1.99709	0.701	0.465	0.54	[0,0,0,0,0,0,0,0]	0.256468	1	1	1	1	0.9	1.2	0.8	0.9	1	0.9	1	1.4	0.8	0.9	1.2	0.8	0.9	1	0.8	0.9	1	0.8	0.9	1
1136	ATP-binding cassette sub-family D member 1 OS=Homo sapiens GN=ABCD1 PE=1 SV=2	ABCD1_HUMAN	83 kDa	9.19978	1.90756	0.755	0.657	0.809	[0,0,0,0,0,0,0,0]	0.250178	1	1	1	0.9	0.9	0.9	0.9	0.8	0.7	0.7	0.8	0.8	1	0.9	1.3	1.2	0.8	1	0.8	0.7	0.8	0.8	0.7	0.7
1137	Acyl-coenzyme A thioesterase 1 OS=Homo sapiens GN=ACOT1 PE=1 SV=1	ACOT1_HUMAN	46 kDa	7.36925	1.81233	1.55	3.25	1.48	[0,0,0,0,0,0,0,0]	0.247223	1	1	1	1.2	1.2	1.1	1	0.9	1.1	0.9	0.9	0.9	0.9	0.9	0.9	1.2	1.1	1.3	0.9	0.8	0.9	0.9	0.8	0.9
1138	Acylglycerol kinase, mitochondrial OS=Homo sapiens GN=AGK PE=1 SV=2	AGK_HUMAN	47 kDa	8.20892	1.84379	0.927	1.41	2.68	[0,0,0,0,0,0,0,0]	0.241707	1	1	1	0.9	1	1	0.9	1	1	0.8	1	1	0.9	1	1.1	1	1	1	0.9	1.1	1.1	0.9	1	0.9
1139	Bile acid-CoA:amino acid N-acyltransferase OS=Homo sapiens GN=BAAT PE=1 SV=1	BAAT_HUMAN	46 kDa	6.99968	1.60897	1.23	2.01	0.88	[0,0,0,0,1,1,0,0]	0.28177	1	1	1	1.4	1.7	2.1	1.5	1.2	1.3	1.3	1.5	1.4	1.1	1.1	1.3	1.3	1	1.3	1.3	1.1	1.3	1.3	1.3	1.3
1140	Cell division cycle and apoptosis regulator protein 1 OS=Homo sapiens GN=CCAR1 PE=1 SV=2	CCAR1_HUMAN	133 kDa	5.44989	2.2847	0.324	0.373	0.416	[0,0,0,0,0,0,0,0]	0.266547	1	1	1	0.8	0.9	0.9	0.8	0.9	0.9	0.8	0.8	0.7	1.1	0.9	0.8	1	0.9	1	0.8	0.8	0.9	0.8	0.8	0.9
1141	Chromodomain-helicase-DNA-binding protein 4 OS=Homo sapiens GN=CHD4 PE=1 SV=2	CHD4_HUMAN	218 kDa	5.62791	2.13118	0.105	0.178	0.2	[0,0,0,0,0,0,0,0]	0.309541	1	1	1	0.7	0.8	0.9	0.7	0.9	0.8	0.6	0.9	0.9	0.7	0.9	1	0.9	1.1	1.3	0.7	1	0.9	0.7	0.9	0.9
1142	Probable ATP-dependent RNA helicase DDX23 OS=Homo sapiens GN=DDX23 PE=1 SV=3	DDX23_HUMAN	96 kDa	10.2109	2.79196	0.383	0.45	1.13	[0,0,0,0,0,0,0,0]	0.247508	1	1	1	0.8	1	0.8	0.7	0.9	0.7	0.7	1	0.7	0.9	1	0.8	0.8	1.1	0.9	0.7	0.8	0.6	0.7	0.9	0.7
1143	Ethylmalonyl-CoA decarboxylase OS=Homo sapiens GN=ECHDC1 PE=1 SV=2	ECHD1_HUMAN	34 kDa	8.46193	1.81792	2.96	3.1	3.59	[0,0,0,0,0,0,0,0]	0.244226	1	1	1	0.9	1	1	0.9	1.1	1	1.1	1.1	1	1	0.9	0.9	0.9	0.9	0.9	1.1	1.2	1.2	1.2	1.2	1.2
1144	Beta-enolase OS=Homo sapiens GN=ENO3 PE=1 SV=5	ENOB_HUMAN	47 kDa	7.83623	1.7576	3.3	3.16	5.82	[0,1,0,1,0,1,1,1]	0.263449	1	1	1	1	1.2	1.5	1.4	1.6	2	1.8	1.6	2	1	1.2	1.3	1.5	1.2	1.9	1.4	1.5	2.1	1.7	2.1	2.6
1145	Guanine nucleotide-binding protein G(s) subunit alpha isoforms XLas OS=Homo sapiens GN=GNAS PE=1 SV=2	GNAS1_HUMAN	111 kDa	4.65238	1.74527	0.48	0.688	0.655	[0,0,0,0,0,0,0,0]	0.237966	1	1	1	0.9	0.8	1.2	1	0.8	1	0.8	0.8	1.1	0.8	0.8	0.9	1	0.8	1	0.8	0.8	0.9	0.8	0.8	0.9
1146	3-hydroxyisobutyryl-CoA hydrolase, mitochondrial OS=Homo sapiens GN=HIBCH PE=1 SV=2	HIBCH_HUMAN	43 kDa	8.36126	1.95158	2.13	1.41	2.54	[0,0,0,0,0,0,0,0]	0.243788	1	1	1	1.1	1.3	1.1	1	1	1	1.2	1	1	1	1.1	1.1	1.1	1.1	1.2	1	1	0.9	1	1.1	1
1147	LIM domain only protein 7 OS=Homo sapiens GN=LMO7 PE=1 SV=3	LMO7_HUMAN	193 kDa	8.19242	2.23195	0.234	0.204	0.251	[0,0,0,0,0,0,0,0]	0.236758	1	1	1	0.8	0.9	0.7	0.8	1.1	0.9	0.9	1.3	1	0.9	1.2	1.1	0.8	0.9	0.9	0.9	1.2	1	0.9	1.2	1.1
1148	Multidrug resistance-associated protein 6 OS=Homo sapiens GN=ABCC6 PE=1 SV=2	MRP6_HUMAN	165 kDa	8.59871	1.65165	0.353	0.241	0.351	[0,0,0,0,0,0,0,0]	0.253425	1	1	1	1	0.9	1.2	1.2	1	1.1	1	1	1.2	0.9	0.9	0.9	0.9	0.8	0.7	1	0.9	0.9	0.9	1	1
1149	Nestin OS=Homo sapiens GN=NES PE=1 SV=2	NEST_HUMAN	177 kDa	4.03159	1.94	0.421	0.245	0.298	[0,0,0,0,0,0,0,0]	0.248232	1	1	1	0.6	0.8	0.9	0.7	0.8	0.9	0.6	0.7	0.9	0.7	0.9	1	0.6	0.8	1.1	0.6	0.8	0.9	0.6	0.7	0.9
1150	PDZ and LIM domain protein 5 OS=Homo sapiens GN=PDLIM5 PE=1 SV=5	PDLI5_HUMAN	64 kDa	8.2641	1.5875	1.65	0.92	1.04	[0,0,0,0,0,0,0,0]	0.238444	1	1	1	0.9	1	1	0.9	1	1.2	1	1	1.1	0.8	0.9	1	0.9	1	1	1	1.1	1.2	1	1	1.2
1151	Signal recognition particle 9 kDa protein OS=Homo sapiens GN=SRP9 PE=1 SV=2	SRP09_HUMAN	10 kDa	8.20857	2.23477	23.5	45	46.1	[0,0,0,0,0,0,0,0]	0.24583	1	1	1	0.9	1	0.9	0.7	0.9	0.8	0.8	0.8	0.8	1.4	1.3	1	0.9	1.2	1	0.8	1.3	1.2	0.8	0.9	1
1152	Apolipoprotein C-I OS=Homo sapiens GN=APOC1 PE=1 SV=1	APOC1_HUMAN	9 kDa	9.1749	2.06807	21.8	3.89	11.9	[0,0,1,1,0,0,0,1]	0.27304	1	1	1	1	0.8	0.8	0.8	1	0.9	1	1	0.9	1.8	1.9	1.2	1.1	0.9	0.7	1.4	2.8	1.4	1.4	1.8	1.3
1153	Neutrophil defensin 1 OS=Homo sapiens GN=DEFA1 PE=1 SV=1	DEF1_HUMAN	10 kDa	7.04251	1.67532	8.91	3.31	4.88	[0,0,0,0,0,-1,0,0]	0.293155	1	1	1	1.3	0.4	0.8	0.9	0.7	0.8	0.6	0.4	0.7	1	0.8	1.7	1.1	0.5	0.8	1.2	0.7	1.1	0.9	0.5	0.9
1154	ATP synthase subunit e, mitochondrial OS=Homo sapiens GN=ATP5I PE=1 SV=2	ATP5I_HUMAN	8 kDa	9.82057	2.52217	166	82.6	84.6	[0,0,0,1,0,0,0,1]	0.254899	1	1	1	1	1	1.1	1.2	1.3	1.4	1.1	1.3	1.4	0.9	0.9	0.9	1.1	0.9	1	1.3	2.1	2	1.4	1.5	1.8
1155	Alpha-1B-glycoprotein OS=Homo sapiens GN=A1BG PE=1 SV=4	A1BG_HUMAN	54 kDa	5.7107	1.69966	0.985	0.916	1.18	[0,0,0,1,0,0,0,1]	0.24247	1	1	1	1.2	0.9	1.1	1.1	1.1	1.3	1.2	1	1.2	1.3	1.3	1.2	1.2	1.3	1.2	1.3	1.5	1.5	1.5	1.2	1.6
1156	AP-2 complex subunit alpha-2 OS=Homo sapiens GN=AP2A2 PE=1 SV=2	AP2A2_HUMAN	104 kDa	6.95952	1.73532	1.39	1.7	1.49	[0,0,0,0,0,0,0,0]	0.263	1	1	1	1	0.9	1.1	1.2	0.9	1	1.3	1	1.1	1	0.9	1.1	1.1	0.9	1.1	1.1	0.8	0.9	1.1	0.9	0.9
1157	Arylsulfatase E OS=Homo sapiens GN=ARSE PE=1 SV=2	ARSE_HUMAN	66 kDa	6.96111	1.57876	0.939	0.984	0.91	[0,0,0,0,0,0,0,0]	0.247153	1	1	1	1	0.9	1	1.1	0.9	1	0.9	1.1	1	0.8	0.8	0.9	0.9	0.7	0.8	0.9	0.7	0.8	0.9	0.9	0.8
1158	Macrophage-capping protein OS=Homo sapiens GN=CAPG PE=1 SV=2	CAPG_HUMAN	38 kDa	6.11523	1.74741	2.07	2.17	2.22	[0,0,0,0,0,0,0,0]	0.263261	1	1	1	0.8	1	1.1	0.7	0.8	1	0.7	0.7	0.9	1.3	1.1	1.2	0.9	0.8	0.9	0.8	0.9	1	0.8	0.8	0.9
1159	Cell division cycle 5-like protein OS=Homo sapiens GN=CDC5L PE=1 SV=2	CDC5L_HUMAN	92 kDa	8.47122	2.36719	0.549	0.469	0.83	[0,0,0,0,0,0,0,0]	0.245437	1	1	1	1	0.9	0.8	0.8	1	0.8	0.9	0.9	0.8	1.2	1	0.9	0.9	1	0.9	0.9	1.1	1	1	0.9	0.9
1160	Destrin OS=Homo sapiens GN=DSTN PE=1 SV=3	DEST_HUMAN	19 kDa	7.96873	1.99776	18.3	13.4	13.8	[0,0,0,0,0,0,0,0]	0.242993	1	1	1	1.1	0.7	0.8	0.8	0.9	0.9	0.9	0.7	0.8	1.1	0.8	0.7	1	0.8	0.7	1	1	1.2	1.1	1	1
1161	Erlin-1 OS=Homo sapiens GN=ERLIN1 PE=1 SV=1	ERLN1_HUMAN	39 kDa	8.05797	1.92734	7.7	6.1	7.53	[0,0,0,0,0,0,0,0]	0.251618	1	1	1	1	1	1	1.2	1.2	1.1	1.2	1.4	1.1	1	1	0.8	0.9	1	1	1.2	1.2	1.1	1.1	1.2	1
1162	GRIP1-associated protein 1 OS=Homo sapiens GN=GRIPAP1 PE=1 SV=1	GRAP1_HUMAN	96 kDa	4.77993	2.28698	0.382	0.497	0.789	[0,0,0,0,0,0,0,0]	0.248667	1	1	1	0.8	0.9	0.8	0.8	1	0.9	0.9	1	0.8	1	1.1	1	0.9	0.9	0.9	0.9	1.1	1.1	0.9	1.1	1
1163	Guanine deaminase OS=Homo sapiens GN=GDA PE=1 SV=1	GUAD_HUMAN	51 kDa	5.44864	1.7433	1.49	1.12	1.02	[0,0,0,0,0,0,0,0]	0.246311	1	1	1	1	1	1.1	1.2	1.1	1.2	1.3	1.3	1.4	0.9	0.9	1	1.1	0.9	0.9	1.1	0.9	1	1.4	1.1	1.3
1164	Creatine kinase B-type OS=Homo sapiens GN=CKB PE=1 SV=1	KCRB_HUMAN	43 kDa	5.29665	1.84772	1.22	1.64	3.2	[0,0,0,0,0,0,1,0]	0.346481	1	1	1	0.8	0.9	1	0.9	0.9	1	0.9	1.1	1.2	1.3	1.5	1.4	1.9	2.1	3.7	0.9	1.1	1.1	0.9	1	1.2
1165	Nicotinate-nucleotide pyrophosphorylase [carboxylating] OS=Homo sapiens GN=QPRT PE=1 SV=3	NADC_HUMAN	31 kDa	6.15475	1.36781	3.04	4.69	3.72	[0,0,0,0,0,0,0,0]	0.253821	1	1	1	1	1.2	0.9	1.1	1.1	1	1.1	1.2	0.9	1.1	1.1	1	1.1	1.2	1.1	1.1	1	1	1.2	1.2	1
1166	NADH dehydrogenase [ubiquinone] 1 alpha subcomplex subunit 5 OS=Homo sapiens GN=NDUFA5 PE=1 SV=3	NDUA5_HUMAN	13 kDa	5.80905	2.10819	4.89	11.1	8.82	[0,0,0,1,0,0,0,1]	0.262728	1	1	1	0.9	0.9	1	1.1	1.4	1.4	1.3	1.3	1.3	1.3	1.2	1.2	0.9	0.8	0.9	1.7	2.6	2.3	1.7	1.6	2
1167	NADH dehydrogenase [ubiquinone] iron-sulfur protein 8, mitochondrial OS=Homo sapiens GN=NDUFS8 PE=1 SV=1	NDUS8_HUMAN	24 kDa	6.26866	2.03957	5.13	4.58	4.69	[0,0,0,1,0,0,0,0]	0.260404	1	1	1	1	0.9	1	1	1.2	1.1	1.1	1.1	1.1	1.2	1.2	1.1	0.9	0.8	0.9	1.4	2	1.7	1.4	1.4	1.4
1168	Omega-amidase NIT2 OS=Homo sapiens GN=NIT2 PE=1 SV=1	NIT2_HUMAN	31 kDa	7.26639	1.7683	4.01	3.23	6.21	[0,0,0,0,0,0,0,0]	0.244575	1	1	1	1.3	1.3	1.1	1.3	1.3	1.1	1.4	1.3	1.1	1.1	1.2	1.1	1.2	1.2	1.1	1.2	1.4	1.1	1.5	1.4	1.3
1169	Nuclear pore complex protein Nup98-Nup96 OS=Homo sapiens GN=NUP98 PE=1 SV=4	NUP98_HUMAN	198 kDa	6.3677	1.62931	0.189	0.259	0.308	[0,0,0,0,0,0,0,0]	0.263458	1	1	1	0.9	1	1	0.9	0.8	0.9	0.8	1	1	0.9	1	1	0.9	1	1.1	0.8	0.9	0.9	0.8	0.9	0.9
1170	Mitochondrial ornithine transporter 1 OS=Homo sapiens GN=SLC25A15 PE=1 SV=1	ORNT1_HUMAN	33 kDa	9.42988	1.60661	2.74	3.26	1.94	[0,0,0,0,0,0,0,0]	0.269493	1	1	1	1.2	1.1	1.1	1.3	1.1	1	1.1	1.3	1	0.9	0.9	0.8	1.3	0.9	0.9	1.1	1	1	1	1.2	0.9
1171	Plakophilin-2 OS=Homo sapiens GN=PKP2 PE=1 SV=2	PKP2_HUMAN	97 kDa	9.72646	1.90428	0.668	0.539	0.604	[0,0,0,0,0,0,0,0]	0.255478	1	1	1	1	1.1	0.8	1	1	1	1	1.1	0.9	1	1	0.9	0.8	1	1	1	1.1	1	0.9	1.1	1
1172	26S protease regulatory subunit 4 OS=Homo sapiens GN=PSMC1 PE=1 SV=1	PRS4_HUMAN	49 kDa	6.10577	2.08584	1.92	1.65	2.97	[0,0,0,0,0,0,0,0]	0.247612	1	1	1	1	0.9	0.8	0.8	1	0.9	1	0.9	0.9	1	1.1	0.8	0.9	1	0.8	1	1.1	1.1	1	1	1
1173	40S ribosomal protein S25 OS=Homo sapiens GN=RPS25 PE=1 SV=1	RS25_HUMAN	14 kDa	10.8533	2.39352	6.04	8.14	17.1	[0,0,0,0,0,0,0,0]	0.250701	1	1	1	1.1	1.3	0.7	1.1	0.9	0.7	1	1	0.7	1.1	1.1	0.6	1.1	1.3	0.6	0.9	1	0.7	1	1.2	0.8
1174	Metalloreductase STEAP3 OS=Homo sapiens GN=STEAP3 PE=1 SV=2	STEA3_HUMAN	55 kDa	8.74308	1.70541	1.34	1.71	1.17	[0,1,0,0,0,1,0,0]	0.295009	1	1	1	1.1	1.1	1.4	1.7	1.4	1.5	1.5	1.6	1.6	0.9	1	1.2	1	1.1	0.9	1.4	1.2	1.3	1.2	1.2	1.2
1175	Transmembrane emp24 domain-containing protein 9 OS=Homo sapiens GN=TMED9 PE=1 SV=2	TMED9_HUMAN	27 kDa	8.23271	2.11532	2.85	2.17	2.61	[0,0,0,0,0,0,0,0]	0.227541	1	1	1	1	0.9	1	1	0.9	1	0.9	1	1	1	1.1	1.1	1.2	1	1.1	0.9	0.9	0.9	0.9	0.9	1
1176	Uveal autoantigen with coiled-coil domains and ankyrin repeats OS=Homo sapiens GN=UACA PE=1 SV=2	UACA_HUMAN	163 kDa	7.02304	2.25462	0.333	0.221	0.226	[0,0,0,0,0,0,0,0]	0.27286	1	1	1	0.9	0.9	0.9	0.9	1.1	0.9	0.9	1.1	1	0.9	0.9	1	0.8	0.9	0.9	0.8	1	0.9	0.8	1.2	1
1177	AP-3 complex subunit delta-1 OS=Homo sapiens GN=AP3D1 PE=1 SV=1	AP3D1_HUMAN	130 kDa	8.69773	2.03589	0.398	0.315	0.463	[0,0,0,0,0,0,0,0]	0.267985	1	1	1	1	0.8	1	0.9	0.8	0.8	0.9	0.9	0.9	0.9	0.9	1	0.9	0.9	1	0.8	0.7	0.7	0.8	0.8	0.7
1178	cAMP-dependent protein kinase type I-alpha regulatory subunit OS=Homo sapiens GN=PRKAR1A PE=1 SV=1	KAP0_HUMAN	43 kDa	4.99644	2.13976	1.55	1.82	2.58	[0,0,0,0,0,0,0,0]	0.244908	1	1	1	1	1.1	1	1	1.1	1	1	1.1	1	1.1	1.2	1	0.9	1.2	1.1	1	1.2	1.1	1.1	1.2	1.3
1179	2-oxoglutarate dehydrogenase-like, mitochondrial OS=Homo sapiens GN=OGDHL PE=1 SV=3	OGDHL_HUMAN	114 kDa	6.62942	1.88698	1.21	0.914	0.991	[0,0,0,0,0,1,0,0]	0.252094	1	1	1	1.3	1.3	1.1	1.4	1.4	1.2	1.5	1.7	1.3	1	1	0.8	1.2	1	1	1.3	1.2	1	1.3	1.4	1
1180	Heterogeneous nuclear ribonucleoprotein A3 OS=Homo sapiens GN=HNRNPA3 PE=1 SV=2	ROA3_HUMAN	40 kDa	9.30595	1.86794	1.76	1.63	2.13	[0,0,0,0,0,0,0,0]	0.240774	1	1	1	0.9	1	0.7	0.8	0.9	0.7	0.9	1	0.6	1.3	1.1	0.8	1	1.1	0.9	0.8	1	0.9	1	1	0.9
1181	Protein transport protein Sec24D OS=Homo sapiens GN=SEC24D PE=1 SV=2	SC24D_HUMAN	113 kDa	7.26178	1.51208	0.391	0.451	0.594	[0,0,0,0,0,0,0,0]	0.25219	1	1	1	0.9	0.9	0.9	0.9	0.9	0.9	0.7	1	1	0.9	0.9	1	0.9	1	0.9	0.8	0.6	0.8	0.8	0.8	0.9
1182	Septin-9 OS=Homo sapiens GN=SEPT9 PE=1 SV=2	SEPT9_HUMAN	65 kDa	9.46353	2.13439	0.46	0.803	1.11	[0,0,0,0,0,0,0,0]	0.248444	1	1	1	1	1	1.1	0.8	0.8	0.8	0.8	0.9	0.9	1	1.1	1	1	1.1	1	0.9	0.9	0.9	0.8	0.8	0.9
1183	FACT complex subunit SSRP1 OS=Homo sapiens GN=SSRP1 PE=1 SV=1	SSRP1_HUMAN	81 kDa	6.85431	2.24904	0.411	0.676	0.692	[0,-1,0,-1,0,0,0,-1]	0.274629	1	1	1	1	0.9	0.9	0.8	0.6	0.7	0.8	0.7	0.7	1.2	0.9	0.9	1	0.9	0.9	0.7	0.6	0.6	0.8	0.6	0.6
1184	THO complex subunit 2 OS=Homo sapiens GN=THOC2 PE=1 SV=2	THOC2_HUMAN	183 kDa	8.62852	2.169	0.165	0.216	0.266	[0,0,0,0,0,0,0,0]	0.276732	1	1	1	1.2	1	1	0.9	0.8	0.7	0.9	0.8	0.8	1	0.9	0.8	0.8	1.1	1.1	0.8	0.8	0.7	0.9	0.8	0.7
1185	Tumor protein D52 OS=Homo sapiens GN=TPD52 PE=1 SV=2	TPD52_HUMAN	24 kDa	4.48789	1.80009	2.51	9.14	3.78	[0,-1,0,-1,-1,-1,0,-1]	0.256556	1	1	1	0.8	0.5	0.5	0.7	0.5	0.6	0.7	0.5	0.5	1.3	0.7	0.6	1.2	0.6	0.5	0.8	0.6	0.7	0.8	0.5	0.6
1186	Desmin OS=Homo sapiens GN=DES PE=1 SV=3	DESM_HUMAN	54 kDa	4.94017	2.27802	3.55	2.95	4.76	[0,1,0,1,0,0,0,0]	0.270815	1	1	1	0.9	0.8	1.2	1.1	1.5	1.8	0.9	1.3	1.7	0.8	0.9	1	0.8	0.7	1	2.4	1.4	2.7	1.1	1.2	1.3
1187	Glutaminase liver isoform, mitochondrial OS=Homo sapiens GN=GLS2 PE=1 SV=2	GLSL_HUMAN	66 kDa	7.31707	1.72915	0.753	0.547	1.54	[0,0,0,1,0,1,0,1]	0.277816	1	1	1	1.6	1.1	1.3	1.6	1.3	1.3	1.5	1.6	1.4	1	1.1	0.8	1.1	0.9	1	1.5	1.3	1.4	1.6	1.5	1.3
1188	Inter-alpha-trypsin inhibitor heavy chain H3 OS=Homo sapiens GN=ITIH3 PE=1 SV=2	ITIH3_HUMAN	100 kDa	5.49047	1.80499	0.408	0.382	0.75	[0,0,0,0,0,0,0,0]	0.285982	1	1	1	0.9	0.9	0.9	1	1	0.8	0.8	1	0.8	1	1.2	1	1	1	1.2	0.9	1	0.9	0.9	0.8	0.8
1189	Putative RNA-binding protein Luc7-like 2 OS=Homo sapiens GN=LUC7L2 PE=1 SV=2	LC7L2_HUMAN	47 kDa	10.7014	3.2161	1.54	1.8	1.01	[0,0,0,0,0,0,0,0]	0.241454	1	1	1	0.9	0.9	0.8	0.9	0.9	0.8	0.9	0.8	0.8	1	0.9	0.9	1	1	0.9	0.9	0.9	0.9	1	0.8	0.8
1190	DNA replication licensing factor MCM6 OS=Homo sapiens GN=MCM6 PE=1 SV=1	MCM6_HUMAN	93 kDa	5.0857	2.04474	0.445	0.627	0.761	[0,-1,0,-1,0,-1,0,-1]	0.251291	1	1	1	0.8	0.9	0.8	0.7	0.8	0.6	0.6	0.8	0.6	1.1	1	0.7	1	1.2	1	0.6	0.8	0.6	0.6	0.8	0.5
1191	Nascent polypeptide-associated complex subunit alpha, muscle-specific form OS=Homo sapiens GN=NACA PE=1 SV=1	NACAM_HUMAN	205 kDa	10.3169	1.16429	0.181	0.209	0.194	[0,0,0,0,0,0,0,0]	0.261535	1	1	1	1	1	0.9	1	1	0.8	1	1	0.9	1.2	1	0.9	1	1	1.1	0.9	1	0.9	1	1	0.9
1192	Nuclear migration protein nudC OS=Homo sapiens GN=NUDC PE=1 SV=1	NUDC_HUMAN	38 kDa	5.03141	2.32414	2.66	2.48	2.54	[0,0,0,0,0,0,0,0]	0.237145	1	1	1	0.9	1.1	0.9	0.9	1.1	0.9	1	1	0.9	1.1	1.2	1.1	1	1.4	1.1	0.9	1.2	1.1	1	1.2	1.1
1193	Peroxisomal membrane protein 11B OS=Homo sapiens GN=PEX11B PE=1 SV=1	PX11B_HUMAN	28 kDa	10.3198	1.90286	1.94	3.22	2.85	[0,0,0,0,0,0,0,0]	0.261767	1	1	1	1.3	1.1	1.1	1	0.9	0.8	0.9	0.9	0.9	1	1	1	1.2	1	0.9	1	0.8	0.7	0.9	0.9	0.7
1194	Rho-associated protein kinase 2 OS=Homo sapiens GN=ROCK2 PE=1 SV=4	ROCK2_HUMAN	161 kDa	5.83553	2.24778	0.167	0.299	0.333	[0,0,0,0,0,0,0,0]	0.259317	1	1	1	0.8	0.9	1	0.8	0.9	1	0.8	0.9	1	1	0.9	1.1	0.9	0.9	1.2	0.7	0.9	1.1	0.8	0.9	1.1
1195	Protein scribble homolog OS=Homo sapiens GN=SCRIB PE=1 SV=4	SCRIB_HUMAN	175 kDa	4.73255	1.83907	0.26	0.249	0.255	[0,0,0,0,0,0,0,0]	0.241032	1	1	1	0.9	0.9	0.9	0.9	0.9	0.9	0.9	0.9	0.9	0.9	1	1	0.9	1	0.9	0.9	0.9	0.9	0.9	1	0.9
1196	SWI/SNF complex subunit SMARCC2 OS=Homo sapiens GN=SMARCC2 PE=1 SV=1	SMRC2_HUMAN	133 kDa	5.44569	1.76135	0.356	0.441	0.452	[0,0,0,0,0,0,0,0]	0.245424	1	1	1	0.9	0.9	0.8	0.9	1	0.8	0.9	0.9	0.8	1	1.1	1	0.9	0.9	0.9	0.9	1	0.9	0.8	0.9	0.9
1197	Multiple PDZ domain protein OS=Homo sapiens GN=MPDZ PE=1 SV=2	MPDZ_HUMAN	222 kDa	4.69638	1.64674	0.0878	0.108	0.215	[0,0,0,0,0,0,0,0]	0.293771	1	1	1	1	1	1	1.1	1.3	1.1	1.1	1.2	1	1	1.1	1.2	1	1	0.8	1.2	1.4	1	1.4	1.3	1.1
1198	Long-chain-fatty-acid--CoA ligase 3 OS=Homo sapiens GN=ACSL3 PE=1 SV=3	ACSL3_HUMAN	80 kDa	8.51397	1.79924	1.17	1.06	0.998	[0,0,0,-1,0,-1,0,-1]	0.235767	1	1	1	1	0.7	0.7	0.9	0.7	0.7	0.8	0.6	0.6	1.1	0.8	0.8	0.9	0.9	0.8	0.8	0.6	0.7	0.8	0.6	0.6
1199	Alpha-centractin OS=Homo sapiens GN=ACTR1A PE=1 SV=1	ACTZ_HUMAN	43 kDa	6.61518	1.99311	2.2	2.07	1.89	[0,0,0,0,0,0,0,0]	0.244605	1	1	1	0.9	0.9	1.1	0.9	1	1	0.9	1	1.2	1	1	1.2	0.9	0.9	1.5	0.8	0.8	0.9	0.9	0.9	1
1200	Actin-related protein 2/3 complex subunit 1B OS=Homo sapiens GN=ARPC1B PE=1 SV=3	ARC1B_HUMAN	41 kDa	8.43667	1.71309	2.11	1.54	1.58	[0,0,0,0,0,0,0,0]	0.249616	1	1	1	1	0.9	1	0.9	0.8	1	0.8	0.8	1	0.9	0.8	0.9	1	0.9	0.9	0.8	0.7	0.9	0.8	0.8	0.9
1201	ATP-dependent Clp protease ATP-binding subunit clpX-like, mitochondrial OS=Homo sapiens GN=CLPX PE=1 SV=2	CLPX_HUMAN	69 kDa	7.64124	1.91589	0.962	0.667	1.23	[0,0,0,0,0,0,0,0]	0.242621	1	1	1	1.1	1	1	1.1	1	1	1	1	1	1	1	1	1	0.9	0.9	1	1	1.1	1.1	1	1
1202	GrpE protein homolog 1, mitochondrial OS=Homo sapiens GN=GRPEL1 PE=1 SV=2	GRPE1_HUMAN	24 kDa	8.31367	2.05917	2.99	3.13	4.44	[0,0,0,0,0,0,0,0]	0.243766	1	1	1	1	0.9	0.8	0.9	1.1	1	1.1	0.9	0.8	1	0.9	0.8	1	0.9	0.9	1.1	1.6	1.2	1.2	1.3	1.2
1203	Hydroxyacid oxidase 2 OS=Homo sapiens GN=HAO2 PE=2 SV=1	HAOX2_HUMAN	39 kDa	7.69273	1.85028	1.81	2.7	2.47	[0,0,0,0,0,0,0,0]	0.250358	1	1	1	1.2	1.3	0.8	1.4	1.6	1.1	1.1	1.7	1.1	0.8	1.1	1	0.8	0.8	0.7	1.2	1.4	1.1	1.1	1.4	1
1204	C-Jun-amino-terminal kinase-interacting protein 4 OS=Homo sapiens GN=SPAG9 PE=1 SV=4	JIP4_HUMAN	146 kDa	4.78868	1.88252	0.347	0.364	0.468	[0,0,0,0,0,0,0,0]	0.238081	1	1	1	0.9	1	0.9	0.9	1.1	1	1	1	1	1.1	1.2	1.2	0.9	1	1.1	0.9	1.2	1.2	1	1.1	1.3
1205	UMP-CMP kinase OS=Homo sapiens GN=CMPK1 PE=1 SV=3	KCY_HUMAN	22 kDa	5.20324	2.11898	3.53	2.55	3.15	[0,0,0,0,0,0,0,0]	0.250026	1.1	1	1	1.4	1	0.9	1.1	1.1	1	1.4	1.1	0.9	1.4	1.2	0.9	1.1	1.3	0.9	1.2	1.4	1.5	1.3	1.3	1.2
1206	Protein kinase C alpha type OS=Homo sapiens GN=PRKCA PE=1 SV=4	KPCA_HUMAN	77 kDa	7.04604	1.91534	0.498	0.521	1.06	[0,0,0,0,0,0,0,0]	0.242994	1	1	1	0.9	1.1	0.9	0.8	1	0.9	0.8	0.9	0.9	1	0.9	0.9	1.1	1.2	0.9	0.8	0.9	0.9	0.8	0.9	0.9
1207	Magnesium transporter protein 1 OS=Homo sapiens GN=MAGT1 PE=1 SV=1	MAGT1_HUMAN	38 kDa	10.0659	1.80415	1.88	1.73	1.77	[0,0,0,0,0,0,0,0]	0.244186	1	1	1	1	0.9	0.9	1.1	1	0.8	0.9	0.9	0.8	0.9	0.8	0.8	1	1	0.8	0.9	0.7	0.7	0.9	0.8	0.7
1208	tRNA (cytosine(34)-C(5))-methyltransferase OS=Homo sapiens GN=NSUN2 PE=1 SV=2	NSUN2_HUMAN	86 kDa	6.76129	1.95252	0.431	0.564	0.638	[0,0,0,0,0,-1,0,0]	0.247501	1	1	1	0.9	0.9	0.8	0.8	0.8	0.7	0.7	0.7	0.7	1	0.9	0.8	0.7	0.9	0.9	0.7	0.8	0.7	0.8	0.8	0.7
1209	15-hydroxyprostaglandin dehydrogenase [NAD(+)] OS=Homo sapiens GN=HPGD PE=1 SV=1	PGDH_HUMAN	29 kDa	5.65044	1.55763	3.92	2.31	3.67	[0,0,0,0,0,0,0,0]	0.260328	1	1	1	1	1.3	1	1.1	1.3	1.2	1.3	1.2	1.2	1.1	1.3	1.3	1.2	1.5	1.1	1.3	1.4	1.4	1.3	1.6	1.3
1210	Phosphatidylinositol transfer protein beta isoform OS=Homo sapiens GN=PITPNB PE=1 SV=2	PIPNB_HUMAN	32 kDa	6.87295	2.05812	6.12	7.18	5.18	[0,0,0,0,0,0,0,0]	0.231245	1	1	1	0.7	0.9	1.1	0.9	0.9	1	0.9	0.9	1.1	1	0.9	1.2	1.1	1	1.2	0.8	0.8	1	0.9	0.8	1
1211	60S ribosomal protein L28 OS=Homo sapiens GN=RPL28 PE=1 SV=3	RL28_HUMAN	16 kDa	12.5239	2.7627	5.74	6.02	17.9	[0,0,0,0,0,0,0,0]	0.247879	1	1	1	1.1	1.2	0.8	1.1	1	0.8	0.9	1.1	0.7	1	1	0.6	1.1	1.2	0.8	0.9	0.8	0.7	0.9	1	0.6
1212	RUN and FYVE domain-containing protein 1 OS=Homo sapiens GN=RUFY1 PE=1 SV=2	RUFY1_HUMAN	80 kDa	5.51852	2.08845	0.418	0.623	0.706	[0,0,0,0,0,0,0,0]	0.239534	1	1	1	0.8	0.9	0.9	0.7	0.8	0.8	0.6	0.8	0.8	0.8	0.9	0.8	0.8	0.9	1	0.6	0.9	0.8	0.6	0.8	0.9
1213	Serum deprivation-response protein OS=Homo sapiens GN=SDPR PE=1 SV=3	SDPR_HUMAN	47 kDa	4.87954	2.06031	1.51	1.11	0.99	[0,0,0,1,0,0,0,1]	0.305335	1	1	1	0.8	0.9	1	1	1.3	1.5	0.9	1.1	1.4	0.7	0.9	0.9	0.7	0.9	1	1.1	1.6	1.8	1.1	1.5	2.1
1214	Probable glutamate--tRNA ligase, mitochondrial OS=Homo sapiens GN=EARS2 PE=1 SV=2	SYEM_HUMAN	59 kDa	8.98047	1.96637	0.446	0.389	0.745	[0,0,0,0,0,0,0,0]	0.24658	1	1	1	1.4	1	1	1.2	1	1.1	1.1	1.1	1	0.9	0.9	1	1.1	0.9	1.1	1	0.9	1	1.1	1.1	0.9
1215	Thyroid receptor-interacting protein 11 OS=Homo sapiens GN=TRIP11 PE=1 SV=3	TRIPB_HUMAN	228 kDa	4.93204	2.17062	0.0707	0.17	0.244	[0,0,0,0,0,0,0,0]	0.242106	1	1	1	1	1	0.9	0.9	0.9	1	0.8	0.9	0.9	0.8	1	1	1	1	1.1	0.7	0.9	1	0.9	1	1
1216	Serine-protein kinase ATM OS=Homo sapiens GN=ATM PE=1 SV=4	ATM_HUMAN	351 kDa	6.797	1.9393	0.0736	0.0573	0.0586	[0,0,0,0,0,0,0,0]	0.417121	1	1	1	1	1	1.3	0.9	1.3	0.7	1	1.3	1.2	0.9	1.3	1.5	0.9	1	1	0.8	1	0.9	0.8	1	0.7
1217	Protein S100-A10 OS=Homo sapiens GN=S100A10 PE=1 SV=2	S10AA_HUMAN	11 kDa	7.50949	1.94268	5.28	4	2.89	[0,0,0,0,0,0,-1,0]	0.228269	1	1	1	0.6	0.7	1	0.6	0.8	1.1	0.7	0.6	1.1	0.9	0.9	1.2	0.5	0.7	0.9	0.6	0.9	1.1	0.6	0.8	1.1
1218	Microfibril-associated glycoprotein 4 OS=Homo sapiens GN=MFAP4 PE=1 SV=2	MFAP4_HUMAN	29 kDa	5.30672	1.61788	1.62	1.16	2.81	[0,1,0,1,0,1,0,0]	0.28364	1	1	1	0.6	1.1	2	1.3	2.1	2.1	1.2	1.8	2.7	0.8	1.1	0.8	0.8	0.7	0.7	1.5	2	2.3	0.9	1.5	1.9
1219	Vacuolar protein sorting-associated protein 13A OS=Homo sapiens GN=VPS13A PE=1 SV=2	VP13A_HUMAN	360 kDa	6.26805	1.83828	0.0623	0.0368	0.057	[0,0,0,0,0,0,0,0]	0.260576	1	1	1	1.1	0.9	1	1.1	1.3	1.1	1	1	1.3	1	1.2	1.3	1	1	1.1	0.9	1	0.8	1	1.1	1
1220	Acyl-coenzyme A synthetase ACSM3, mitochondrial OS=Homo sapiens GN=ACSM3 PE=1 SV=2	ACSM3_HUMAN	66 kDa	9.45042	1.86787	1.33	0.973	1.31	[0,1,0,0,0,1,0,1]	0.265061	1	1	1	1.7	1.1	1.1	1.7	1.4	1.3	1.4	2	1.4	0.9	0.9	0.9	0.9	0.8	0.7	1.4	1.5	1.2	1.4	1.6	1.4
1221	Apolipoprotein L2 OS=Homo sapiens GN=APOL2 PE=1 SV=1	APOL2_HUMAN	37 kDa	6.73428	1.91677	2.8	2.31	2.37	[0,0,0,0,0,0,0,0]	0.243263	1	1	1	0.7	0.9	0.8	0.8	1.2	0.9	0.8	1.3	1	1	1.2	1	0.7	0.9	0.8	0.8	1.7	1.3	0.9	1.3	1.1
1222	ATP synthase subunit g, mitochondrial OS=Homo sapiens GN=ATP5L PE=1 SV=3	ATP5L_HUMAN	11 kDa	10.1329	1.71689	5.07	3.85	13.2	[0,0,0,0,0,0,0,0]	0.289724	1	1	1	1.2	1.2	1.1	1.3	1	1.1	1.3	1.6	1.3	0.9	1	1.1	1.1	1	1.2	1.1	0.9	1	1	1	1
1223	E3 ubiquitin-protein ligase CHIP OS=Homo sapiens GN=STUB1 PE=1 SV=2	CHIP_HUMAN	35 kDa	5.6836	2.24937	1.21	2.57	2.63	[0,0,0,0,0,0,0,0]	0.2399	1	1	1	0.9	0.9	0.9	0.9	1	1	0.8	0.9	1	0.8	1	1	0.8	0.9	0.9	0.9	1.1	1.4	1	1	1.3
1224	Coagulation factor V OS=Homo sapiens GN=F5 PE=1 SV=4	FA5_HUMAN	252 kDa	5.94809	1.77923	0.16	0.138	0.203	[0,0,0,0,0,0,0,0]	0.266011	1	1	1	1.7	1	1	1	0.8	0.9	1	0.8	0.8	1.2	1	0.9	1.1	1	0.8	1	0.7	0.8	0.9	0.7	0.8
1225	Inter-alpha-trypsin inhibitor heavy chain H1 OS=Homo sapiens GN=ITIH1 PE=1 SV=3	ITIH1_HUMAN	101 kDa	6.77827	1.76333	0.536	0.513	0.68	[0,0,0,0,0,0,0,0]	0.231754	1	1	1	1.2	0.9	1.2	1	0.9	1.1	0.9	0.9	1.1	1.1	1.1	1.1	1	1.1	1.3	0.9	0.9	1	1	0.9	1
1226	Pyridoxal-dependent decarboxylase domain-containing protein 1 OS=Homo sapiens GN=PDXDC1 PE=1 SV=2	PDXD1_HUMAN	87 kDa	5.05239	1.77923	0.593	0.45	0.636	[0,-1,0,-1,0,-1,0,-1]	0.246076	1	1	1	1	0.7	0.8	0.7	0.7	0.6	0.7	0.7	0.6	0.8	0.7	0.7	1.1	0.8	0.7	0.8	0.7	0.6	0.8	0.7	0.6
1227	Ran GTPase-activating protein 1 OS=Homo sapiens GN=RANGAP1 PE=1 SV=1	RAGP1_HUMAN	64 kDa	4.33038	1.74617	1.08	1.24	0.854	[0,0,0,0,0,0,0,0]	0.239537	1	1	1	0.9	0.9	0.8	0.8	0.9	0.8	0.8	0.8	0.8	1	1.1	1	0.9	1.3	1	0.8	0.8	0.9	0.9	0.8	0.8
1228	Regucalcin OS=Homo sapiens GN=RGN PE=1 SV=1	RGN_HUMAN	33 kDa	6.14332	1.79268	3.87	2.8	1.63	[0,0,0,0,0,0,0,1]	0.248161	1	1	1	1	1.2	1.3	1.2	1.4	1.4	1.4	1.3	1.4	1	1.1	1.1	1	1.2	1.4	1.3	1.5	1.5	1.6	1.7	2
1229	Rho GTPase-activating protein 1 OS=Homo sapiens GN=ARHGAP1 PE=1 SV=1	RHG01_HUMAN	50 kDa	6.23805	1.76733	1.52	1.59	1.17	[0,0,0,0,0,0,0,0]	0.2442	1	1	1	1	0.8	1.1	0.8	0.9	1	0.9	0.8	0.9	1	0.9	0.9	0.8	0.9	0.9	0.8	0.8	1	0.8	0.7	1
1230	Protein transport protein Sec24A OS=Homo sapiens GN=SEC24A PE=1 SV=2	SC24A_HUMAN	120 kDa	7.71561	1.51448	0.516	0.421	0.392	[0,0,0,0,0,0,0,0]	0.25136	1	1	1	1.1	0.9	0.9	1.1	0.8	0.9	0.9	0.9	0.9	1	0.8	0.9	1.1	0.8	1	1	0.8	0.8	0.9	0.8	0.8
1231	Calcium-binding mitochondrial carrier protein SCaMC-1 OS=Homo sapiens GN=SLC25A24 PE=1 SV=2	SCMC1_HUMAN	53 kDa	6.20639	1.83878	1.39	0.824	1.35	[0,0,0,0,0,0,0,0]	0.235363	1	1	1	0.9	1.3	1	0.9	1.1	1	0.9	1.1	1	0.9	1.1	1.1	0.7	1	0.9	0.8	1.1	1	0.8	1.2	1.1
1232	Trans-Golgi network integral membrane protein 2 OS=Homo sapiens GN=TGOLN2 PE=1 SV=2	TGON2_HUMAN	51 kDa	5.45298	1.81015	1.99	1.72	2.13	[0,0,0,0,0,0,0,0]	0.252283	1	1	1	1	0.9	0.9	0.9	1.1	0.9	0.9	0.8	0.8	1.2	1.2	1	1.3	1	1.1	0.8	1	0.9	1	1	1
1233	WASH complex subunit 7 OS=Homo sapiens GN=KIAA1033 PE=1 SV=2	WASH7_HUMAN	136 kDa	7.46789	2.00325	0.228	0.209	0.438	[0,0,0,0,0,0,0,0]	0.261826	1	1	1	0.9	1.1	1	0.9	0.8	0.9	0.9	0.9	0.8	0.8	0.9	1.1	0.9	1	1.1	0.9	0.8	0.8	0.9	0.8	0.8
1234	Bifunctional purine biosynthesis protein PURH OS=Homo sapiens GN=ATIC PE=1 SV=3	PUR9_HUMAN	65 kDa	6.70154	1.73552	0.398	1.57	1.03	[0,0,0,0,0,0,0,0]	0.292112	1	1	1	1	1	0.8	1.1	0.9	0.8	1	0.8	0.8	1.2	1	1.1	1	1.2	1	1	0.8	0.7	0.9	0.8	0.8
1235	NADPH:adrenodoxin oxidoreductase, mitochondrial OS=Homo sapiens GN=FDXR PE=1 SV=3	ADRO_HUMAN	54 kDa	8.56193	1.8646	1.11	1.04	1.33	[0,0,0,0,0,0,0,0]	0.236605	1	1	1	0.9	1.5	1.1	1.1	1.3	1	1.2	1.2	1.1	1	1.2	1.1	0.9	1	1	1.1	1.5	1.1	1.2	1.4	1.2
1236	ADP/ATP translocase 3 OS=Homo sapiens GN=SLC25A6 PE=1 SV=4	ADT3_HUMAN	33 kDa	10.2581	1.84265	26.6	22.8	28.5	[0,0,0,0,0,0,0,0]	0.312722	1	1	1	1.4	1	1.3	1.1	0.7	0.8	1	0.9	0.9	1	0.8	1	1.2	0.9	0.9	1	0.6	0.7	0.9	0.7	0.7
1237	Valacyclovir hydrolase OS=Homo sapiens GN=BPHL PE=1 SV=1	BPHL_HUMAN	33 kDa	9.58484	1.86622	2.11	2.21	2.6	[0,0,0,0,0,0,0,0]	0.25503	1	1	1	1	1	0.7	0.8	0.8	0.7	1.1	1	0.7	1	0.9	0.7	1	0.8	1	0.9	0.9	0.8	0.8	0.8	0.7
1238	Complement C1s subcomponent OS=Homo sapiens GN=C1S PE=1 SV=1	C1S_HUMAN	77 kDa	4.58629	1.65307	0.915	0.656	0.535	[0,0,0,0,0,0,0,0]	0.230576	1	1	1	1	0.9	1.1	0.8	0.9	1	0.9	0.9	1	1.1	1.1	1.2	1.1	1	1.2	0.9	1	1.1	0.9	0.9	1
1239	Clathrin light chain B OS=Homo sapiens GN=CLTB PE=1 SV=1	CLCB_HUMAN	25 kDa	4.285	1.92175	2.36	4.71	5.59	[0,0,0,1,0,0,0,0]	0.240951	1	1	1	0.8	0.9	0.9	0.9	1.4	1.2	0.9	1	1	1	1.1	1	0.9	0.9	1	1.2	1.9	1.8	1.2	1.4	1.6
1240	Calponin-3 OS=Homo sapiens GN=CNN3 PE=1 SV=1	CNN3_HUMAN	36 kDa	5.91923	1.72006	1.54	2.1	1.89	[0,0,0,0,0,0,0,0]	0.234782	1	1	1	0.8	1	0.9	0.7	0.9	0.9	0.8	0.9	0.9	1	1.1	1	0.8	0.8	0.9	0.8	0.9	0.9	0.8	0.9	0.9
1241	ATP-dependent RNA helicase DDX19B OS=Homo sapiens GN=DDX19B PE=1 SV=1	DD19B_HUMAN	54 kDa	6.21363	1.94967	1.82	0.81	1.62	[0,0,0,0,0,0,0,0]	0.245251	1	1	1	1	0.8	1	0.9	0.9	0.9	0.9	0.9	1	0.9	0.9	0.9	0.8	1	1	0.9	0.8	1	1	0.9	1
1242	Guanine nucleotide-binding protein G(q) subunit alpha OS=Homo sapiens GN=GNAQ PE=1 SV=4	GNAQ_HUMAN	42 kDa	5.36896	2.18925	2.25	1.88	1.93	[0,0,0,0,0,0,0,0]	0.230767	1	1	1	0.9	0.7	1.1	1	0.8	0.9	0.9	0.8	1.2	0.8	0.8	1	0.9	0.8	1.1	0.9	0.7	0.9	0.9	0.7	1
1243	Probable D-lactate dehydrogenase, mitochondrial OS=Homo sapiens GN=LDHD PE=1 SV=1	LDHD_HUMAN	55 kDa	6.6456	1.68613	1.08	1.4	2.08	[0,0,0,1,0,0,0,1]	0.280359	1	1	1	1	0.9	0.9	1.2	1.3	1.2	1.4	1.4	1.2	1	0.9	1	0.9	0.8	0.9	1.4	1.5	1.5	1.4	1.4	1.5
1244	Putative ribosomal RNA methyltransferase NOP2 OS=Homo sapiens GN=NOP2 PE=1 SV=2	NOP2_HUMAN	89 kDa	9.83294	2.06723	0.518	0.488	0.499	[0,0,0,0,0,0,0,0]	0.274052	1	1	1	1.2	1	0.8	0.8	0.8	0.7	0.8	0.9	0.6	1	1	0.9	0.9	1	0.9	0.8	0.9	0.7	0.9	0.8	0.7
1245	Proteasome subunit alpha type-3 OS=Homo sapiens GN=PSMA3 PE=1 SV=2	PSA3_HUMAN	28 kDa	4.96584	1.8982	3.08	3.22	3.8	[0,0,0,0,0,0,0,0]	0.253426	1	1	1	0.9	1.2	0.9	1.1	1.2	1	1.3	1.1	1	1.1	1.2	1.1	1	1.2	1	1.1	1.2	1	1.3	1.1	1.1
1246	Ras-related protein Rab-14 OS=Homo sapiens GN=RAB14 PE=1 SV=4	RAB14_HUMAN	24 kDa	6.1266	1.82688	3.09	7.14	9.8	[0,0,0,0,0,0,0,0]	0.247721	1	1	1	1.1	1	1	1.1	0.9	0.9	1.2	1	1	1.2	1	1	1.2	1.1	0.9	1	1	0.9	1.1	1	1
1247	RNA-binding protein Raly OS=Homo sapiens GN=RALY PE=1 SV=1	RALY_HUMAN	32 kDa	9.65598	1.91752	2.79	1.93	2.28	[0,0,0,0,0,0,0,0]	0.256877	1	1	1	0.9	1.1	0.8	0.7	0.9	0.7	0.7	0.9	0.7	1	1.1	0.8	0.8	1.2	0.7	0.8	1.1	0.9	0.8	0.9	0.7
1248	60S ribosomal protein L9 OS=Homo sapiens GN=RPL9 PE=1 SV=1	RL9_HUMAN	22 kDa	10.6184	2.26995	7.15	3.17	2.67	[0,0,0,0,0,0,0,0]	0.246995	1	1	1	1	1.1	0.9	1	1	0.9	1	1	0.8	1.1	1	0.8	1.1	1.2	0.9	1	1	0.8	1	1	0.8
1249	SUN domain-containing protein 2 OS=Homo sapiens GN=SUN2 PE=1 SV=3	SUN2_HUMAN	80 kDa	6.70686	1.97356	0.719	0.379	0.921	[0,0,0,0,0,0,0,0]	0.241481	1	1	1	0.9	0.9	1	0.9	1	1	0.9	0.9	1	1.1	1.1	1.2	0.9	0.8	0.9	1	1.1	1	1	0.9	1.1
1250	Thyroid hormone receptor-associated protein 3 OS=Homo sapiens GN=THRAP3 PE=1 SV=2	TR150_HUMAN	109 kDa	10.8201	2.67225	0.331	0.429	0.483	[0,0,0,0,0,0,0,0]	0.247995	1	1	1	0.8	1	0.6	0.7	0.9	0.6	0.7	1	0.7	0.9	1	0.7	0.8	1.1	0.7	0.7	1.1	0.7	0.7	1	0.7
1251	V-type proton ATPase subunit B, brain isoform OS=Homo sapiens GN=ATP6V1B2 PE=1 SV=3	VATB2_HUMAN	57 kDa	5.5476	1.82362	0.827	1.48	1.24	[0,0,0,0,0,0,0,0]	0.23421	1	1	1	1.1	1.1	1.1	1.1	1	1.1	1.1	1	1.2	1.2	1.1	1.3	0.9	1	1	1	0.9	1	1.1	1	1
1252	Beta-2-microglobulin OS=Homo sapiens GN=B2M PE=1 SV=1	B2MG_HUMAN	14 kDa	6.50995	1.90681	4.73	6.44	8.49	[0,0,0,1,0,0,0,0]	0.280287	1	1	1	0.9	1	0.9	1	1.3	1.3	0.9	1	1.2	1.1	1.1	1.1	0.9	0.9	0.8	1.3	2.3	1.6	1.2	1.4	1.5
1253	Protein 4.1 OS=Homo sapiens GN=EPB41 PE=1 SV=4	41_HUMAN	97 kDa	5.27295	2.03648	0.618	0.263	0.779	[0,0,0,0,0,0,0,0]	0.276031	1	1	1	2.1	0.9	1.2	0.9	0.9	1	0.9	0.8	1	1	0.8	0.9	1	1	1.1	0.8	0.9	0.9	0.9	0.8	1
1254	ADP-ribosylation factor 3 OS=Homo sapiens GN=ARF3 PE=1 SV=2	ARF3_HUMAN	21 kDa	7.60007	1.98459	25.7	16.7	17.1	[0,0,0,0,0,0,0,0]	0.242105	1	1	1	0.8	0.8	0.9	0.8	0.9	0.9	0.8	0.9	0.9	1.1	1	0.9	0.9	0.9	1.2	0.9	1	1.2	0.9	0.9	0.9
1255	Aflatoxin B1 aldehyde reductase member 2 OS=Homo sapiens GN=AKR7A2 PE=1 SV=3	ARK72_HUMAN	40 kDa	7.18465	1.71579	1.76	2.92	2.13	[0,0,0,0,0,0,0,0]	0.256412	1	1	1	1.3	1.3	1	1.3	1.1	1	1.4	1.2	1.1	1.2	1.1	1	1.2	1.2	0.8	1.4	1.2	1.1	1.5	1.2	1.2
1256	Cleft lip and palate transmembrane protein 1 OS=Homo sapiens GN=CLPTM1 PE=1 SV=1	CLPT1_HUMAN	76 kDa	6.24685	1.69601	0.503	0.662	0.677	[0,0,0,0,0,0,0,0]	0.24725	1	1	1	1.1	1	1.1	1.1	0.9	1	1	0.9	1.1	1.1	0.9	1.2	1.3	1.1	1.3	1	0.8	0.9	1	0.8	0.9
1257	Bifunctional coenzyme A synthase OS=Homo sapiens GN=COASY PE=1 SV=4	COASY_HUMAN	62 kDa	6.99012	1.74853	0.91	1.06	0.876	[0,0,0,0,0,0,0,0]	0.266522	1	1	1	1.5	1	0.9	1.2	0.9	0.8	1.3	1	0.9	1.2	0.9	0.8	1	1	0.9	1.1	0.8	0.8	1.2	0.9	0.8
1258	Diablo homolog, mitochondrial OS=Homo sapiens GN=DIABLO PE=1 SV=1	DBLOH_HUMAN	27 kDa	5.72099	1.99188	2.1	4.08	5.53	[0,0,0,0,0,0,0,0]	0.239383	1	1	1	0.9	1	0.9	1	1	1	1	0.9	0.9	1.1	1	1	0.9	1	1	1	1.1	1	1.1	1	1
1259	Extended synaptotagmin-2 OS=Homo sapiens GN=ESYT2 PE=1 SV=1	ESYT2_HUMAN	102 kDa	9.79804	1.95818	0.53	0.415	0.619	[0,0,0,0,0,0,0,0]	0.246238	1	1	1	1.1	0.9	1.1	1.1	0.8	0.9	1	0.9	1	1	0.9	1	1.1	0.9	0.9	1	0.7	0.9	1.1	0.8	0.9
1260	Four and a half LIM domains protein 1 OS=Homo sapiens GN=FHL1 PE=1 SV=4	FHL1_HUMAN	36 kDa	9.15475	1.90882	2.6	1.62	2.47	[0,0,0,0,0,0,-1,0]	0.245617	1	1	1	0.6	0.9	0.9	0.8	1.2	1.2	0.8	1.2	1.1	0.6	0.9	0.7	0.6	0.7	0.8	0.9	1.2	1.2	0.7	1.3	1.2
1261	Hydroxyacylglutathione hydrolase, mitochondrial OS=Homo sapiens GN=HAGH PE=1 SV=2	GLO2_HUMAN	34 kDa	8.22438	1.85136	1.73	1.56	2.13	[0,0,0,1,0,0,0,1]	0.243828	1	1	1	1.2	1.3	1.1	1.4	1.5	1.3	1.6	1.3	1.2	1.1	1.3	1.3	1.2	1.1	1.2	1.5	1.8	1.7	1.7	1.6	1.8
1262	Phospholipid hydroperoxide glutathione peroxidase, mitochondrial OS=Homo sapiens GN=GPX4 PE=1 SV=3	GPX4_HUMAN	22 kDa	8.48038	1.81619	6.9	3.7	5.34	[0,0,0,0,0,0,0,0]	0.231763	1	1	1	0.9	1.1	1.1	1.2	1.2	1.1	0.9	1.2	1.1	0.9	1.1	1	1.1	1.1	1.1	1.1	1.3	1.2	1.1	1.3	1.1
1263	NADH dehydrogenase [ubiquinone] 1 alpha subcomplex subunit 2 OS=Homo sapiens GN=NDUFA2 PE=1 SV=3	NDUA2_HUMAN	11 kDa	10.1138	2.07242	10.4	4.23	15	[0,0,0,1,0,0,0,1]	0.249552	1	1	1	1.2	1	1	1.2	1.3	1.3	1.2	1.2	1.1	1.1	1.1	0.9	1	1	0.8	1.6	2	1.9	1.6	1.5	1.5
1264	Perilipin-2 OS=Homo sapiens GN=PLIN2 PE=1 SV=2	PLIN2_HUMAN	48 kDa	6.7962	1.7316	3.44	1.89	0.838	[0,0,1,0,0,0,0,0]	0.269753	1	1	1	1.1	0.8	1	0.7	0.7	0.8	0.9	0.8	0.9	2.5	1.7	1.8	1.1	1.2	1.1	0.9	0.9	1.1	0.9	0.9	1
1265	Lysosomal protective protein OS=Homo sapiens GN=CTSA PE=1 SV=2	PPGB_HUMAN	54 kDa	6.59366	1.62635	1.35	0.911	0.932	[0,0,0,0,0,0,0,0]	0.241854	1	1	1	0.9	1.1	1	0.9	1.1	1	1	0.9	0.9	1	1.1	1	0.9	1.2	1.1	0.9	1.1	0.9	0.9	1	0.9
1266	Retinol dehydrogenase 11 OS=Homo sapiens GN=RDH11 PE=1 SV=2	RDH11_HUMAN	35 kDa	9.0605	1.69412	3.04	2.5	2.89	[0,0,0,0,0,0,0,0]	0.256626	1	1	1	1.1	1	1.1	1.2	1	1.1	1	1	1.1	1	0.9	1	1.2	1.3	1.3	1.1	0.8	1.1	1	0.9	1
1267	40S ribosomal protein S23 OS=Homo sapiens GN=RPS23 PE=1 SV=3	RS23_HUMAN	16 kDa	11.2256	2.3093	3.59	14.3	11.8	[0,0,0,0,0,0,0,0]	0.249934	1	1	1	0.9	1.1	0.8	0.9	1	0.8	0.8	1	0.6	1	1	0.7	1	1.2	0.7	0.8	1	0.7	0.9	1.1	0.6
1268	Helicase SKI2W OS=Homo sapiens GN=SKIV2L PE=1 SV=3	SKIV2_HUMAN	138 kDa	5.94791	1.81063	0.341	0.326	0.539	[0,0,0,0,0,0,0,0]	0.261278	1	1	1	1.1	1	1	1	0.9	0.9	1.1	1	1	1.1	1	1.1	0.9	1	0.9	1	0.9	0.9	1.1	0.9	0.9
1269	Solute carrier organic anion transporter family member 1B1 OS=Homo sapiens GN=SLCO1B1 PE=1 SV=2	SO1B1_HUMAN	76 kDa	8.68342	1.53923	0.696	0.729	0.536	[0,1,0,0,0,0,0,0]	0.2607	1	1	1	1.1	1.2	1.2	1.5	1.3	1.7	1.3	1.5	1.5	0.9	1	1.2	1.2	1.3	1.1	1.3	1	1.2	1.1	1.2	1.2
1270	Transmembrane emp24 domain-containing protein 7 OS=Homo sapiens GN=TMED7 PE=1 SV=2	TMED7_HUMAN	25 kDa	6.90024	1.83835	2.8	2.47	3.53	[0,0,0,0,0,0,0,0]	0.229847	1	1	1	1	0.9	1.1	1	1	1.1	0.8	0.9	1	0.9	0.9	1.1	1	0.9	0.9	0.8	0.9	0.9	0.8	0.8	0.9
1271	Collagen alpha-1(IV) chain OS=Homo sapiens GN=COL4A1 PE=1 SV=3	CO4A1_HUMAN	161 kDa	8.417	1.19443	0.101	0.175	0.229	[0,0,0,-1,0,-1,0,-1]	0.286591	1	1	1	0.8	1.2	0.9	0.7	0.8	0.7	0.5	0.7	0.6	0.9	0.9	0.9	0.9	1	1.1	0.7	0.8	0.6	0.7	0.7	0.6
1272	3-hydroxyisobutyrate dehydrogenase, mitochondrial OS=Homo sapiens GN=HIBADH PE=1 SV=2	3HIDH_HUMAN	35 kDa	8.25552	1.52554	2.72	1.94	2.27	[0,0,0,0,0,0,0,0]	0.26732	1	1	1	1.3	1.2	1.1	1.3	1	1.1	1.7	1.1	1.2	1.3	1.1	1.3	1.1	0.8	1	1.4	1.1	1.1	1.5	1.2	1.3
1273	ATP-binding cassette sub-family F member 1 OS=Homo sapiens GN=ABCF1 PE=1 SV=2	ABCF1_HUMAN	96 kDa	6.76993	2.24815	0.475	0.354	0.409	[0,0,0,0,0,0,0,0]	0.249154	1	1	1	1	1	1	0.9	0.8	0.9	1	0.8	0.9	1.1	0.9	1.1	1	1.1	1.1	0.9	0.8	0.8	1	0.8	0.8
1274	Coiled-coil domain-containing protein 93 OS=Homo sapiens GN=CCDC93 PE=1 SV=2	CCD93_HUMAN	73 kDa	8.39031	2.36921	0.464	0.85	0.637	[0,0,0,0,0,0,0,0]	0.277073	1	1	1	0.8	0.9	1.1	0.9	1	1.1	0.9	0.9	1	0.8	0.9	1	0.8	0.9	1	0.9	1.1	1.2	0.9	1	1.1
1275	Cystathionine gamma-lyase OS=Homo sapiens GN=CTH PE=1 SV=3	CGL_HUMAN	45 kDa	6.68822	1.5723	1.84	1.36	1.07	[0,0,0,0,0,1,0,1]	0.2662	1	1	1	1.1	1.2	1.4	1.4	1.4	1.4	1.4	1.7	1.7	1	1.1	1.1	1.4	1	1.2	1.4	1.3	1.4	1.5	1.8	1.6
1276	Complement component C8 beta chain OS=Homo sapiens GN=C8B PE=1 SV=3	CO8B_HUMAN	67 kDa	8.17283	1.97286	1.1	0.955	1.18	[0,0,0,0,0,0,0,0]	0.252069	1	1	1	1.3	1	1.2	0.9	1	1.1	0.9	1	1.2	1.1	1.2	1.1	1.4	1.3	1.5	1.1	1.2	1.3	0.9	1	1.1
1277	Cytochrome b-245 heavy chain OS=Homo sapiens GN=CYBB PE=1 SV=2	CY24B_HUMAN	65 kDa	8.76295	1.74537	0.946	0.805	0.916	[0,0,0,0,0,0,0,0]	0.27096	1	1	1	0.8	0.9	1.2	0.9	1	1.2	0.8	1	1.3	0.7	0.8	1.2	0.8	0.8	1	0.8	0.8	1.1	0.7	0.8	1.1
1278	Dihydropteridine reductase OS=Homo sapiens GN=QDPR PE=1 SV=2	DHPR_HUMAN	26 kDa	7.45352	1.54455	5.75	1.65	4.61	[0,0,0,0,0,0,0,0]	0.250476	1	1	1	1.2	1.2	1.1	1.2	1.1	1.1	1.3	1.3	1.2	1	1	1	1.2	1.1	1	1.2	1.1	1.2	1.3	1.3	1.3
1279	Dynamin-1-like protein OS=Homo sapiens GN=DNM1L PE=1 SV=2	DNM1L_HUMAN	82 kDa	6.79652	1.96632	0.577	0.805	0.494	[0,0,0,0,0,0,0,0]	0.242017	1	1	1	0.9	0.8	0.8	0.8	0.8	0.8	0.8	0.8	0.7	0.9	0.9	0.8	0.8	0.8	0.8	0.8	0.9	0.8	0.9	0.9	0.8
1280	Glutathione reductase, mitochondrial OS=Homo sapiens GN=GSR PE=1 SV=2	GSHR_HUMAN	56 kDa	8.65528	1.6872	1.29	0.671	1.01	[0,0,0,0,0,0,0,0]	0.229411	1	1	1	1	1.2	1.1	1	1.1	1.2	1	1.1	1.2	1	1.1	1.2	0.9	1.1	1.2	0.9	1	1.2	1	1.1	1.2
1281	Delta-aminolevulinic acid dehydratase OS=Homo sapiens GN=ALAD PE=1 SV=1	HEM2_HUMAN	36 kDa	6.77853	1.77152	1.33	1.4	1.65	[0,0,0,0,0,0,0,0]	0.265132	1	1	1	1.1	1.1	1	1.2	1.1	1	1.4	1.3	1.1	1.1	1	1.1	1.1	1	0.7	1.3	0.9	1	1.4	1.1	1.1
1282	Heparin cofactor 2 OS=Homo sapiens GN=SERPIND1 PE=1 SV=3	HEP2_HUMAN	57 kDa	6.89391	1.86469	1.14	0.855	0.581	[0,0,0,0,0,0,0,0]	0.270293	1	1	1	1.1	0.8	0.9	0.9	0.8	0.8	0.8	0.8	0.9	1	0.9	1	1.3	1.2	1	0.9	0.8	0.8	0.8	0.7	0.7
1283	IST1 homolog OS=Homo sapiens GN=IST1 PE=1 SV=1	IST1_HUMAN	40 kDa	4.97423	1.8008	1.97	1.06	1.87	[0,0,0,0,0,0,0,0]	0.264631	1	1	1	1.1	0.8	1	0.9	0.9	0.9	1.1	0.9	1	1.1	0.9	1	1	0.8	1	0.9	0.8	0.9	0.9	0.8	0.9
1284	Phosphorylase b kinase regulatory subunit beta OS=Homo sapiens GN=PHKB PE=1 SV=3	KPBB_HUMAN	125 kDa	6.93605	1.8979	0.418	0.296	0.338	[0,0,0,0,0,0,0,0]	0.235592	1	1	1	1.2	1	1.1	1.3	1.2	1.1	1.1	1.3	1.5	1	0.9	1.3	1	0.9	1.1	1.1	0.9	1.2	1.1	1	1.2
1285	Phosphoribosyl pyrophosphate synthase-associated protein 1 OS=Homo sapiens GN=PRPSAP1 PE=1 SV=2	KPRA_HUMAN	39 kDa	7.21976	1.89087	2	0.908	2.14	[0,0,0,0,0,0,0,0]	0.264138	1	1	1	1	1.1	1	1.2	1	0.8	1	1.1	0.9	1.2	1.1	1	1	1	0.7	1	1	0.8	1	1	0.7
1286	Mitogen-activated protein kinase 1 OS=Homo sapiens GN=MAPK1 PE=1 SV=3	MK01_HUMAN	41 kDa	6.98566	1.89372	1.64	1.93	1.36	[0,0,0,0,0,0,0,0]	0.256868	1	1	1	0.8	0.9	1	0.8	0.9	0.9	0.7	0.8	0.8	0.9	0.9	0.9	1	1.2	1.1	0.8	0.9	0.9	0.7	0.8	0.7
1287	NADH dehydrogenase [ubiquinone] 1 alpha subcomplex subunit 8 OS=Homo sapiens GN=NDUFA8 PE=1 SV=3	NDUA8_HUMAN	20 kDa	7.73711	2.19081	2.34	3.03	3.79	[0,1,0,1,0,0,0,1]	0.272881	1	1	1	1.1	0.9	1.1	1.2	1.6	1.6	1.4	1.4	1.3	1.3	1.2	1.1	0.9	0.7	0.8	2	2.9	2.4	1.8	1.8	2
1288	Proteoglycan 4 OS=Homo sapiens GN=PRG4 PE=1 SV=2	PRG4_HUMAN	151 kDa	10.1563	1.86066	0.254	0.162	0.329	[0,0,0,0,0,0,0,0]	0.250872	1	1	1	1	1.2	0.8	1	1.2	0.9	0.8	1.1	0.9	0.9	1.2	1.1	0.9	1.3	1	0.9	1.1	0.9	1	1.2	1
1289	Vitamin K-dependent protein S OS=Homo sapiens GN=PROS1 PE=1 SV=1	PROS_HUMAN	75 kDa	5.36942	1.72864	1.11	1.07	0.763	[0,0,0,0,0,0,0,0]	0.238799	1	1	1	1.1	0.9	0.9	0.8	0.9	0.9	0.8	0.8	0.9	1.2	1.2	1.1	1.4	1.2	1.3	0.9	1.1	0.9	0.8	0.9	0.9
1290	Proteasome subunit alpha type-1 OS=Homo sapiens GN=PSMA1 PE=1 SV=1	PSA1_HUMAN	30 kDa	6.60007	1.95688	3.3	2.6	3.08	[0,0,0,0,0,0,0,0]	0.249728	1	1	1	0.9	1.1	1	1.1	1.2	1.1	1.1	1.2	1.1	1.1	1.2	1	1	1.2	1	1	1.2	1.1	1.2	1.3	1.3
1291	RNA-binding protein 12B OS=Homo sapiens GN=RBM12B PE=1 SV=2	RB12B_HUMAN	118 kDa	6.79233	2.48646	0.202	0.352	0.478	[0,0,0,0,0,0,0,0]	0.228253	1	1	1	0.8	0.8	0.7	0.8	0.8	0.7	0.8	0.7	0.6	1	1	0.9	0.9	0.9	0.8	0.8	0.9	0.7	0.8	0.8	0.7
1292	Transducin beta-like protein 2 OS=Homo sapiens GN=TBL2 PE=1 SV=1	TBL2_HUMAN	50 kDa	10.0184	2.00866	1.39	1.16	1.66	[0,0,0,0,0,0,0,0]	0.240115	1	1	1	1	0.9	0.9	0.9	0.9	0.8	0.8	0.9	0.7	0.8	0.8	0.8	1	1.2	1	0.8	0.8	0.8	0.8	0.8	0.7
1293	Tubulointerstitial nephritis antigen-like OS=Homo sapiens GN=TINAGL1 PE=1 SV=1	TINAL_HUMAN	52 kDa	6.9839	1.79011	0.914	1.35	0.75	[0,0,0,1,0,0,0,1]	0.274875	1	1	1	0.9	1	1.1	1.2	1.4	1.4	0.9	1.2	1.3	0.9	1.1	1.1	0.8	0.9	0.9	1.4	1.6	1.7	1.4	1.5	1.8
1294	Alpha-taxilin OS=Homo sapiens GN=TXLNA PE=1 SV=3	TXLNA_HUMAN	62 kDa	6.47126	2.33982	1.02	1.18	0.788	[0,0,0,0,0,0,0,0]	0.229256	1	1	1	0.8	0.9	0.7	0.8	0.9	0.7	0.7	0.8	0.6	0.9	1.1	0.8	0.9	1.1	0.9	0.8	0.9	0.8	0.8	0.9	0.8
1295	Guanine nucleotide exchange factor VAV2 OS=Homo sapiens GN=VAV2 PE=1 SV=2	VAV2_HUMAN	101 kDa	7.08163	2.02633	0.401	0.291	0.681	[0,0,0,0,0,0,0,0]	0.28327	1	1	1	1	1	1	0.9	1	1	1	1.1	1.1	1	1	1.1	0.9	1.2	1	0.9	1.1	0.9	0.9	0.9	0.9
1296	Niban-like protein 1 OS=Homo sapiens GN=FAM129B PE=1 SV=3	NIBL1_HUMAN	84 kDa	6.11049	1.87603	0.446	0.524	0.536	[0,0,0,0,0,0,0,-1]	0.246905	1	1	1	0.7	0.8	1.1	0.9	0.9	1	0.8	0.8	1.1	0.6	0.7	1	0.8	0.8	1	0.7	0.6	0.8	0.6	0.7	0.8
1297	60S ribosomal protein L27 OS=Homo sapiens GN=RPL27 PE=1 SV=2	RL27_HUMAN	16 kDa	11.2341	2.64015	4.56	3.76	6.16	[0,0,0,0,0,0,0,0]	0.258589	1	1	1	1.1	1.4	0.6	0.9	1	0.7	1.1	1.1	0.6	1	1.2	0.6	0.9	1.3	0.6	0.8	1.3	1	0.9	1.3	0.8
1298	Beta-galactosidase OS=Homo sapiens GN=GLB1 PE=1 SV=2	BGAL_HUMAN	76 kDa	6.55269	1.60914	0.503	0.527	0.539	[0,0,0,0,0,0,0,0]	0.245403	1	1	1	1.1	1	1.2	1.2	0.8	1	1.2	1	1.1	1	1	1.3	1	1	1.3	1	0.7	0.9	1	0.9	0.9
1299	S-methylmethionine--homocysteine S-methyltransferase BHMT2 OS=Homo sapiens GN=BHMT2 PE=1 SV=1	BHMT2_HUMAN	40 kDa	5.6769	1.85573	2.7	3.14	2.59	[0,0,0,0,0,1,0,1]	0.255922	1	1	1	1.1	1	1.2	1.3	1.3	1.3	1.3	1.8	1.6	0.9	1	1.1	1	0.9	1.1	1.3	1.1	1.4	1.5	1.4	1.5
1300	Calpain-2 catalytic subunit OS=Homo sapiens GN=CAPN2 PE=1 SV=6	CAN2_HUMAN	80 kDa	4.6048	1.9791	0.594	0.622	1.01	[0,0,0,0,0,0,0,0]	0.255721	1	1	1	0.9	0.9	1	0.9	0.8	0.9	0.9	0.9	0.9	1	0.9	1.1	0.9	1.1	1	0.9	0.7	0.8	0.8	0.8	0.8
1301	Cell cycle and apoptosis regulator protein 2 OS=Homo sapiens GN=CCAR2 PE=1 SV=2	CCAR2_HUMAN	103 kDa	4.89005	1.89103	0.481	0.602	0.422	[0,0,0,0,0,0,0,0]	0.255752	1	1	1	0.9	1	1.1	0.9	0.9	1	0.8	0.9	1	0.9	0.9	1	0.8	0.8	0.9	0.9	0.8	0.9	0.9	0.9	0.9
1302	Citrate lyase subunit beta-like protein, mitochondrial OS=Homo sapiens GN=CLYBL PE=2 SV=2	CLYBL_HUMAN	37 kDa	9.11615	1.87738	2.77	2.29	2.64	[0,0,0,0,0,0,0,1]	0.242935	1	1	1	1.2	1.4	1.2	1.3	1.3	1.2	1.6	1.3	1.3	1.1	1	1.1	1.1	0.9	0.9	1.3	1.4	1.2	1.4	1.4	1.5
1303	Protein canopy homolog 2 OS=Homo sapiens GN=CNPY2 PE=1 SV=1	CNPY2_HUMAN	21 kDa	4.55105	2.00549	2.75	5.1	5.22	[0,0,0,0,0,0,0,0]	0.243937	1	1	1	1.2	0.7	0.9	1	0.8	1	1.2	0.7	0.9	1.4	0.9	0.9	1.2	0.8	1	1.2	1	1	1.4	1	1.3
1304	COP9 signalosome complex subunit 1 OS=Homo sapiens GN=GPS1 PE=1 SV=4	CSN1_HUMAN	56 kDa	6.73124	1.94829	0.846	0.414	1.02	[0,0,0,0,0,0,0,0]	0.24383	1	1	1	1	0.8	1	0.9	0.8	0.9	0.9	0.8	1.1	0.9	0.8	1.2	0.9	1	1.2	0.8	0.7	0.8	0.7	0.7	0.9
1305	Farnesyl pyrophosphate synthase OS=Homo sapiens GN=FDPS PE=1 SV=4	FPPS_HUMAN	48 kDa	6.02155	1.92566	1.16	1.07	1.39	[0,0,0,-1,0,0,0,0]	0.287872	1	1	1	1	1.1	0.8	0.8	0.7	0.6	0.8	0.7	0.7	1.1	1.1	0.8	1.2	1.7	1	0.7	0.8	0.6	0.7	0.8	0.7
1306	Minor histocompatibility antigen H13 OS=Homo sapiens GN=HM13 PE=1 SV=1	HM13_HUMAN	41 kDa	6.39844	1.45793	1.63	1.92	1.75	[0,0,0,-1,0,0,0,-1]	0.254299	1	1	1	0.9	0.8	1	0.9	0.6	0.7	0.8	0.7	0.7	0.9	0.8	0.8	1.2	0.9	1.1	0.7	0.5	0.5	0.6	0.6	0.5
1307	Leukocyte elastase inhibitor OS=Homo sapiens GN=SERPINB1 PE=1 SV=1	ILEU_HUMAN	43 kDa	6.19443	1.82876	1.96	2.55	1.88	[0,0,0,0,0,0,0,0]	0.228792	1	1	1	1.1	0.9	1	0.9	0.8	0.9	1.1	0.8	1	1.1	0.9	1	1.2	1	1.1	0.9	0.8	0.9	1	0.8	0.9
1308	Keratin, type II cytoskeletal 1 OS=Homo sapiens GN=KRT1 PE=1 SV=6	K2C1_HUMAN	66 kDa	8.33119	1.68899	1.02	2.06	2.1	[0,0,0,0,0,0,0,0]	0.244445	1	1	1	1.2	0.8	1.3	1.1	0.9	0.9	0.9	0.8	0.9	1.1	0.7	0.9	1	0.8	0.8	1	0.9	0.8	1.4	0.8	1
1309	Cation-dependent mannose-6-phosphate receptor OS=Homo sapiens GN=M6PR PE=1 SV=1	MPRD_HUMAN	31 kDa	5.64349	1.79458	1.44	1.77	1.54	[0,0,0,0,0,0,0,0]	0.242557	1	1	1	0.7	0.9	0.9	0.7	0.9	0.9	0.7	0.8	0.8	0.8	0.9	0.9	0.7	0.9	0.9	0.7	1	0.9	0.7	0.8	0.8
1310	Canalicular multispecific organic anion transporter 1 OS=Homo sapiens GN=ABCC2 PE=1 SV=3	MRP2_HUMAN	174 kDa	8.46188	1.76824	0.284	0.118	0.305	[0,0,0,0,0,0,0,0]	0.3014	1	1	1	1	1	0.8	1	1	0.9	1	1.4	0.9	1	1.1	0.9	0.9	0.8	0.8	1	1	0.9	1	1	0.8
1311	Pre-mRNA-processing factor 19 OS=Homo sapiens GN=PRPF19 PE=1 SV=1	PRP19_HUMAN	55 kDa	6.59959	1.62738	0.961	1.13	0.915	[0,0,0,0,0,0,0,0]	0.24336	1	1	1	0.9	1	1	0.9	0.9	0.9	0.8	0.9	0.9	0.9	1	1	0.9	1	1	0.8	0.9	0.8	0.8	0.9	0.8
1312	RNA-binding protein 14 OS=Homo sapiens GN=RBM14 PE=1 SV=2	RBM14_HUMAN	69 kDa	9.92448	1.53043	0.493	1	1.22	[0,0,0,0,0,0,0,0]	0.242789	1	1	1	1	0.9	0.8	0.8	0.8	0.7	0.7	0.9	0.7	0.9	0.9	0.8	0.9	0.9	0.7	0.8	0.9	0.7	0.7	0.8	0.7
1313	Stromal cell-derived factor 2-like protein 1 OS=Homo sapiens GN=SDF2L1 PE=1 SV=2	SDF2L_HUMAN	24 kDa	7.0384	1.54968	4.42	6.34	4.02	[0,0,0,0,0,0,0,0]	0.257276	1	1	1	1	0.9	0.9	1	1.2	1.1	0.9	1	0.9	1.1	1.2	0.9	1.1	1.2	0.9	1.1	1.8	1.5	1.1	1.2	1.2
1314	Sorting nexin-1 OS=Homo sapiens GN=SNX1 PE=1 SV=3	SNX1_HUMAN	59 kDa	4.80468	2.01992	2.03	1.14	0.94	[0,0,0,0,0,0,0,0]	0.242203	1	1	1	1	0.9	0.9	1	1	1	1	0.9	1	1.2	1	1.1	1	0.9	0.9	1	0.9	1	1.1	0.9	1.1
1315	60S ribosomal protein L30 OS=Homo sapiens GN=RPL30 PE=1 SV=2	RL30_HUMAN	13 kDa	10.1289	2.01957	7.14	20.9	21.3	[0,0,0,0,0,0,0,0]	0.251279	1	1	1	1.1	1.1	0.9	1	1.1	0.8	1.1	1.1	0.8	1	1	0.8	1.1	1.1	0.9	1	1	0.9	1.1	1.2	0.9
1316	Histone H1.2 OS=Homo sapiens GN=HIST1H1C PE=1 SV=2	H12_HUMAN	21 kDa	11.7149	2.09685	135	91	194	[0,-1,-1,-1,0,-1,0,-1]	0.283099	1	1	1	1.3	0.8	0.6	0.6	0.6	0.5	0.5	0.5	0.4	0.6	0.6	0.4	1	1	0.6	0.5	0.4	0.4	0.5	0.4	0.3
1317	Actin-related protein 2/3 complex subunit 5 OS=Homo sapiens GN=ARPC5 PE=1 SV=3	ARPC5_HUMAN	16 kDa	5.29625	1.83503	10.1	15.9	4.56	[0,0,0,0,0,0,0,0]	0.225276	1	1	1	0.8	0.9	1.1	0.8	0.9	1.1	0.8	0.8	1	0.9	0.9	1	0.9	1	1	0.9	1.1	1.3	0.9	0.9	1.2
1318	Acylpyruvase FAHD1, mitochondrial OS=Homo sapiens GN=FAHD1 PE=1 SV=2	FAHD1_HUMAN	25 kDa	7.45678	1.79897	2.02	4.15	5.75	[0,0,0,0,0,0,0,0]	0.258855	1	1	1	1.1	1.5	1.4	1.1	1	1	1.3	1.1	1.1	1	1.2	1.3	1.2	1.5	1.2	1.1	1.1	1	1.3	1.2	1.2
1319	Transformation/transcription domain-associated protein OS=Homo sapiens GN=TRRAP PE=1 SV=3	TRRAP_HUMAN	438 kDa	8.26125	1.82062	0.0362	0.0535	0.104	[0,0,0,0,0,0,0,0]	0.300437	1	1	1	1	0.9	0.9	1.3	0.9	0.9	1.4	1.1	1	1	0.9	1	1	1.1	1	1.4	0.9	0.9	1.1	0.9	0.8
1320	Dynein heavy chain 5, axonemal OS=Homo sapiens GN=DNAH5 PE=1 SV=3	DYH5_HUMAN	529 kDa	5.95497	1.9528	0.0606	0.0505	0.0517	[0,0,0,0,0,0,1,0]	0.282355	1	1	1	0.9	0.9	0.9	0.8	1	0.9	0.9	1	1	1.1	1	1	1	1.2	2.6	0.8	0.9	0.9	0.8	0.8	1
1321	Acyl-CoA-binding domain-containing protein 5 OS=Homo sapiens GN=ACBD5 PE=1 SV=1	ACBD5_HUMAN	60 kDa	4.97651	1.94169	0.674	1	1.14	[0,0,0,0,0,0,0,0]	0.266087	1	1	1	0.9	0.9	0.8	0.8	0.9	0.8	1	0.9	0.7	1.1	1	0.7	1	0.8	0.7	1	1	0.8	1	0.9	0.8
1322	Apolipoprotein C-II OS=Homo sapiens GN=APOC2 PE=1 SV=1	APOC2_HUMAN	11 kDa	4.3624	1.63396	3.75	5.42	7.54	[0,0,0,0,0,0,0,0]	0.246676	1	1	1	1	0.8	0.8	0.8	1	1	0.9	0.8	0.8	1.3	1.1	0.8	0.9	1	0.8	1.1	1.6	1.1	1.3	1.2	1.3
1323	Tyrosine-protein kinase BAZ1B OS=Homo sapiens GN=BAZ1B PE=1 SV=2	BAZ1B_HUMAN	171 kDa	8.69703	2.35915	0.222	0.304	0.311	[0,0,0,0,0,0,0,0]	0.277696	1	1	1	0.9	0.9	0.8	0.9	0.8	0.9	0.9	0.8	0.8	1.1	1	1	0.9	1	1	0.8	0.8	0.7	0.9	0.8	0.8
1324	CDGSH iron-sulfur domain-containing protein 2 OS=Homo sapiens GN=CISD2 PE=1 SV=1	CISD2_HUMAN	15 kDa	10.2498	2.00015	7.67	12.5	8.22	[0,0,0,0,0,0,0,0]	0.247522	1	1	1	1.2	1.1	1	1.1	1.1	0.9	1	1	1	1	1	1	1.1	1.1	1	1	0.9	0.8	0.9	1	0.7
1325	Chloride intracellular channel protein 1 OS=Homo sapiens GN=CLIC1 PE=1 SV=4	CLIC1_HUMAN	27 kDa	4.81632	1.79407	2.51	4.14	2.69	[0,0,0,0,0,0,0,0]	0.24614	1	1	1	1	0.9	1	0.7	0.7	0.8	0.9	0.7	0.8	1.2	1	1.1	1	1.1	1.2	0.7	0.8	0.7	0.8	0.7	0.7
1326	Endoplasmic reticulum lectin 1 OS=Homo sapiens GN=ERLEC1 PE=1 SV=1	ERLEC_HUMAN	55 kDa	6.23624	1.86443	0.969	0.596	1.29	[0,0,0,0,0,0,0,0]	0.254185	1	1	1	1	0.8	0.8	0.8	0.9	0.8	0.9	0.9	0.8	1.2	1	1	1	0.9	0.9	0.9	1.2	0.8	0.9	1	0.9
1327	Exocyst complex component 4 OS=Homo sapiens GN=EXOC4 PE=1 SV=1	EXOC4_HUMAN	111 kDa	6.45443	1.97175	0.325	0.38	0.308	[0,0,0,0,0,0,0,0]	0.240364	1	1	1	0.8	0.9	0.8	0.7	0.9	0.8	0.7	1	0.8	0.8	1	0.9	0.9	1	0.9	0.7	0.8	0.6	0.7	0.9	0.7
1328	Coagulation factor XIII A chain OS=Homo sapiens GN=F13A1 PE=1 SV=4	F13A_HUMAN	83 kDa	5.94751	1.91624	0.624	0.654	0.543	[0,-1,0,0,0,0,0,-1]	0.246754	1	1	1	0.9	0.8	1.1	0.7	0.7	0.7	0.7	0.6	0.8	1	0.7	1.1	1	0.7	1	0.8	0.6	0.7	0.7	0.6	0.7
1329	Glyoxalase domain-containing protein 4 OS=Homo sapiens GN=GLOD4 PE=1 SV=1	GLOD4_HUMAN	35 kDa	5.27975	1.81591	1.9	1.27	2.33	[0,0,0,0,0,0,0,1]	0.244182	1	1	1	1.1	1.3	1.2	1.1	1.2	1.2	1.4	1	1.3	1.2	1.3	1.5	1.1	1.2	1.3	1.1	1.3	1.6	1.4	1.3	1.6
1330	Glycerol kinase OS=Homo sapiens GN=GK PE=1 SV=3	GLPK_HUMAN	61 kDa	6.50514	1.6086	1.03	0.604	0.897	[0,0,0,0,0,0,0,0]	0.261814	1	1	1	1.5	1	1	1.1	0.9	1	1.1	1	1	0.9	1	1.1	1.2	1	1.1	1	1	1.1	1	1.1	1
1331	Glutathione peroxidase 1 OS=Homo sapiens GN=GPX1 PE=1 SV=4	GPX1_HUMAN	22 kDa	6.50974	1.70099	5.94	2.57	3.82	[0,0,0,1,0,0,0,1]	0.24586	1	1	1	0.9	1.2	1.3	1.2	1.3	1.4	1.2	1.4	1.4	0.9	1.1	1.1	0.9	1	1.1	1.2	1.6	1.8	1.4	1.6	1.9
1332	Hippocalcin-like protein 1 OS=Homo sapiens GN=HPCAL1 PE=1 SV=3	HPCL1_HUMAN	22 kDa	4.98652	2.07352	2.92	3.66	13.5	[0,0,0,0,0,0,0,0]	0.244661	1	1	1	1.2	0.8	0.8	1.1	0.9	0.9	1.1	0.8	0.8	1.2	1.1	1	0.9	0.7	0.7	1.1	1.6	1.2	1.3	1.2	1.1
1333	Gamma-interferon-inducible protein 16 OS=Homo sapiens GN=IFI16 PE=1 SV=3	IF16_HUMAN	88 kDa	9.89737	1.9886	0.472	0.668	0.451	[0,0,0,0,0,0,0,0]	0.243843	1	1	1	0.9	0.8	0.9	0.9	0.9	1	0.9	0.9	0.9	0.9	0.9	0.9	0.9	0.9	0.8	0.9	1	1.2	0.9	0.9	1.1
1334	Eukaryotic translation initiation factor 5A-1 OS=Homo sapiens GN=EIF5A PE=1 SV=2	IF5A1_HUMAN	17 kDa	4.8635	1.79026	6.16	9.73	9.96	[0,0,0,0,0,0,0,0]	0.2505	1	1	1	1.1	1	0.9	1.1	1.1	1.1	1.2	1.1	1	1.2	1.2	1	1.1	1.2	0.9	1.2	1.4	1.4	1.4	1.4	1.3
1335	Importin-7 OS=Homo sapiens GN=IPO7 PE=1 SV=1	IPO7_HUMAN	120 kDa	4.43514	1.78277	0.297	0.422	0.472	[0,0,0,-1,0,0,0,0]	0.263758	1	1	1	1.1	0.8	0.9	0.8	0.8	0.7	0.8	0.8	0.7	0.9	0.8	1	1	1	1	0.7	0.7	0.7	0.7	0.7	0.7
1336	Mesencephalic astrocyte-derived neurotrophic factor OS=Homo sapiens GN=MANF PE=1 SV=3	MANF_HUMAN	21 kDa	8.88765	2.2539	2.75	3.52	5.22	[0,0,0,0,0,0,0,0]	0.232383	1	1	1	0.8	0.9	0.9	1	1	1	1.1	0.8	1	1.2	1	1.1	1.2	1.1	1.1	1.1	1.4	1.1	1.3	1.2	1.4
1337	Mannose-binding protein C OS=Homo sapiens GN=MBL2 PE=1 SV=2	MBL2_HUMAN	26 kDa	5.14046	1.54718	2.64	2.33	2.82	[0,1,0,1,0,0,0,1]	0.28101	1	1	1	0.9	0.9	1.2	1.5	1.6	2	1.2	1.4	1.7	1.1	1.1	1.1	0.9	1.1	1.2	1.5	1.9	2.2	2.1	2.2	2.8
1338	Mitochondrial pyruvate carrier 2 OS=Homo sapiens GN=MPC2 PE=1 SV=1	MPC2_HUMAN	14 kDa	11.0467	1.84701	14.3	11.9	9.65	[0,0,0,0,0,0,0,0]	0.277118	1	1	1	1.2	1	1	1.2	1.1	0.9	1.3	1.2	1	1	0.9	0.9	1.2	0.9	0.8	1.2	0.8	0.8	1.1	1	0.8
1339	N-acetyltransferase 10 OS=Homo sapiens GN=NAT10 PE=1 SV=2	NAT10_HUMAN	116 kDa	8.39098	1.94742	0.344	0.521	0.408	[0,0,0,0,0,0,0,0]	0.260817	1	1	1	1.1	1	0.8	0.8	0.8	0.7	0.8	0.8	0.8	0.9	1	1	0.9	1	0.9	0.7	0.9	0.7	0.7	0.8	0.7
1340	Protein kinase C and casein kinase substrate in neurons protein 3 OS=Homo sapiens GN=PACSIN3 PE=1 SV=2	PACN3_HUMAN	48 kDa	6.08895	2.26564	1.61	0.932	1.09	[0,0,0,1,0,0,0,1]	0.290324	1	1	1	1	1	1.1	1.3	1.2	1.4	1.2	1.2	1.3	1.1	1.1	1.1	0.9	1	1.1	1.4	1.4	1.6	1.5	1.3	1.7
1341	Protein phosphatase 1 regulatory subunit 7 OS=Homo sapiens GN=PPP1R7 PE=1 SV=1	PP1R7_HUMAN	42 kDa	4.55371	2.16811	1.26	1.51	1.36	[0,0,0,0,0,0,0,0]	0.240175	1	1	1	1	1	1.1	0.9	1.1	1.1	1.1	1.1	1.3	1.1	1.2	1.3	1.1	1.1	1.4	1	1.3	1.3	1.2	1.2	1.4
1342	Rab GTPase-binding effector protein 1 OS=Homo sapiens GN=RABEP1 PE=1 SV=2	RABE1_HUMAN	99 kDa	4.66031	2.22738	0.411	0.385	0.393	[0,0,0,0,0,0,0,0]	0.252326	1	1	1	0.8	0.9	1.1	1	1.2	1.3	1	1.1	1.3	1	1.1	1.2	0.8	0.9	1.3	1	1.5	1.4	1.1	1.3	1.6
1343	Sushi domain-containing protein 2 OS=Homo sapiens GN=SUSD2 PE=1 SV=1	SUSD2_HUMAN	90 kDa	6.24351	1.53148	0.411	0.65	0.549	[0,0,0,0,0,0,0,0]	0.264038	1	1	1	0.8	0.9	1.2	0.9	1.2	1.4	0.8	1.1	1.2	0.7	0.9	1	0.8	0.9	0.9	0.9	1.2	1.3	0.8	1	1.1
1344	Protein TBRG4 OS=Homo sapiens GN=TBRG4 PE=1 SV=1	TBRG4_HUMAN	71 kDa	7.44853	1.779	0.55	0.439	0.518	[0,0,0,0,0,0,0,0]	0.293126	1	1	1	1.3	1.1	1.2	1	1.1	1	0.9	1.1	1	0.9	1	1	1	1	1.1	0.8	1	0.8	0.9	1.2	1
1345	Transmembrane protein 33 OS=Homo sapiens GN=TMEM33 PE=1 SV=2	TMM33_HUMAN	28 kDa	9.99064	1.677	1.99	2.86	2.93	[0,0,0,-1,0,0,0,-1]	0.280876	1	1	1	1	0.9	0.8	0.9	0.7	0.7	0.8	0.7	0.7	0.9	0.8	0.9	1	1	0.9	0.8	0.6	0.7	0.7	0.6	0.6
1346	Transmembrane protein 43 OS=Homo sapiens GN=TMEM43 PE=1 SV=1	TMM43_HUMAN	45 kDa	8.40617	1.84267	1.29	1.19	1.56	[0,0,0,0,0,0,0,0]	0.257062	1	1	1	0.9	0.9	1.2	0.9	0.8	1	0.8	0.8	1.1	0.9	0.8	1.2	1	0.8	1.2	0.8	0.6	0.9	0.8	0.7	0.9
1347	Torsin-1A-interacting protein 1 OS=Homo sapiens GN=TOR1AIP1 PE=1 SV=2	TOIP1_HUMAN	66 kDa	8.40575	2.21669	1.22	0.706	0.809	[0,0,0,0,0,0,0,0]	0.243841	1	1	1	1	0.9	0.9	1	0.9	0.9	1	0.9	0.9	1.1	1.1	1	1	1	1	1	1	0.9	1	0.9	0.9
1348	Uridine 5'-monophosphate synthase OS=Homo sapiens GN=UMPS PE=1 SV=1	UMPS_HUMAN	52 kDa	7.26302	1.77488	1.04	1.51	1.7	[0,0,0,0,0,0,0,0]	0.250516	1	1	1	1.2	0.9	1	0.9	0.8	0.8	0.9	0.8	0.8	1	0.9	0.8	1	1.1	0.9	0.9	0.8	0.8	0.9	0.8	0.8
1349	Visinin-like protein 1 OS=Homo sapiens GN=VSNL1 PE=1 SV=2	VISL1_HUMAN	22 kDa	4.75618	2.01743	4.25	5.27	8.77	[0,0,0,0,0,0,0,0]	0.269522	1	1	1	0.9	1.1	0.7	0.8	1.1	0.9	1	1.1	0.8	1.5	1.2	0.7	0.8	1	0.8	1.2	1.6	1.1	1.2	1.2	1
1350	Mitotic checkpoint protein BUB3 OS=Homo sapiens GN=BUB3 PE=1 SV=1	BUB3_HUMAN	37 kDa	6.83869	1.79698	1.1	1.35	2.36	[0,0,0,0,0,0,0,0]	0.255396	1	1	1	1	1	0.9	0.9	0.9	0.9	1	0.9	0.8	1	1	0.9	0.9	1.1	1	0.9	0.9	1	0.8	0.7	1
1351	AMP deaminase 2 OS=Homo sapiens GN=AMPD2 PE=1 SV=2	AMPD2_HUMAN	101 kDa	6.92671	2.02027	0.541	0.335	0.433	[0,0,0,0,0,0,0,0]	0.266345	1	1	1	0.9	1.1	0.9	1	1	0.9	0.9	1.2	1	0.9	1.2	1.2	0.9	1.1	1.2	0.9	1.1	0.9	0.8	0.8	0.8
1352	Cullin-3 OS=Homo sapiens GN=CUL3 PE=1 SV=2	CUL3_HUMAN	89 kDa	8.70343	2.20931	0.575	0.49	0.677	[0,0,0,0,0,0,0,0]	0.273179	1	1	1	1	0.8	0.8	1	0.8	0.8	0.9	0.9	0.9	0.9	0.9	1	1	0.9	1	0.9	0.9	0.9	0.9	0.8	0.7
1353	Eukaryotic translation initiation factor 3 subunit M OS=Homo sapiens GN=EIF3M PE=1 SV=1	EIF3M_HUMAN	43 kDa	5.32509	1.87717	0.785	2.31	1.69	[0,0,0,0,0,0,0,0]	0.256385	1	1	1	1.1	1	0.9	1.1	0.9	0.8	1.1	1	0.9	1.1	1	1.1	1.2	1	0.9	1	0.8	0.7	1.1	0.8	0.8
1354	Eukaryotic peptide chain release factor subunit 1 OS=Homo sapiens GN=ETF1 PE=1 SV=3	ERF1_HUMAN	49 kDa	5.40824	1.91195	0.879	1.49	1.7	[0,0,0,0,0,0,0,0]	0.232663	1	1	1	1.1	1	1	1.1	0.9	0.9	1	0.9	0.9	1.1	0.9	1.1	1.1	0.9	1.1	1	0.9	1	1	0.9	1
1355	Glycerate kinase OS=Homo sapiens GN=GLYCTK PE=1 SV=1	GLCTK_HUMAN	55 kDa	6.72197	1.58103	0.751	0.787	1.03	[0,0,0,0,0,0,0,0]	0.246258	1	1	1	1.2	1	0.8	1.1	1.1	0.9	1.1	1.2	0.8	0.8	0.8	0.7	0.9	0.9	0.6	1.1	1.4	0.8	1.2	1.4	1
1356	Polymerase delta-interacting protein 2 OS=Homo sapiens GN=POLDIP2 PE=1 SV=1	PDIP2_HUMAN	42 kDa	8.81286	2.01614	0.936	1.89	2.17	[0,0,0,0,0,0,0,0]	0.249381	1	1	1	1.1	1.1	0.9	1.1	1	0.9	1.2	1.1	0.9	1.3	1	1	1.1	1	1	1.2	1.1	1	1.2	1.1	1
1357	1-acyl-sn-glycerol-3-phosphate acyltransferase gamma OS=Homo sapiens GN=AGPAT3 PE=1 SV=1	PLCC_HUMAN	43 kDa	8.90757	1.86548	1.19	0.8	1.45	[0,0,0,0,0,0,0,0]	0.243984	1	1	1	0.9	0.9	1.1	1	1	1	0.9	1.1	1	0.7	0.8	0.8	0.9	0.9	1	0.8	0.8	0.8	0.7	0.8	0.7
1358	Serine/threonine-protein phosphatase PP1-alpha catalytic subunit OS=Homo sapiens GN=PPP1CA PE=1 SV=1	PP1A_HUMAN	38 kDa	6.25328	1.89058	1.27	2.27	1.17	[0,0,0,0,0,0,0,0]	0.21643	1	1	1	0.9	1.1	1	0.9	0.9	0.8	1	0.9	0.8	1	1	1	1	1.5	1.1	0.9	0.7	0.7	0.9	0.7	0.6
1359	60S ribosomal protein L17 OS=Homo sapiens GN=RPL17 PE=1 SV=3	RL17_HUMAN	21 kDa	10.8639	2.48337	4.51	6.66	13	[0,0,0,0,0,0,0,0]	0.26472	1	1	1	1.1	1.1	0.8	1	0.9	0.8	1.1	1	0.8	1	0.9	0.7	1.1	1.2	0.7	1	1	0.9	1	1	0.8
1360	60S ribosomal protein L32 OS=Homo sapiens GN=RPL32 PE=1 SV=2	RL32_HUMAN	16 kDa	11.8956	2.79252	5.66	9.19	7.57	[0,0,0,0,0,0,0,0]	0.251228	1	1	1	1	1.1	0.8	0.9	1	0.8	0.9	1.1	0.8	0.9	1.1	0.8	1	1.2	0.8	0.9	1.2	0.9	0.9	1.2	0.7
1361	DNA-directed RNA polymerase II subunit RPB2 OS=Homo sapiens GN=POLR2B PE=1 SV=1	RPB2_HUMAN	134 kDa	6.86778	2.02654	0.261	0.243	0.249	[0,0,0,0,0,0,0,0]	0.26612	1	1	1	1	0.9	0.9	0.9	0.9	0.8	0.9	0.9	0.8	1	0.9	0.9	1	1	1	0.8	0.9	0.8	0.8	0.9	0.8
1362	Double-strand break repair protein MRE11A OS=Homo sapiens GN=MRE11A PE=1 SV=3	MRE11_HUMAN	81 kDa	5.68739	2.13928	0.716	0.433	1.08	[0,0,0,0,0,0,0,0]	0.246943	1	1	1	0.9	1.1	0.8	0.8	1	0.8	0.9	1	0.8	1	1	0.9	0.9	0.9	0.8	0.8	1.1	0.7	0.8	0.9	0.7
1363	NADH dehydrogenase [ubiquinone] 1 alpha subcomplex subunit 4 OS=Homo sapiens GN=NDUFA4 PE=1 SV=1	NDUA4_HUMAN	9 kDa	9.83456	1.88309	21.8	8.22	23.4	[0,0,0,0,0,1,0,0]	0.257418	1	1	1	1.4	1.1	1.5	1.5	1.3	1.4	1.4	1.5	1.4	1	1	1	1	0.9	1.1	1.3	0.8	1	1.1	1.1	1.1
1364	KH domain-containing, RNA-binding, signal transduction-associated protein 1 OS=Homo sapiens GN=KHDRBS1 PE=1 SV=1	KHDR1_HUMAN	48 kDa	8.96234	1.92273	0.898	0.817	1.1	[0,0,0,0,0,0,0,0]	0.24373	1	1	1	0.9	0.9	0.7	0.7	0.7	0.7	0.7	0.7	0.7	0.9	0.9	0.7	0.9	1.1	1	0.7	0.7	0.7	0.7	0.8	0.8
1365	E3 ubiquitin-protein ligase HECTD1 OS=Homo sapiens GN=HECTD1 PE=1 SV=3	HECD1_HUMAN	289 kDa	4.99337	1.89003	0.102	0.0578	0.161	[0,0,0,0,0,0,0,0]	0.292198	1	1	1	0.8	1.1	0.9	0.8	1.1	0.9	0.8	1.3	1	1.1	1.2	1	0.8	1	0.9	0.9	1.1	0.8	0.8	1.2	0.9
1366	Dynein heavy chain 17, axonemal OS=Homo sapiens GN=DNAH17 PE=1 SV=2	DYH17_HUMAN	512 kDa	5.49182	1.90574	0.0758	0.0389	0.0331	[0,0,0,0,0,0,0,0]	0.436367	1	1	1	0.8	1	1.3	0.9	0.9	1.4	0.9	1	1.6	0.9	1.2	1.5	0.8	1.2	2.3	1	1.1	1.4	0.9	0.9	1.4
1367	Myosin-13 OS=Homo sapiens GN=MYH13 PE=1 SV=2	MYH13_HUMAN	224 kDa	5.38984	2.27345	0.102	0.0446	0.11	[0,0,0,0,0,0,0,0]	0.155805	1	1	1	0.9	1	0.9	1.5	1	1.3	1	1.1	1.4	1.2	1	1.7	1.2	1.1	1.2	1.1	1.2	1.3	1.2	1.1	1.6
1368	HLA class II histocompatibility antigen, DRB1-14 beta chain OS=Homo sapiens GN=HLA-DRB1 PE=1 SV=1	2B1E_HUMAN	30 kDa	8.14011	1.9041	1.04	1.86	1.9	[0,0,0,0,0,0,0,0]	0.279935	1	1	1	0.8	1.1	1.1	0.8	1.2	1.2	0.6	0.9	1.2	0.9	0.9	1.2	0.9	1	1	0.9	1.2	1.5	0.8	1	1.4
1369	4F2 cell-surface antigen heavy chain OS=Homo sapiens GN=SLC3A2 PE=1 SV=3	4F2_HUMAN	68 kDa	4.63362	1.582	0.811	0.849	0.698	[0,0,0,0,0,0,0,0]	0.247128	1	1	1	1	0.8	1.1	1	0.8	1.1	0.9	0.9	1.2	0.9	0.9	1.2	0.8	1	1.3	0.8	0.7	1	0.8	0.7	1.1
1370	Aldo-keto reductase family 1 member C4 OS=Homo sapiens GN=AKR1C4 PE=1 SV=3	AK1C4_HUMAN	37 kDa	6.92972	1.86176	13.7	9.94	12.3	[0,0,0,0,0,0,0,0]	0.293343	1	1	1	1.3	0.8	0.8	1.2	1	1	1.2	1.3	1	0.9	0.9	0.8	0.9	0.8	0.7	1.4	1	1.4	1.5	1.1	1
1371	DNA-(apurinic or apyrimidinic site) lyase OS=Homo sapiens GN=APEX1 PE=1 SV=2	APEX1_HUMAN	36 kDa	8.25586	1.95255	1.59	1.67	3.24	[0,0,0,-1,0,0,0,-1]	0.261647	1	1	1	1	1	0.9	0.8	0.7	0.7	0.8	0.7	0.7	1.1	0.9	1	1.3	1.1	1.1	0.7	0.6	0.6	0.8	0.6	0.6
1372	Complement component 1 Q subcomponent-binding protein, mitochondrial OS=Homo sapiens GN=C1QBP PE=1 SV=1	C1QBP_HUMAN	31 kDa	4.46932	1.86929	1.94	1.74	2.08	[0,0,0,1,0,0,0,0]	0.265686	1	1	1	0.9	1	0.8	1	1.2	1.1	1.2	1.2	1.1	1.2	1.3	1.2	0.9	0.8	0.8	1.2	1.8	1.4	1.3	1.3	1.3
1373	Cullin-1 OS=Homo sapiens GN=CUL1 PE=1 SV=2	CUL1_HUMAN	90 kDa	8.1291	2.06719	0.365	0.655	0.611	[0,0,0,0,0,0,0,0]	0.244951	1	1	1	0.9	0.9	0.8	0.9	0.8	0.8	0.7	0.9	0.8	0.8	0.9	0.9	1	1	1	0.8	0.8	0.7	0.8	0.8	0.8
1374	DnaJ homolog subfamily C member 11 OS=Homo sapiens GN=DNAJC11 PE=1 SV=2	DJC11_HUMAN	63 kDa	8.60281	2.08826	1.55	0.747	0.676	[0,0,0,0,0,0,0,0]	0.245794	1	1	1	1	1	0.9	1	0.9	0.8	0.9	1	0.8	0.9	0.9	0.8	0.9	1	0.8	0.9	0.8	0.7	0.9	0.9	0.7
1375	H/ACA ribonucleoprotein complex subunit 4 OS=Homo sapiens GN=DKC1 PE=1 SV=3	DKC1_HUMAN	58 kDa	10.0198	2.18531	0.621	0.949	0.665	[0,0,0,-1,0,0,0,-1]	0.245077	1	1	1	1	1.1	0.8	0.8	0.8	0.6	0.8	0.8	0.7	0.9	0.9	0.9	0.9	1.1	1	0.8	0.7	0.6	0.8	0.7	0.6
1376	DnaJ homolog subfamily A member 2 OS=Homo sapiens GN=DNAJA2 PE=1 SV=1	DNJA2_HUMAN	46 kDa	6.44236	1.98379	1.58	1.01	1.51	[0,0,0,0,0,0,0,0]	0.235145	1	1	1	1	0.8	0.9	0.9	1	1.1	0.9	0.9	0.9	1	0.9	0.9	0.9	0.9	0.9	1	1.2	1.4	1.1	1	1.2
1377	Heterogeneous nuclear ribonucleoprotein U-like protein 1 OS=Homo sapiens GN=HNRNPUL1 PE=1 SV=2	HNRL1_HUMAN	96 kDa	6.89591	1.96523	0.383	0.55	0.563	[0,0,0,0,0,0,0,0]	0.271482	1	1	1	1.1	1.1	0.9	0.9	0.9	0.7	1	1	0.8	1.1	1	0.9	1.3	1.2	0.8	0.8	0.9	0.7	0.8	0.9	0.7
1378	Lipoma-preferred partner OS=Homo sapiens GN=LPP PE=1 SV=1	LPP_HUMAN	66 kDa	7.39462	1.49578	0.761	0.63	0.729	[0,0,0,0,0,0,0,0]	0.286624	1	1	1	0.8	0.9	0.8	0.8	1.1	1	0.9	1	0.9	0.8	0.8	0.7	1	0.8	0.8	0.8	1.1	1	0.8	1	0.9
1379	Myeloid cell nuclear differentiation antigen OS=Homo sapiens GN=MNDA PE=1 SV=1	MNDA_HUMAN	46 kDa	10.4327	2.0915	1.1	0.746	1.18	[0,0,0,0,0,0,0,0]	0.26788	1	1	1	1	0.7	1	0.7	0.7	0.9	0.7	0.7	0.8	0.8	0.7	1.1	0.9	1	1.3	0.7	0.7	0.9	0.7	0.6	0.9
1380	2'-5'-oligoadenylate synthase 3 OS=Homo sapiens GN=OAS3 PE=1 SV=3	OAS3_HUMAN	121 kDa	8.4713	1.78066	0.396	0.272	0.631	[0,0,0,-1,0,0,0,-1]	0.262314	1	1	1	0.8	0.9	0.9	0.9	0.7	0.8	0.8	0.8	0.8	0.8	0.8	0.8	0.8	0.8	0.8	0.7	0.7	0.7	0.7	0.6	0.7
1381	2-oxoisovalerate dehydrogenase subunit beta, mitochondrial OS=Homo sapiens GN=BCKDHB PE=1 SV=2	ODBB_HUMAN	43 kDa	6.24004	1.65426	1.54	1.43	1.46	[0,0,0,0,0,1,0,1]	0.261757	1	1	1	1	1.2	1.1	1.3	1.4	1.3	1.4	1.7	1.4	0.9	1.1	1.1	0.9	1	0.9	1.3	1.3	1.3	1.4	1.7	1.3
1382	Receptor expression-enhancing protein 6 OS=Homo sapiens GN=REEP6 PE=1 SV=1	REEP6_HUMAN	21 kDa	8.75336	1.72114	4.01	4.2	4.3	[0,0,0,0,0,1,0,0]	0.269784	1.1	1	1	1	1.2	1.3	1.6	1.4	1.3	1.5	1.7	1.6	1.2	1.1	1.2	1.1	1.6	1.2	1.5	1	1.1	1.3	1.2	1.1
1383	Protein S100-A13 OS=Homo sapiens GN=S100A13 PE=1 SV=1	S10AD_HUMAN	11 kDa	5.96735	2.38888	12.3	29.5	13.2	[0,0,0,1,0,0,0,1]	0.244511	1	1	1	0.9	1	1.2	1	1.3	1.5	1.1	1	1.3	1.1	1.2	1.3	1.2	1.1	1.3	1.1	1.7	1.8	1.2	1.3	2.1
1384	Selenocysteine lyase OS=Homo sapiens GN=SCLY PE=1 SV=4	SCLY_HUMAN	48 kDa	7.13226	1.7004	1.16	1.37	1.93	[0,0,0,0,0,0,0,0]	0.246982	1	1	1	1	1.1	0.9	1.2	1.2	1	1.1	1	1	1.2	1.2	1.1	1	1.1	1	1.1	1.2	1.1	1.1	1.2	1.2
1385	Protein SON OS=Homo sapiens GN=SON PE=1 SV=4	SON_HUMAN	264 kDa	5.34622	1.88941	0.18	0.117	0.178	[0,0,0,0,0,0,0,0]	0.254068	1	1	1	0.8	0.9	0.9	0.8	1	0.8	0.8	0.9	0.9	1	1.2	1	0.8	1.1	1	0.8	1.2	0.9	0.8	0.9	0.8
1386	Vesicle-associated membrane protein-associated protein B/C OS=Homo sapiens GN=VAPB PE=1 SV=3	VAPB_HUMAN	27 kDa	7.38911	2.0177	2.87	3.01	2.63	[0,0,0,0,0,0,0,0]	0.22938	1	1	1	0.9	1.1	1.2	1.2	1.1	1	1	1.1	0.9	0.9	0.9	0.9	1	1.1	1.2	1	1	0.9	1	1.1	0.9
1387	Vacuolar protein sorting-associated protein 4B OS=Homo sapiens GN=VPS4B PE=1 SV=2	VPS4B_HUMAN	49 kDa	7.25635	1.96063	1.12	1.32	1.2	[0,0,0,0,0,0,0,0]	0.248139	1	1	1	1	1	1	0.8	1.2	1	1	1	0.9	1.1	1.1	0.9	0.9	1	1	1	1.3	1	1.1	1.2	1.1
1388	Interferon-induced guanylate-binding protein 1 OS=Homo sapiens GN=GBP1 PE=1 SV=2	GBP1_HUMAN	68 kDa	6.23243	2.06203	0.577	0.531	0.336	[0,0,0,0,0,0,0,0]	0.24133	1	1	1	0.8	1.5	1.4	0.9	1.1	1.2	1	1.5	1.7	1	1.2	1.5	1	1.3	1.4	0.9	1.1	1.2	1.1	1.1	1.2
1389	Protein PRRC1 OS=Homo sapiens GN=PRRC1 PE=1 SV=1	PRRC1_HUMAN	47 kDa	5.64168	1.36494	0.486	0.983	1.64	[0,0,0,0,0,0,0,0]	0.233148	1	1	1	0.8	0.9	0.8	0.9	1	0.9	0.7	0.8	0.8	1	0.9	0.9	1	0.9	1	1	1.2	1.1	0.9	1	1
1390	TATA element modulatory factor OS=Homo sapiens GN=TMF1 PE=1 SV=2	TMF1_HUMAN	123 kDa	4.57969	2.104	0.288	0.203	0.274	[0,0,0,0,0,0,0,0]	0.330654	1	1	1	0.7	0.8	1.2	0.8	0.9	1.2	0.8	0.9	1.3	0.8	0.7	1.1	0.9	1.2	1.6	0.8	1	1.2	0.8	0.8	1.2
1391	Nebulin OS=Homo sapiens GN=NEB PE=1 SV=4	NEBU_HUMAN	773 kDa	9.50676	2.1304	0.0286	0.0256	0.0486	[0,0,0,0,0,0,0,0]	0.350914	1	1	1	1	1.1	1	0.9	0.9	0.9	1.1	1.1	1.2	1.1	1.1	1.2	0.8	0.9	1.2	1	1	1	1.1	1	1.1
1392	Dynein heavy chain 12, axonemal OS=Homo sapiens GN=DNAH12 PE=2 SV=2	DYH12_HUMAN	357 kDa	6.08492	1.93895	0.0176	0.0184	0.0188	[0,0,0,0,0,0,0,0]	0	1	1	1	0.9	0.7	0.8	1.2	0.7	1.2	1.3	0.7	1.5	1	0.7	1.4	0.9	0.6	1.3	0.8	0.6	0.9	0.9	0.7	2.3
1393	Acidic leucine-rich nuclear phosphoprotein 32 family member A OS=Homo sapiens GN=ANP32A PE=1 SV=1	AN32A_HUMAN	29 kDa	3.71838	2.19518	1.63	4.84	1.45	[0,0,0,0,0,0,0,0]	0.227361	1	1	1	0.8	1	1.2	0.8	0.9	1.1	0.8	0.9	1.2	1.1	1.2	1.3	1.1	1.2	1.3	0.8	1	1.1	1.1	1	1.4
1394	Calpain-5 OS=Homo sapiens GN=CAPN5 PE=1 SV=2	CAN5_HUMAN	73 kDa	7.67996	1.99414	0.736	0.552	0.955	[0,0,0,0,0,0,0,0]	0.260567	1	1	1	1.1	0.7	0.9	1	0.7	0.9	0.9	0.6	0.9	0.8	0.7	0.9	0.9	0.8	1	0.9	0.6	0.8	0.9	0.6	0.7
1395	Uncharacterized protein C2orf47, mitochondrial OS=Homo sapiens GN=C2orf47 PE=1 SV=1	CB047_HUMAN	33 kDa	9.57544	1.81766	1.34	1.92	2.97	[0,0,0,0,0,0,0,0]	0.244217	1	1	1	1.2	1.1	0.9	1.1	1	0.9	1	1.1	0.8	0.8	0.9	0.8	1	1	0.9	1	0.9	0.7	0.8	0.9	0.7
1396	Probable ATP-dependent RNA helicase DDX6 OS=Homo sapiens GN=DDX6 PE=1 SV=2	DDX6_HUMAN	54 kDa	8.92603	1.92652	0.575	0.699	1.05	[0,0,0,0,0,0,0,0]	0.234532	1	1	1	1	1.1	0.9	1.1	0.8	0.8	0.9	0.8	0.8	1	0.9	0.8	1.1	1.1	0.9	1	0.7	0.7	0.8	0.7	0.7
1397	Elongator complex protein 1 OS=Homo sapiens GN=IKBKAP PE=1 SV=3	ELP1_HUMAN	150 kDa	5.79677	1.75792	0.205	0.188	0.302	[0,0,0,0,0,0,0,0]	0.265518	1	1	1	1.1	1.1	0.9	1.1	0.9	0.7	1.1	1	0.8	1.1	1	1	1	1.2	0.9	0.9	0.9	0.6	1.1	1	0.7
1398	Fragile X mental retardation syndrome-related protein 1 OS=Homo sapiens GN=FXR1 PE=1 SV=3	FXR1_HUMAN	70 kDa	6.02481	2.2182	0.364	0.586	0.84	[0,-1,0,-1,0,-1,0,-1]	0.249442	1	1	1	0.7	0.9	0.6	0.5	0.8	0.6	0.6	0.7	0.5	1	1	0.8	0.9	1.1	0.9	0.5	0.8	0.6	0.6	0.8	0.6
1399	Kinesin light chain 4 OS=Homo sapiens GN=KLC4 PE=1 SV=3	KLC4_HUMAN	69 kDa	6.09206	2.04179	0.501	1.02	1.14	[0,0,0,0,0,0,0,0]	0.231765	1	1	1	0.8	1	0.7	0.8	1	0.8	0.8	0.9	0.7	0.8	1	0.8	0.9	1.1	0.8	0.9	1	0.9	0.9	0.9	0.9
1400	Unconventional myosin-VIIa OS=Homo sapiens GN=MYO7A PE=1 SV=2	MYO7A_HUMAN	254 kDa	8.75868	2.06295	0.144	0.0797	0.11	[0,0,0,0,0,0,0,0]	0.269974	1	1	1	1.1	1.2	1	1.2	1.1	1	1.1	1.4	1.2	1	1.1	1	1	1	0.9	1.1	1	0.9	1.1	1.1	0.9
1401	Nucleolar GTP-binding protein 1 OS=Homo sapiens GN=GTPBP4 PE=1 SV=3	NOG1_HUMAN	74 kDa	10.0716	2.45617	0.726	0.356	0.942	[0,0,0,-1,0,-1,0,-1]	0.244993	1	1	1	1.4	0.9	0.8	0.8	0.7	0.6	0.8	0.7	0.6	1	0.8	0.8	0.9	0.9	0.9	0.8	0.7	0.6	0.7	0.6	0.6
1402	Procollagen-lysine,2-oxoglutarate 5-dioxygenase 3 OS=Homo sapiens GN=PLOD3 PE=1 SV=1	PLOD3_HUMAN	85 kDa	5.95255	1.91604	0.611	0.64	0.364	[0,0,0,0,0,0,0,0]	0.257337	1	1	1	0.9	1.1	1.1	0.9	0.8	0.8	0.8	0.9	1.1	0.9	1	1.3	1	1.4	1.5	0.7	0.7	0.8	0.7	0.7	0.9
1403	U1 small nuclear ribonucleoprotein 70 kDa OS=Homo sapiens GN=SNRNP70 PE=1 SV=2	RU17_HUMAN	52 kDa	10.4726	3.30453	1.32	1.24	0.881	[0,0,0,0,0,0,0,0]	0.26342	1	1	1	0.9	1.1	0.8	0.9	1.1	0.8	1	1.1	0.7	1	1.1	0.8	0.9	1.2	0.8	0.9	1.3	1	0.9	1.1	0.9
1404	Single-stranded DNA-binding protein, mitochondrial OS=Homo sapiens GN=SSBP1 PE=1 SV=1	SSBP_HUMAN	17 kDa	10.0411	2.3425	5.91	11.3	11.5	[0,0,0,0,0,0,0,0]	0.249033	1	1	1	1.2	1.2	0.9	0.8	0.9	1	1	0.8	0.9	1.4	1.3	1.1	1.3	1	0.9	1	1.2	1	1.1	1.1	1.1
1405	Tryptophan--tRNA ligase, cytoplasmic OS=Homo sapiens GN=WARS PE=1 SV=2	SYWC_HUMAN	53 kDa	6.15058	1.83242	0.687	1.95	1.08	[0,0,0,0,0,0,0,0]	0.267859	1	1	1	1	1	1.1	1.1	0.8	1.1	1.3	1	1.5	1.3	0.9	1.3	1	1.1	1.4	1.1	0.8	1	1.2	0.8	1.1
1406	Threonine synthase-like 1 OS=Homo sapiens GN=THNSL1 PE=1 SV=2	THNS1_HUMAN	83 kDa	7.12705	1.71401	0.399	0.656	0.808	[0,0,0,0,0,0,0,0]	0.260209	1	1	1	1.1	1	0.9	1.3	1	1	1.2	1.2	1	1	0.9	0.9	1	0.9	0.9	1.2	0.9	1	1.2	1	0.9
1407	Thrombospondin-2 OS=Homo sapiens GN=THBS2 PE=1 SV=2	TSP2_HUMAN	130 kDa	4.40803	1.67326	0.656	0.566	0.357	[0,-1,0,-1,0,-1,0,-1]	0.278058	1	1	1	0.9	0.6	0.9	0.6	0.5	0.6	0.5	0.5	0.6	1.3	1.1	1.1	0.8	0.7	0.9	0.6	0.5	0.6	0.6	0.5	0.6
1408	Tubulin--tyrosine ligase-like protein 12 OS=Homo sapiens GN=TTLL12 PE=1 SV=2	TTL12_HUMAN	74 kDa	5.25465	1.88239	0.72	0.541	0.624	[0,0,0,0,0,0,0,0]	0.259584	1	1	1	1	0.9	1.1	0.9	0.9	1.1	0.8	0.9	1.1	0.9	0.9	1.1	1	1.1	1.2	0.9	0.9	1.1	0.9	0.8	1.1
1409	Ubiquitin carboxyl-terminal hydrolase 7 OS=Homo sapiens GN=USP7 PE=1 SV=2	UBP7_HUMAN	128 kDa	5.24224	2.00115	0.305	0.224	0.548	[0,0,0,0,0,0,0,0]	0.249538	1	1	1	1.1	1	1.2	0.9	0.8	0.9	0.8	0.8	1	0.9	0.8	1.1	0.9	1.1	1.2	0.7	0.6	0.8	0.8	0.8	0.9
1410	Transcription factor A, mitochondrial OS=Homo sapiens GN=TFAM PE=1 SV=1	TFAM_HUMAN	29 kDa	10.3194	2.55561	1.09	5.3	2.35	[0,0,0,0,0,0,0,0]	0.260144	1	1	1	1.1	0.9	0.9	0.8	0.9	1	1.1	0.9	0.8	1.3	1.2	0.9	1	1	0.9	1.1	1.2	1.2	1.3	1.1	1.1
1411	Splicing factor 3B subunit 2 OS=Homo sapiens GN=SF3B2 PE=1 SV=2	SF3B2_HUMAN	100 kDa	5.37131	2.09204	0.322	0.381	0.436	[0,0,0,0,0,0,0,0]	0.241486	1	1	1	0.9	1.1	0.9	0.8	1.1	0.9	1	1.1	0.8	1.2	1.3	0.9	0.9	1.2	0.9	1	1.2	0.9	1	1.1	0.9
1412	E3 ubiquitin-protein ligase TRIP12 OS=Homo sapiens GN=TRIP12 PE=1 SV=1	TRIPC_HUMAN	220 kDa	8.63862	1.92278	0.073	0.142	0.0783	[0,0,0,0,0,0,0,0]	0.275711	1	1	1	1.1	0.9	0.9	0.9	0.8	0.8	0.9	0.9	0.9	1	0.9	1.1	1	0.8	1.1	1.1	0.8	0.8	1	0.8	1
1413	Acyl-coenzyme A synthetase ACSM5, mitochondrial OS=Homo sapiens GN=ACSM5 PE=2 SV=2	ACSM5_HUMAN	65 kDa	8.51758	1.86988	1.16	1	0.927	[0,1,0,0,0,1,0,1]	0.260004	1	1	1	1.5	1.1	1.2	1.6	1.3	1.4	1.8	1.6	1.7	1.1	1	1.2	0.9	0.9	1	1.5	1.2	1.4	1.4	1.4	1.5
1414	3-oxo-5-beta-steroid 4-dehydrogenase OS=Homo sapiens GN=AKR1D1 PE=1 SV=1	AK1D1_HUMAN	37 kDa	7.57764	1.94178	2.75	1.15	1.81	[0,1,0,1,0,1,0,1]	0.253581	1	1	1	1.1	1.2	1.1	1.5	1.6	1.6	1.5	1.6	1.5	1	1	1.1	1.3	1.1	1.2	1.6	1.7	1.7	1.6	1.5	1.5
1415	Enoyl-CoA hydratase domain-containing protein 3, mitochondrial OS=Homo sapiens GN=ECHDC3 PE=1 SV=2	ECHD3_HUMAN	33 kDa	8.82076	1.74997	2.1	1.91	1.68	[0,0,0,0,0,0,0,0]	0.25403	1	1	1	0.9	1.1	0.8	0.9	1.4	1.1	1	1.1	0.9	0.9	1	0.8	0.8	1	0.7	1	1.4	1	1.1	1.3	1.1
1416	UDP-glucose 4-epimerase OS=Homo sapiens GN=GALE PE=1 SV=2	GALE_HUMAN	38 kDa	6.70963	1.71319	1.85	2.47	1.53	[0,0,0,0,0,0,0,0]	0.234301	1	1	1	0.9	0.9	0.8	1	0.9	0.8	0.8	1	0.8	0.8	0.9	0.7	0.9	1	1	1	1	0.9	1	0.9	0.8
1417	Huntingtin-interacting protein 1 OS=Homo sapiens GN=HIP1 PE=1 SV=5	HIP1_HUMAN	116 kDa	4.95727	1.97742	0.495	0.397	0.53	[0,0,0,0,0,0,0,0]	0.227851	1	1	1	0.9	0.9	1	1	0.9	0.9	0.9	0.9	0.9	1	0.9	1	1	0.9	1.2	0.9	0.9	0.9	0.9	0.9	0.9
1418	Adenylate kinase isoenzyme 1 OS=Homo sapiens GN=AK1 PE=1 SV=3	KAD1_HUMAN	22 kDa	8.98595	2.16093	6.21	2.66	5.63	[0,0,0,0,0,0,0,0]	0.2477	1	1	1	1.3	1	1	0.9	1	1	1.1	1.1	1	1.3	1.4	1.1	1	1.4	1	1.1	1.4	1.4	1.2	1.3	1.2
1419	Lactoylglutathione lyase OS=Homo sapiens GN=GLO1 PE=1 SV=4	LGUL_HUMAN	21 kDa	4.91734	1.82929	2.73	4.2	3.56	[0,0,0,0,0,0,0,0]	0.238297	1	1	1	1.3	1.2	1	1.1	0.9	1	1.4	0.9	0.9	1.4	1.1	1.1	1.3	1.2	1.3	1.3	1.1	1.2	1.6	1.1	1.3
1420	Latent-transforming growth factor beta-binding protein 4 OS=Homo sapiens GN=LTBP4 PE=1 SV=2	LTBP4_HUMAN	173 kDa	5.0962	1.66462	0.286	0.229	0.234	[0,0,0,0,0,0,0,0]	0.243685	1.1	1	1	0.6	0.8	1.1	0.7	0.9	0.9	0.7	0.8	0.9	0.9	1	0.9	0.7	0.8	1	0.7	0.8	0.9	0.8	0.9	1
1421	Mitofusin-2 OS=Homo sapiens GN=MFN2 PE=1 SV=3	MFN2_HUMAN	86 kDa	6.97137	1.99371	0.332	0.399	0.639	[0,0,0,0,0,0,0,0]	0.281882	1	1	1	0.7	1	0.9	0.8	1.1	1.1	0.8	1.1	1	0.9	1	0.9	0.8	1	1.2	0.9	1.1	1.2	0.9	1.2	1
1422	Na(+)/H(+) exchange regulatory cofactor NHE-RF1 OS=Homo sapiens GN=SLC9A3R1 PE=1 SV=4	NHRF1_HUMAN	39 kDa	5.522	1.93855	1.81	1.67	2.19	[0,0,0,0,0,0,0,0]	0.245096	1	1	1	0.9	1.1	0.9	0.9	1.1	1	0.9	0.9	0.8	1.2	1.1	1	1.1	1	1.2	1	1.2	1	1.1	1.1	1.1
1423	26S proteasome non-ATPase regulatory subunit 7 OS=Homo sapiens GN=PSMD7 PE=1 SV=2	PSMD7_HUMAN	37 kDa	6.75329	2.04485	0.788	0.825	1.39	[0,0,0,0,0,0,0,0]	0.257785	1	1	1	1.2	0.8	0.9	0.9	0.7	0.8	0.9	0.8	0.9	1	0.9	1	1.1	1	0.9	0.8	0.6	0.7	0.9	0.7	0.8
1424	Rab3 GTPase-activating protein catalytic subunit OS=Homo sapiens GN=RAB3GAP1 PE=1 SV=3	RB3GP_HUMAN	111 kDa	5.25951	1.88526	0.362	0.34	0.76	[0,0,0,0,0,0,0,0]	0.249095	1	1	1	0.9	0.9	0.8	0.9	0.8	0.9	0.9	0.9	0.9	1.1	0.9	1	1	0.9	0.9	0.9	0.8	0.9	1	0.8	0.9
1425	Histone-binding protein RBBP4 OS=Homo sapiens GN=RBBP4 PE=1 SV=3	RBBP4_HUMAN	48 kDa	4.50351	1.62384	0.791	0.71	0.978	[0,0,0,0,0,0,0,0]	0.252731	1	1	1	0.9	0.9	0.7	0.7	0.8	0.8	0.8	0.8	0.7	1	1	0.8	1	1.1	0.7	0.7	1	0.9	0.8	0.8	0.7
1426	Protein sel-1 homolog 1 OS=Homo sapiens GN=SEL1L PE=1 SV=3	SE1L1_HUMAN	89 kDa	5.05867	1.74039	0.419	0.604	0.503	[0,0,0,0,0,0,0,0]	0.258781	1	1	1	1.2	1	1.1	1	0.9	0.9	0.9	0.9	0.9	1	1	1.1	1.2	1.1	1.2	0.8	0.8	0.8	0.8	0.9	0.7
1427	Sialic acid synthase OS=Homo sapiens GN=NANS PE=1 SV=2	SIAS_HUMAN	40 kDa	6.73377	1.8666	1.32	1.38	1.42	[0,0,0,0,0,0,0,0]	0.242473	1	1	1	1.2	1.3	1.1	1	1.1	1.1	1.2	1	1	1.3	1.4	1.6	1.2	1.5	1.4	1.1	1.2	1.2	1.2	1.1	1.2
1428	O-phosphoseryl-tRNA(Sec) selenium transferase OS=Homo sapiens GN=SEPSECS PE=1 SV=2	SPCS_HUMAN	56 kDa	8.12633	1.88749	0.473	0.777	1.14	[0,0,0,0,0,0,0,0]	0.256987	1	1	1	1	1	0.9	1.1	0.9	0.9	1.2	1.1	1	0.9	1	0.8	1.1	1	0.8	1	0.8	0.8	0.9	0.9	0.8
1429	Phenylalanine--tRNA ligase alpha subunit OS=Homo sapiens GN=FARSA PE=1 SV=3	SYFA_HUMAN	58 kDa	7.95949	2.01772	0.712	0.846	1.09	[0,0,0,0,0,0,0,0]	0.258314	1	1	1	1	1	0.9	0.8	0.8	0.8	0.8	0.9	0.8	1.1	1	0.9	1	1.1	1.2	0.8	1	0.8	0.9	0.8	0.9
1430	Acetyl-CoA acetyltransferase, cytosolic OS=Homo sapiens GN=ACAT2 PE=1 SV=2	THIC_HUMAN	41 kDa	6.91925	1.49952	0.957	1.94	1.56	[0,0,0,0,0,0,0,0]	0.262423	1	1	1	1	1.2	1.1	1.2	1.1	1.1	1.1	1.1	1.2	0.9	1.1	1.1	1	1.2	0.9	1.3	1.2	1.2	1.1	1.1	1.3
1431	Tapasin OS=Homo sapiens GN=TAPBP PE=1 SV=1	TPSN_HUMAN	48 kDa	7.16996	1.45167	1.49	1.09	1.12	[0,0,0,0,0,0,0,0]	0.252263	1	1	1	0.9	1	0.9	0.9	0.9	0.9	0.8	0.9	0.9	0.8	0.9	0.9	0.8	1.1	0.9	0.8	0.9	0.8	0.8	0.7	0.8
1432	Thioredoxin domain-containing protein 12 OS=Homo sapiens GN=TXNDC12 PE=1 SV=1	TXD12_HUMAN	19 kDa	5.09833	1.78174	2.01	7.16	3.36	[0,0,0,0,0,0,0,0]	0.251284	1	1	1	1.2	1	1	1.1	1	1.2	1.4	0.9	1	1.3	1.2	1	1.3	1.2	1.1	1.2	1.4	1.4	1.3	1.1	1.3
1433	Protein furry homolog-like OS=Homo sapiens GN=FRYL PE=1 SV=2	FRYL_HUMAN	340 kDa	5.28852	1.78147	0.0565	0.0694	0.071	[0,0,0,0,0,0,0,-1]	0.296817	1	1	1	0.8	0.9	0.8	1	0.8	0.8	1.1	0.7	0.8	0.9	0.9	1	0.8	1	0.7	0.9	0.7	0.6	0.7	0.7	0.6
1434	HLA class I histocompatibility antigen, B-48 alpha chain OS=Homo sapiens GN=HLA-B PE=1 SV=1	1B48_HUMAN	40 kDa	5.85778	1.92345	2.99	2.27	2.32	[0,0,0,0,0,0,0,0]	0.282425	1	1	1	1	1	0.7	0.9	1.1	0.9	1.1	1.2	0.9	0.9	1.1	0.8	0.7	0.8	0.7	0.8	1.3	0.7	0.7	0.9	0.7
1435	Bile salt export pump OS=Homo sapiens GN=ABCB11 PE=1 SV=2	ABCBB_HUMAN	146 kDa	6.52349	1.77068	0.347	0.333	0.341	[0,0,0,0,0,0,0,0]	0.260983	1	1	1	1	1.1	1.2	1.1	1.3	1.2	1.2	1.6	1.4	1.1	1.1	1.1	0.8	0.9	1	1.1	1.2	1.3	1.2	1.3	1.2
1436	Acyl-coenzyme A synthetase ACSM1, mitochondrial OS=Homo sapiens GN=ACSM1 PE=2 SV=1	ACSM1_HUMAN	65 kDa	8.39918	1.85211	0.946	1.09	1.01	[0,0,0,-1,0,0,0,-1]	0.272108	1	1	1	1	0.9	0.7	1	0.7	0.6	0.8	0.7	0.7	1	0.8	1	1.1	0.7	0.7	0.9	0.5	0.6	0.8	0.6	0.6
1437	Alanine--glyoxylate aminotransferase 2, mitochondrial OS=Homo sapiens GN=AGXT2 PE=1 SV=1	AGT2_HUMAN	57 kDa	7.91489	1.71274	0.814	0.656	1.22	[0,1,0,0,0,1,0,1]	0.241504	1	1	1	1.3	1.4	1.2	1.6	1.4	1.4	1.6	1.5	1.7	0.9	1.1	1.6	0.8	1	1	1	1.1	1.3	1.3	1.6	1.7
1438	Aminoacyl tRNA synthase complex-interacting multifunctional protein 2 OS=Homo sapiens GN=AIMP2 PE=1 SV=2	AIMP2_HUMAN	35 kDa	8.36564	1.65491	1.61	1.25	1.27	[0,0,0,0,0,0,0,0]	0.25909	1	1	1	1	0.9	0.8	1	0.8	0.7	1	0.9	0.9	0.9	0.9	0.8	0.9	0.9	0.8	0.9	0.8	0.7	0.9	0.7	0.6
1439	Angiotensinogen OS=Homo sapiens GN=AGT PE=1 SV=1	ANGT_HUMAN	53 kDa	6.27387	1.53693	1.01	0.524	0.961	[0,0,0,0,0,0,0,0]	0.25896	1	1	1	1.1	0.9	0.8	0.9	0.8	0.7	1.1	0.8	0.8	1.1	0.9	0.9	1.4	1.5	1	0.9	0.6	0.6	0.9	0.8	0.6
1440	Rho guanine nucleotide exchange factor 2 OS=Homo sapiens GN=ARHGEF2 PE=1 SV=4	ARHG2_HUMAN	112 kDa	7.27224	2.26293	0.359	0.298	0.557	[0,0,0,0,0,0,0,0]	0.253676	1	1	1	0.9	0.8	1	0.8	0.8	0.9	0.8	0.8	1	1	1	1.2	0.8	1.1	1	0.8	0.8	0.8	0.7	0.7	0.8
1441	Monocyte differentiation antigen CD14 OS=Homo sapiens GN=CD14 PE=1 SV=2	CD14_HUMAN	40 kDa	6.16308	1.55843	1.94	1.39	1.85	[0,0,0,0,0,0,0,0]	0.254553	1	1	1	1.1	1	1	1.1	0.9	0.9	1.2	1.1	1	1.1	1.1	1.2	1	1	0.8	1.1	0.9	0.9	1.1	1	1
1442	Cytochrome c OS=Homo sapiens GN=CYCS PE=1 SV=2	CYC_HUMAN	12 kDa	10.1636	2.0679	4.79	15.7	6.92	[0,0,0,0,0,0,1,0]	0.285238	1	1	1	1.1	1.4	1	1.1	0.8	0.8	1.6	0.8	0.9	1.2	1.1	0.9	1.6	1.4	1.3	1	0.9	0.9	1	0.9	0.8
1443	Malonyl-CoA decarboxylase, mitochondrial OS=Homo sapiens GN=MLYCD PE=1 SV=3	DCMC_HUMAN	55 kDa	9.25434	1.89915	1.08	0.791	0.81	[0,0,0,0,0,0,0,0]	0.250532	1	1	1	1.2	1	1	1.4	1.1	1.1	1.3	1.2	1.1	1.1	0.9	1.1	1.1	0.9	1.1	1.1	0.9	1	1.1	1	1
1444	Fumarylacetoacetate hydrolase domain-containing protein 2A OS=Homo sapiens GN=FAHD2A PE=1 SV=1	FAH2A_HUMAN	35 kDa	8.37979	1.69685	2.19	2.3	1.79	[0,0,0,0,0,0,0,1]	0.25823	1	1	1	1.1	1.2	1.2	1.3	1.2	1.3	1.5	1.2	1.3	1.1	1	1.1	1.1	1.1	1.1	1.4	1.4	1.4	1.4	1.4	1.5
1445	Interleukin enhancer-binding factor 2 OS=Homo sapiens GN=ILF2 PE=1 SV=2	ILF2_HUMAN	43 kDa	4.92947	1.82897	1.05	1.26	2.08	[0,0,0,0,0,0,0,0]	0.274985	1	1	1	1.1	1.2	1	0.9	0.8	0.8	1.1	0.9	1	1.2	1	1.2	1.1	1.2	1.1	1	0.7	0.9	0.9	0.8	0.8
1446	Inverted formin-2 OS=Homo sapiens GN=INF2 PE=1 SV=2	INF2_HUMAN	136 kDa	5.02773	1.791	0.348	0.332	0.245	[0,0,0,0,0,0,0,0]	0.265963	1	1	1	1	0.8	1.1	0.9	0.9	1	0.9	0.9	1.1	1	0.9	1	0.9	1.2	0.9	0.8	0.8	1	1	0.9	1.1
1447	Integrin alpha-M OS=Homo sapiens GN=ITGAM PE=1 SV=2	ITAM_HUMAN	127 kDa	7.24129	1.73823	0.633	0.503	0.297	[0,0,0,-1,0,0,0,-1]	0.244505	1	1	1	0.9	0.7	1.1	0.8	0.7	0.8	0.6	0.6	1	0.7	0.7	1.6	0.9	0.8	1.1	0.7	0.6	0.8	0.6	0.5	0.8
1448	Phosphorylase b kinase regulatory subunit alpha, liver isoform OS=Homo sapiens GN=PHKA2 PE=1 SV=1	KPB2_HUMAN	138 kDa	6.40696	1.79414	0.31	0.294	0.364	[0,0,0,0,0,0,0,0]	0.260911	1	1	1	1.1	0.9	0.9	1.2	1	1.1	1	1.1	1.1	0.9	0.9	0.9	0.9	0.9	0.9	1.1	0.9	1	1	0.9	1
1449	Lamina-associated polypeptide 2, isoform alpha OS=Homo sapiens GN=TMPO PE=1 SV=2	LAP2A_HUMAN	75 kDa	7.74373	1.86068	0.571	0.468	0.683	[0,-1,0,-1,0,-1,0,-1]	0.237364	1	1	1	1.1	0.9	0.7	0.7	0.8	0.6	0.8	0.9	0.5	1	0.9	0.6	0.9	0.9	0.7	0.8	0.8	0.5	0.8	0.9	0.5
1450	Nitrilase homolog 1 OS=Homo sapiens GN=NIT1 PE=1 SV=2	NIT1_HUMAN	36 kDa	7.78325	1.69972	1.81	1.42	1.46	[0,0,0,0,0,0,0,0]	0.229935	1	1	1	1.1	1.2	0.9	1.2	1.1	1	1.2	1.2	1	1.1	1.1	1	1.1	1.1	0.9	1.1	1.1	1.1	1.2	1.2	1.1
1451	NSFL1 cofactor p47 OS=Homo sapiens GN=NSFL1C PE=1 SV=2	NSF1C_HUMAN	41 kDa	4.73275	1.94981	1.31	2	1.82	[0,0,0,0,0,0,0,0]	0.242249	1	1	1	0.9	1	0.9	0.8	1	0.9	1	1	1	1.2	1.2	1.1	1	1.1	1	0.9	1.2	1.1	1	1.1	1.1
1452	Olfactomedin-like protein 1 OS=Homo sapiens GN=OLFML1 PE=1 SV=2	OLFL1_HUMAN	46 kDa	8.19733	1.9009	0.71	1.3	1.33	[0,0,0,0,0,0,0,0]	0.257988	1	1	1	0.8	0.9	1.3	1.2	1.4	1.5	0.9	1.2	1.7	0.8	0.9	0.9	0.7	0.8	0.9	1	1.2	1.2	1	1.5	1.5
1453	Choline-phosphate cytidylyltransferase A OS=Homo sapiens GN=PCYT1A PE=1 SV=2	PCY1A_HUMAN	42 kDa	7.29111	2.14801	0.943	2.14	1.95	[0,0,0,0,0,0,0,0]	0.264359	1	1	1	0.9	1	0.9	0.9	1	1	0.8	0.9	0.8	0.9	1	0.9	0.9	1	0.9	0.8	1.2	1.1	0.9	1	1
1454	Pescadillo homolog OS=Homo sapiens GN=PES1 PE=1 SV=1	PESC_HUMAN	68 kDa	7.36797	2.30219	0.811	0.209	0.619	[0,0,0,-1,0,-1,0,-1]	0.261294	1	1	1	0.9	0.9	0.9	0.7	0.7	0.9	0.6	0.6	0.7	0.8	0.8	0.9	0.8	1	1	0.7	0.6	0.7	0.6	0.6	0.6
1455	Shootin-1 OS=Homo sapiens GN=KIAA1598 PE=1 SV=4	SHOT1_HUMAN	72 kDa	5.00596	2.20379	0.835	0.639	0.654	[0,0,0,0,0,0,0,0]	0.247021	1	1	1	0.9	0.8	0.8	1	1	1	1	1	0.9	1	1.2	1	1	1	1.2	0.9	1.2	1.2	1	1.1	1.2
1456	Transmembrane emp24 domain-containing protein 5 OS=Homo sapiens GN=TMED5 PE=1 SV=1	TMED5_HUMAN	26 kDa	4.45547	1.76332	3.12	2.78	2.85	[0,0,0,0,0,0,0,0]	0.241627	1	1	1	0.8	0.9	1	0.9	1	1.1	1	1.1	1.1	1.2	1.1	1.3	1.2	1.3	1.5	1	1	1	0.9	0.9	0.9
1457	Transmembrane protein 2 OS=Homo sapiens GN=TMEM2 PE=1 SV=1	TMEM2_HUMAN	154 kDa	8.21883	1.78774	0.274	0.183	0.162	[0,0,0,-1,0,0,0,-1]	0.253847	1	1	1	0.9	0.7	0.8	0.8	0.8	0.9	0.8	0.7	0.9	1	0.9	1	0.9	1.1	1.3	0.7	0.7	0.7	0.7	0.6	0.7
1458	Thioredoxin reductase 1, cytoplasmic OS=Homo sapiens GN=TXNRD1 PE=1 SV=3	TRXR1_HUMAN	71 kDa	7.41833	1.78792	0.691	0.888	0.663	[0,0,0,-1,0,0,0,0]	0.254191	1	1	1	0.7	1.1	0.8	0.6	0.8	0.8	0.7	0.8	0.8	0.9	0.9	1.1	0.8	1.1	1.4	0.6	0.7	0.7	0.7	0.8	0.7
1459	Ubiquitin-conjugating enzyme E2 N OS=Homo sapiens GN=UBE2N PE=1 SV=1	UBE2N_HUMAN	17 kDa	6.53409	1.88474	3.89	5.08	5.19	[0,0,0,0,0,0,0,0]	0.246094	1	1	1	1	0.9	0.8	0.9	0.7	0.8	1	0.7	0.8	1.1	0.9	0.9	1.1	1	1.1	0.9	0.8	0.9	1	0.8	0.8
1460	V-type proton ATPase subunit d 1 OS=Homo sapiens GN=ATP6V0D1 PE=1 SV=1	VA0D1_HUMAN	40 kDa	4.63512	1.77228	1.15	1.2	1.42	[0,0,0,0,0,0,0,0]	0.249309	1	1	1	1.1	0.9	1	1	1	0.9	1	0.9	0.9	1	0.9	1	0.9	0.8	0.9	1	0.8	0.9	1	0.7	0.8
1461	Zinc-alpha-2-glycoprotein OS=Homo sapiens GN=AZGP1 PE=1 SV=2	ZA2G_HUMAN	34 kDa	5.9243	1.83047	1.46	2.04	2.39	[0,0,0,1,0,0,0,1]	0.23942	1	1	1	1	1	1.2	1.2	1.2	1.4	1.3	1.2	1.5	1.2	1.3	1.5	1.1	1.2	1.4	1.4	1.7	1.8	1.5	1.6	2.1
1462	Mitochondrial fission 1 protein OS=Homo sapiens GN=FIS1 PE=1 SV=2	FIS1_HUMAN	17 kDa	9.24165	2.02086	7.58	4.18	8.13	[0,0,0,1,0,0,0,0]	0.256339	1	1	1	1.2	1.3	0.8	1.1	1.3	0.9	1.2	1.2	0.8	1.2	1.2	0.7	1.2	1.1	0.6	1.4	2	1.2	1.5	1.6	1.1
1463	Pentatricopeptide repeat domain-containing protein 3, mitochondrial OS=Homo sapiens GN=PTCD3 PE=1 SV=3	PTCD3_HUMAN	79 kDa	6.37683	1.93617	0.811	0.507	1.21	[0,0,0,0,0,0,0,0]	0.264134	1	1	1	1	0.9	1	0.9	0.8	0.9	0.8	0.9	0.8	0.9	0.8	0.9	0.9	0.9	0.9	0.7	0.8	0.8	0.7	0.9	0.7
1464	Transmembrane protein 205 OS=Homo sapiens GN=TMEM205 PE=1 SV=1	TM205_HUMAN	21 kDa	8.74696	1.59254	2.14	1.09	1.45	[0,0,0,0,0,0,0,0]	0.251124	1	1	1	1	1.1	1.2	1	1.2	1.1	1	1.3	1.2	0.9	0.9	1.1	1.1	0.9	1.1	1	0.8	1	1	1.1	1
1465	FACT complex subunit SPT16 OS=Homo sapiens GN=SUPT16H PE=1 SV=1	SP16H_HUMAN	120 kDa	5.36352	2.12405	0.138	0.31	0.281	[0,-1,0,-1,0,-1,0,-1]	0.263554	1	1	1	1	0.9	0.8	0.8	0.7	0.6	0.8	0.7	0.6	1.2	0.8	0.9	0.9	1.1	1	0.8	0.6	0.6	0.9	0.6	0.6
1466	NADH dehydrogenase [ubiquinone] 1 beta subcomplex subunit 9 OS=Homo sapiens GN=NDUFB9 PE=1 SV=3	NDUB9_HUMAN	22 kDa	8.56276	2.44006	1.64	1.36	1.76	[0,0,0,1,0,0,0,0]	0.239296	1	1	1	1.2	1	1.2	1.2	1.3	1.4	1.1	1.2	1.3	1	1	1.2	1	0.9	1.1	1.3	1.6	1.8	1.3	1.3	1.5
1467	GRIP and coiled-coil domain-containing protein 2 OS=Homo sapiens GN=GCC2 PE=1 SV=4	GCC2_HUMAN	196 kDa	4.80693	2.23618	0.21	0.161	0.205	[0,0,0,0,0,0,0,0]	0.302972	1	1	1	1.1	0.9	0.8	1.3	0.9	0.9	1.2	1.1	1	1	1.1	1	0.9	0.8	0.7	1.1	0.9	1	1.4	1.2	1
1468	Cytochrome c oxidase subunit 6C OS=Homo sapiens GN=COX6C PE=1 SV=2	COX6C_HUMAN	9 kDa	10.9784	2.52867	26.3	9.47	9.69	[0,0,0,0,0,0,0,0]	0.254451	1	1	1	1.3	1.2	1.4	1.3	1.3	1.4	1.3	1.3	1.4	1.1	1.1	1.2	1.1	1	1.2	1.3	1.4	1.3	1.1	1.2	1.2
1469	KN motif and ankyrin repeat domain-containing protein 2 OS=Homo sapiens GN=KANK2 PE=1 SV=1	KANK2_HUMAN	91 kDa	5.33373	1.76389	0.226	0.425	0.656	[0,0,0,0,0,0,0,0]	0.250525	1	1	1	0.8	0.8	0.9	0.9	1.1	1	1.2	1	1.1	0.8	0.9	0.9	0.9	0.9	0.9	1.1	1.2	1.1	0.9	1.2	1.2
1470	Tyrosine-protein phosphatase non-receptor type 23 OS=Homo sapiens GN=PTPN23 PE=1 SV=1	PTN23_HUMAN	179 kDa	6.91112	1.66531	0.0719	0.243	0.16	[0,0,0,0,0,0,0,0]	0.242373	1	1	1	1	0.9	1	1.1	0.9	0.9	0.9	0.8	0.9	1	1	1.1	0.9	0.9	1.3	0.9	0.8	0.9	1	0.8	0.9
1471	Alpha/beta hydrolase domain-containing protein 14B OS=Homo sapiens GN=ABHD14B PE=1 SV=1	ABHEB_HUMAN	22 kDa	6.3884	1.35176	3.5	3.05	4.46	[0,0,0,1,0,0,0,1]	0.258067	1	1	1	1.5	0.9	1	1.3	1.2	1.2	1.4	1.2	1.1	1.2	1	0.9	1	1	0.9	1.4	1.5	1.6	1.7	1.3	1.6
1472	Acyl-CoA dehydrogenase family member 10 OS=Homo sapiens GN=ACAD10 PE=2 SV=1	ACD10_HUMAN	119 kDa	8.13063	1.87069	0.139	0.146	0.693	[0,0,0,0,0,0,0,0]	0.285062	1	1	1	0.8	1.1	0.9	1	0.9	0.9	1	1.1	1	1	1.1	1	0.8	1	0.9	0.9	1	0.9	1	1.2	0.9
1473	Acyl-coenzyme A thioesterase 9, mitochondrial OS=Homo sapiens GN=ACOT9 PE=1 SV=2	ACOT9_HUMAN	50 kDa	8.82076	1.96665	0.746	0.781	1.33	[0,0,0,0,0,0,0,0]	0.241397	1	1	1	0.9	1	0.9	0.9	0.8	0.9	0.9	0.8	0.9	0.9	0.9	0.9	0.9	0.9	1	0.9	0.8	0.8	0.8	0.8	0.8
1474	Annexin A3 OS=Homo sapiens GN=ANXA3 PE=1 SV=3	ANXA3_HUMAN	36 kDa	5.71207	2.06062	2.28	1.85	1.03	[0,0,0,0,0,0,0,0]	0.235889	1	1	1	0.8	0.7	1	0.7	0.8	1	0.7	0.8	1.1	0.8	0.9	1.4	1.1	0.9	1.5	0.7	1	1	0.8	0.8	1.2
1475	Activating signal cointegrator 1 complex subunit 3 OS=Homo sapiens GN=ASCC3 PE=1 SV=3	ASCC3_HUMAN	251 kDa	7.09658	1.91215	0.104	0.168	0.187	[0,0,0,0,0,0,0,0]	0.252459	1	1	1	1.1	1	0.8	1	0.9	0.7	0.8	1	0.7	1	0.9	0.9	1.1	1	0.8	0.9	0.8	0.7	0.9	0.8	0.7
1476	Large proline-rich protein BAG6 OS=Homo sapiens GN=BAG6 PE=1 SV=2	BAG6_HUMAN	119 kDa	5.35601	1.4683	0.264	0.461	0.393	[0,0,0,0,0,0,0,0]	0.234278	1	1	1	1	0.9	0.8	0.9	1	0.9	0.9	0.9	0.8	1.2	1.1	1	0.9	0.9	0.9	1	1.1	1	1	1	1
1477	Estradiol 17-beta-dehydrogenase 8 OS=Homo sapiens GN=HSD17B8 PE=1 SV=2	DHB8_HUMAN	27 kDa	6.50407	1.5192	1.77	2.61	3.12	[0,0,0,1,0,0,0,1]	0.253865	1	1	1	1.3	1.1	1.1	1.3	1.2	1.3	1.3	1.2	1.2	1.1	1	1	1.1	1	0.8	1.4	1.4	1.5	1.6	1.4	1.6
1478	EF-hand domain-containing protein D1 OS=Homo sapiens GN=EFHD1 PE=1 SV=1	EFHD1_HUMAN	27 kDa	5.05996	2.27515	2.12	4.78	4.24	[0,0,0,0,0,0,0,0]	0.262931	1	1	1	0.7	0.9	1	1	1.3	1.4	0.9	1.2	1.1	0.8	1.1	0.8	0.8	0.9	0.9	1	1.6	1.4	1	1.4	1.8
1479	Clathrin interactor 1 OS=Homo sapiens GN=CLINT1 PE=1 SV=1	EPN4_HUMAN	68 kDa	6.34706	1.75851	0.648	0.601	0.777	[0,0,0,0,0,0,0,0]	0.23609	1	1	1	0.9	0.9	0.7	0.8	0.8	0.8	0.8	0.9	0.7	0.9	1	0.8	0.8	0.9	0.7	0.7	0.9	0.9	0.8	0.9	0.8
1480	Growth hormone-inducible transmembrane protein OS=Homo sapiens GN=GHITM PE=1 SV=2	GHITM_HUMAN	37 kDa	10.4025	1.5802	1.1	1.35	1.59	[0,0,0,0,0,0,0,0]	0.236561	1	1	1	1	1	0.9	1	0.9	0.9	0.9	1.1	0.9	1	0.9	0.9	1.1	0.9	1.1	1	0.7	0.8	1	0.9	0.8
1481	Urocanate hydratase OS=Homo sapiens GN=UROC1 PE=1 SV=1	HUTU_HUMAN	75 kDa	6.77933	1.7426	0.645	0.605	0.484	[0,1,0,0,0,1,0,1]	0.272098	1	1	1	1.3	1.2	1.5	1.6	1.3	2	1.5	1.8	2.4	1	1.1	1.4	1.1	1	1.2	1.4	1	1.9	1.4	1.3	1.9
1482	Protein mago nashi homolog 2 OS=Homo sapiens GN=MAGOHB PE=1 SV=1	MGN2_HUMAN	17 kDa	6.35785	2.07196	4.72	16.3	7.66	[0,0,0,-1,0,0,0,-1]	0.253675	1	1	1	0.9	1.2	1	0.8	0.8	0.8	0.7	0.9	0.7	0.9	1	1	1.2	1.4	1.4	0.7	0.7	0.7	0.6	0.7	0.6
1483	Methylmalonic aciduria type A protein, mitochondrial OS=Homo sapiens GN=MMAA PE=1 SV=1	MMAA_HUMAN	47 kDa	9.82717	1.94084	1.08	0.987	1.15	[0,0,0,0,0,0,0,0]	0.258152	1	1	1	1.1	1	0.9	1.1	1.1	0.9	1.1	1.2	1	1.1	1	0.9	1	1	0.8	1	1.3	1	1.1	1.4	1.1
1484	Myosin phosphatase Rho-interacting protein OS=Homo sapiens GN=MPRIP PE=1 SV=3	MPRIP_HUMAN	117 kDa	6.11293	2.25513	0.271	0.357	0.445	[0,0,0,0,0,0,0,0]	0.245379	1	1	1	0.8	0.8	1	0.9	1.1	1.1	0.9	1	1.2	0.9	1	1.2	0.8	0.8	1.2	0.9	1.1	1.2	0.9	1.1	1.3
1485	Nucleosome assembly protein 1-like 4 OS=Homo sapiens GN=NAP1L4 PE=1 SV=1	NP1L4_HUMAN	43 kDa	4.32214	1.98755	1.38	1.1	0.832	[0,0,0,0,0,0,0,0]	0.230235	1	1	1	1	1	1	0.8	1	1	0.9	0.8	1	1.3	1.2	1.3	1	1.2	1.2	0.8	1	1.2	0.9	0.9	1.2
1486	Nuclear pore complex protein Nup107 OS=Homo sapiens GN=NUP107 PE=1 SV=1	NU107_HUMAN	106 kDa	5.10559	1.97583	0.339	0.237	0.406	[0,0,0,0,0,0,0,0]	0.239175	1	1	1	0.9	0.8	0.9	0.9	0.8	0.7	0.9	0.8	0.8	0.9	0.9	0.9	0.9	0.9	1	0.8	0.7	0.7	0.8	0.7	0.8
1487	Nuclear pore complex protein Nup133 OS=Homo sapiens GN=NUP133 PE=1 SV=2	NU133_HUMAN	129 kDa	4.72862	1.72332	0.155	0.163	0.431	[0,0,0,0,0,0,0,0]	0.27479	1	1	1	0.9	0.8	1	0.9	0.8	0.9	0.8	0.8	0.9	0.8	0.8	1	0.9	0.9	1	0.7	0.7	0.8	0.7	0.7	0.8
1488	CTP synthase 1 OS=Homo sapiens GN=CTPS1 PE=1 SV=2	PYRG1_HUMAN	67 kDa	6.42298	1.88983	0.519	0.62	1.53	[0,0,0,0,0,0,0,0]	0.247106	1	1	1	1.3	1.1	0.7	1	0.9	0.7	0.9	0.9	0.7	0.9	1.1	0.8	1	1.3	0.8	0.9	1	0.7	0.9	0.9	0.7
1489	Splicing factor 3A subunit 3 OS=Homo sapiens GN=SF3A3 PE=1 SV=1	SF3A3_HUMAN	59 kDa	5.05325	2.23499	0.784	1.14	1.05	[0,0,0,0,0,0,0,0]	0.239962	1	1	1	0.9	1.1	0.9	0.8	0.9	0.9	0.9	0.9	0.8	1	1	0.9	1.1	1.2	1	0.9	1	1	0.9	0.9	0.8
1490	Probable global transcription activator SNF2L1 OS=Homo sapiens GN=SMARCA1 PE=1 SV=2	SMCA1_HUMAN	123 kDa	8.24863	2.29585	0.356	0.203	0.274	[0,0,0,0,0,0,0,0]	0.268654	1	1	1	0.9	0.8	1.1	0.8	0.7	0.9	0.7	0.8	0.9	1.1	0.9	1.1	0.8	0.8	1.3	0.8	0.8	0.8	0.7	0.6	0.9
1491	Histidine--tRNA ligase, cytoplasmic OS=Homo sapiens GN=HARS PE=1 SV=2	SYHC_HUMAN	57 kDa	5.56066	2.11635	0.911	1.18	0.977	[0,0,0,0,0,0,0,0]	0.252913	1	1	1	1	1	1.1	0.9	0.9	0.9	1.1	0.8	1	1.1	1	1.3	1.1	1	1.3	0.9	0.8	0.8	0.9	0.8	0.9
1492	Cystatin-B OS=Homo sapiens GN=CSTB PE=1 SV=2	CYTB_HUMAN	11 kDa	7.72653	1.73694	5.39	7.7	10.6	[0,0,0,0,0,0,0,0]	0.240018	1	1	1	0.9	1	0.9	0.8	1.1	0.9	1	1	0.9	1.2	1.3	1	1	1.1	0.9	0.9	1.3	1.1	1	1.1	1.1
1493	E3 ubiquitin-protein ligase DTX3L OS=Homo sapiens GN=DTX3L PE=1 SV=1	DTX3L_HUMAN	84 kDa	8.14522	1.96572	0.45	0.416	0.733	[0,0,0,0,0,0,0,0]	0.236141	1	1	1	1	1	0.9	0.9	0.9	0.9	0.8	0.9	0.9	0.8	0.9	0.9	0.8	1	0.9	0.8	0.9	0.9	0.9	0.9	1
1494	Ras-related C3 botulinum toxin substrate 2 OS=Homo sapiens GN=RAC2 PE=1 SV=1	RAC2_HUMAN	21 kDa	7.70426	1.79646	2.11	2.21	2.26	[0,0,0,0,0,0,0,0]	0.263472	1	1	1	1	1	1.3	0.8	0.9	1.3	0.8	1	1.2	0.6	1	1.5	0.9	1.1	1.4	0.8	0.7	1.3	0.6	0.8	0.9
1495	Keratin, type I cytoskeletal 20 OS=Homo sapiens GN=KRT20 PE=1 SV=1	K1C20_HUMAN	48 kDa	5.4295	2.1842	0.773	1.35	1.55	[0,-1,0,-1,-1,-1,-1,-1]	0.298567	1	1	1	0.4	0.7	0.8	0.4	0.6	0.5	0.4	0.6	0.7	0.7	1.1	2.9	0.4	0.6	0.8	0.4	0.6	0.7	0.4	0.6	0.6
1496	Heat shock 70 kDa protein 4L OS=Homo sapiens GN=HSPA4L PE=1 SV=3	HS74L_HUMAN	95 kDa	5.64907	1.95312	0.435	0.613	0.684	[0,0,0,0,0,0,0,0]	0.232916	1	1	1	1.1	1	1	1.3	1	1	1.1	1	1.2	1.3	1.1	1.4	1.3	1.4	1.2	1.1	0.9	1	1.2	1	1.1
1497	Acyl carrier protein, mitochondrial OS=Homo sapiens GN=NDUFAB1 PE=1 SV=3	ACPM_HUMAN	17 kDa	4.53009	1.81083	4.66	1.43	2.52	[0,0,0,0,0,0,0,0]	0.267616	1	1	1	1	0.9	0.8	1.1	1	1	1.2	0.8	0.7	1.1	0.9	0.8	1	0.8	0.7	1.4	1.3	1.3	1.3	1	1.1
1498	3-hydroxyanthranilate 3,4-dioxygenase OS=Homo sapiens GN=HAAO PE=1 SV=2	3HAO_HUMAN	33 kDa	5.6937	1.96675	2.42	1.18	1.96	[0,0,0,1,0,1,0,1]	0.247411	1	1	1	1.2	1.4	1	1.5	1.4	1.1	1.8	1.4	1.2	1.1	1.1	1	1.1	1.2	1	1.6	1.6	1.5	1.9	1.6	1.7
1499	Abhydrolase domain-containing protein 16A OS=Homo sapiens GN=ABHD16A PE=1 SV=3	ABHGA_HUMAN	63 kDa	8.20414	1.8671	0.715	0.749	1.06	[0,0,0,0,0,0,0,0]	0.244737	1	1	1	1.2	0.9	0.8	1	0.8	0.8	1	0.9	0.8	1	0.8	0.9	1.1	0.8	0.7	1	0.7	0.7	0.9	0.7	0.6
1500	Apoptosis inhibitor 5 OS=Homo sapiens GN=API5 PE=1 SV=3	API5_HUMAN	59 kDa	7.41838	1.99174	0.69	0.546	0.838	[0,0,0,0,0,0,0,0]	0.247286	1	1	1	1	1	1	1	0.9	0.9	1	1	1	1	0.9	0.9	1	1.1	1	1	0.8	0.9	1	0.9	1
1501	Carbonic anhydrase 2 OS=Homo sapiens GN=CA2 PE=1 SV=2	CAH2_HUMAN	29 kDa	7.4657	1.72927	2.18	2.65	2.72	[0,1,0,1,1,1,1,1]	0.252566	1	1	1	1.5	1.2	1.8	1.4	1.4	1.7	2.3	1.6	2.3	1.4	1.3	1.5	1.6	1.9	2.1	1.7	2.2	3.1	1.9	1.5	2.6
1502	Protein DEK OS=Homo sapiens GN=DEK PE=1 SV=1	DEK_HUMAN	43 kDa	9.01356	2.46661	0.782	1.28	1.31	[0,0,0,0,0,0,0,0]	0.250955	1	1	1	1	0.9	1	0.7	0.8	0.8	0.7	0.8	0.8	1	1	0.9	1	1.1	1.1	0.7	0.8	0.8	0.7	0.8	0.8
1503	Exocyst complex component 3-like protein 4 OS=Homo sapiens GN=EXOC3L4 PE=2 SV=2	EX3L4_HUMAN	80 kDa	6.25395	1.97389	0.595	0.438	0.637	[0,0,0,0,0,0,0,0]	0.252811	1	1	1	0.9	0.9	0.9	1.1	1.3	1.1	1	1.3	1.1	0.8	1	0.9	0.8	0.9	0.9	0.9	1.2	1	0.9	1.2	1.1
1504	Far upstream element-binding protein 3 OS=Homo sapiens GN=FUBP3 PE=1 SV=2	FUBP3_HUMAN	62 kDa	8.55293	1.73371	0.924	0.968	0.791	[0,0,0,0,0,0,0,0]	0.223058	1	1	1	0.9	0.9	0.8	0.7	0.9	0.8	0.7	0.8	0.7	1	1	0.8	0.9	1.1	0.9	0.7	1	0.9	0.7	0.9	0.9
1505	Golgi integral membrane protein 4 OS=Homo sapiens GN=GOLIM4 PE=1 SV=1	GOLI4_HUMAN	82 kDa	4.43202	2.2897	0.354	0.604	0.684	[0,0,0,0,0,0,0,0]	0.248814	1	1	1	0.9	0.9	1	0.9	0.9	0.9	0.8	0.9	0.9	0.9	0.8	0.9	0.9	1	1	0.8	0.8	0.8	0.8	0.8	0.8
1506	Growth factor receptor-bound protein 2 OS=Homo sapiens GN=GRB2 PE=1 SV=1	GRB2_HUMAN	25 kDa	6.25109	1.97839	3.3	3.45	2.12	[0,0,0,0,0,0,0,0]	0.233041	1	1	1	0.8	0.9	0.9	0.8	1	1	0.8	0.8	0.9	0.9	1	1	0.9	1	1.1	0.8	1	1.1	0.9	0.9	1.1
1507	Hepatoma-derived growth factor-related protein 2 OS=Homo sapiens GN=HDGFRP2 PE=1 SV=1	HDGR2_HUMAN	74 kDa	7.62474	2.48915	0.396	0.477	0.774	[0,0,0,0,0,0,0,0]	0.23871	1	1	1	0.9	0.8	0.8	1	0.8	0.8	0.8	0.8	0.7	1	1	0.9	0.9	0.9	1	0.8	0.7	0.8	0.9	0.8	0.9
1508	Junctional adhesion molecule A OS=Homo sapiens GN=F11R PE=1 SV=1	JAM1_HUMAN	33 kDa	8.0185	1.6902	2.77	1.4	2.26	[0,0,0,0,0,0,0,0]	0.242784	1	1	1	1.3	1	0.9	1.1	0.9	0.8	0.9	0.9	0.7	1.1	1	0.8	1.1	1	0.8	1.1	1.1	1	1.1	1	0.8
1509	Mitochondrial-processing peptidase subunit alpha OS=Homo sapiens GN=PMPCA PE=1 SV=2	MPPA_HUMAN	58 kDa	6.91303	1.87394	0.613	0.642	1.19	[0,0,0,0,0,0,0,0]	0.23563	1	1	1	1.1	1.1	1	1.1	0.9	0.9	1	0.9	0.9	0.9	0.9	1	1	1	1	0.9	0.8	0.7	0.8	0.9	0.8
1510	Canalicular multispecific organic anion transporter 2 OS=Homo sapiens GN=ABCC3 PE=1 SV=3	MRP3_HUMAN	169 kDa	7.19577	1.62733	0.116	0.235	0.289	[0,0,0,0,0,0,0,0]	0.253941	1	1	1	1.2	1	0.9	1	0.9	0.9	1.1	1.1	1	1.2	1.1	1.1	1	1.1	0.9	0.9	1	0.8	0.9	1	0.9
1511	Cell surface glycoprotein MUC18 OS=Homo sapiens GN=MCAM PE=1 SV=2	MUC18_HUMAN	72 kDa	5.50138	1.87989	0.682	0.498	0.58	[0,0,0,0,0,0,0,0]	0.267916	1	1	1	0.7	0.9	0.9	0.7	0.7	0.8	0.7	0.7	0.9	0.9	1	1	0.9	1	1	0.7	0.7	0.7	0.7	0.7	0.8
1512	26S proteasome non-ATPase regulatory subunit 5 OS=Homo sapiens GN=PSMD5 PE=1 SV=3	PSMD5_HUMAN	56 kDa	5.16081	1.7981	1.05	1.22	1.01	[0,0,0,0,0,0,0,0]	0.249495	1	1	1	1.2	0.9	0.9	1	0.8	0.7	0.9	0.8	0.7	1	0.9	0.7	1	0.9	0.8	0.9	0.7	0.6	0.9	0.8	0.7
1513	GTP-binding protein SAR1b OS=Homo sapiens GN=SAR1B PE=1 SV=1	SAR1B_HUMAN	22 kDa	6.01968	1.84798	2.89	4.32	7.23	[0,0,0,0,0,0,0,0]	0.269139	1	1	1	1	0.9	1	1	0.9	1	1.2	0.8	1.2	1.1	0.9	1.1	1.1	1	1.2	1.2	1.2	1.4	1.3	1.1	1.2
1514	Mitochondrial import inner membrane translocase subunit TIM50 OS=Homo sapiens GN=TIMM50 PE=1 SV=2	TIM50_HUMAN	40 kDa	8.55256	1.9404	1.98	1.06	1.45	[0,0,0,-1,0,-1,0,-1]	0.244615	1	1	1	1	1	0.9	0.8	0.7	0.7	0.8	0.7	0.6	0.9	0.8	0.8	1.1	0.9	1	0.7	0.7	0.6	0.7	0.6	0.6
1515	Tetratricopeptide repeat protein 38 OS=Homo sapiens GN=TTC38 PE=1 SV=1	TTC38_HUMAN	53 kDa	5.88956	1.72339	0.694	0.625	1.52	[0,0,0,0,0,0,0,0]	0.247516	1	1	1	1.1	1	1	1.3	1	1	1.5	1.2	1.1	1.2	1	1	1.2	1.1	1	1.3	0.9	1.1	1.4	1.1	1.2
1516	Protein unc-45 homolog A OS=Homo sapiens GN=UNC45A PE=1 SV=1	UN45A_HUMAN	103 kDa	5.90341	1.86365	0.311	0.503	0.614	[0,0,0,-1,0,0,0,0]	0.242487	1	1	1	1	0.9	0.9	0.8	0.7	0.8	0.7	0.8	0.8	0.9	0.9	1	0.9	1	1.1	0.7	0.7	0.7	0.7	0.7	0.7
1517	ADP/ATP translocase 1 OS=Homo sapiens GN=SLC25A4 PE=1 SV=4	ADT1_HUMAN	33 kDa	10.2695	1.81077	15.8	14.9	12.5	[0,0,0,0,0,0,0,0]	0.250551	1	1	1	1.3	1.2	1	1.2	1	1	1.1	1.2	1.1	0.9	1.1	1	1.3	1.3	0.9	1.1	1	1.1	0.9	1	1
1518	Coagulation factor IX OS=Homo sapiens GN=F9 PE=1 SV=2	FA9_HUMAN	52 kDa	5.16124	1.79187	1.05	0.974	2.09	[0,0,0,0,0,0,0,0]	0.22758	1	1	1	1	1.2	1	1	1.3	1.2	1.1	1.2	1.2	0.9	1.1	1	1	1.2	1	1	1.3	1.2	1	1.3	1.3
1519	Protein S100-A11 OS=Homo sapiens GN=S100A11 PE=1 SV=2	S10AB_HUMAN	12 kDa	7.25336	1.83505	6.46	11.9	6.92	[0,0,0,0,0,0,0,0]	0.280444	1	1	1	1	1.1	1.2	0.8	1.1	1.3	1	0.9	1.2	1.2	1.1	1.2	0.9	1	1	1	1.2	1.5	1.1	1.1	1.4
1520	Heterogeneous nuclear ribonucleoprotein D-like OS=Homo sapiens GN=HNRNPDL PE=1 SV=3	HNRDL_HUMAN	46 kDa	9.98028	2.03921	1.08	1.62	1.48	[0,0,0,0,0,-1,0,0]	0.238695	1	1	1	0.8	1	0.6	0.6	0.9	0.7	0.7	0.8	0.5	1	1.2	0.6	0.8	1.1	0.7	0.7	1	0.7	0.7	0.9	0.7
1521	Myomegalin OS=Homo sapiens GN=PDE4DIP PE=1 SV=1	MYOME_HUMAN	265 kDa	5.13991	2.06074	0.048	0.0896	0.105	[0,0,0,0,0,0,0,0]	0.366253	1	1	1	0.9	0.9	1.1	0.8	0.9	1.1	1	0.9	1.2	1	0.9	1.3	0.8	1.1	1.7	0.8	0.9	1.2	0.9	0.9	1.3
1522	SH3 domain-binding glutamic acid-rich-like protein 3 OS=Homo sapiens GN=SH3BGRL3 PE=1 SV=1	SH3L3_HUMAN	10 kDa	4.55586	1.96108	6.13	4.58	4.68	[0,0,0,0,0,0,0,0]	0.253362	1	1	1	0.8	0.9	0.9	0.8	1.1	1.2	0.8	0.9	0.9	1	1	0.9	0.8	0.9	0.9	0.9	1.3	1.3	0.9	1.1	1.3
1523	CD63 antigen OS=Homo sapiens GN=CD63 PE=1 SV=2	CD63_HUMAN	26 kDa	7.87476	1.38929	1.92	2.01	2.06	[0,-1,0,-1,-1,-1,0,-1]	0.237449	1	1	1	0.8	0.6	0.8	0.7	0.5	0.7	0.7	0.5	0.6	0.9	0.6	0.9	0.8	0.6	0.8	0.7	0.4	0.6	0.6	0.5	0.6
1524	Aldehyde dehydrogenase family 16 member A1 OS=Homo sapiens GN=ALDH16A1 PE=1 SV=2	A16A1_HUMAN	85 kDa	6.77348	1.60592	0.44	0.576	0.472	[0,0,0,0,0,0,0,0]	0.250343	1	1	1	0.8	0.8	1.1	0.9	0.8	0.9	0.9	0.9	1	0.9	0.9	1.1	0.9	1	1.1	0.8	0.8	0.9	0.8	0.8	0.9
1525	Acyl-CoA synthetase family member 3, mitochondrial OS=Homo sapiens GN=ACSF3 PE=1 SV=3	ACSF3_HUMAN	64 kDa	8.46993	1.81578	1.28	0.651	0.666	[0,0,0,0,0,0,0,0]	0.239228	1	1	1	1	1	0.8	1.1	1.1	1	0.9	1.2	0.8	0.8	0.9	0.8	0.9	1	0.8	1	1	0.9	0.9	1.1	0.7
1526	CD166 antigen OS=Homo sapiens GN=ALCAM PE=1 SV=2	CD166_HUMAN	65 kDa	6.1516	1.78504	0.95	0.995	0.653	[0,0,0,0,0,0,0,0]	0.238344	1	1	1	1	1.1	1	0.9	1	1	0.9	1	0.8	1.4	1.3	1.1	1.2	1.2	1.1	1	0.9	0.9	0.9	1	0.9
1527	Cellular nucleic acid-binding protein OS=Homo sapiens GN=CNBP PE=1 SV=1	CNBP_HUMAN	19 kDa	7.74333	2.07169	3.76	6.97	2.11	[0,0,0,0,-1,0,0,0]	0.278233	1	1	1	0.7	0.8	0.6	0.7	0.9	0.8	0.8	0.8	0.6	1	1	0.6	0.8	1	0.7	0.8	1.1	0.9	0.9	1	0.9
1528	Cofilin-2 OS=Homo sapiens GN=CFL2 PE=1 SV=1	COF2_HUMAN	19 kDa	8.1714	2.0644	14.8	15.5	15.9	[0,0,0,1,0,0,0,1]	0.244586	1	1	1	1.1	1.2	1	1.3	1.4	1.3	1.5	1.4	1.2	1.3	1.2	1	1	1.2	0.9	1.4	1.9	1.6	1.7	1.8	1.9
1529	Cullin-2 OS=Homo sapiens GN=CUL2 PE=1 SV=2	CUL2_HUMAN	87 kDa	6.90721	2.02122	0.535	0.619	0.406	[0,-1,0,-1,0,-1,0,-1]	0.293648	1	1	1	0.6	0.8	0.7	0.6	0.6	0.6	0.6	0.6	0.7	0.8	0.8	0.8	0.9	0.8	1	0.5	0.7	0.6	0.5	0.6	0.6
1530	Fibronectin type-III domain-containing protein 3A OS=Homo sapiens GN=FNDC3A PE=1 SV=4	FND3A_HUMAN	132 kDa	6.68631	1.6818	0.266	0.278	0.285	[0,0,0,0,0,0,0,0]	0.251716	1	1	1	1	1	0.9	1.1	1.1	1.1	0.9	1.2	1	0.9	1	1.1	0.9	1	0.8	0.9	0.9	0.9	0.8	1	1
1531	Histamine N-methyltransferase OS=Homo sapiens GN=HNMT PE=1 SV=1	HNMT_HUMAN	33 kDa	4.97557	1.80062	1.29	1.14	1.39	[0,0,0,0,0,0,0,0]	0.249139	1	1	1	1.1	1.2	1.3	1	1	1.1	1.3	1	1.3	1.2	1.2	1.4	1.2	1.1	1.1	1	0.9	1.1	1.1	1	1.3
1532	Inhibitor of nuclear factor kappa-B kinase-interacting protein OS=Homo sapiens GN=IKBIP PE=1 SV=1	IKIP_HUMAN	39 kDa	9.89502	2.13434	0.87	1.64	1.91	[0,0,0,0,0,0,0,0]	0.240232	1	1	1	0.8	0.8	1	0.7	0.8	0.8	0.7	0.7	0.9	1	0.9	1.1	0.9	1.1	1.1	0.7	0.8	0.8	0.7	0.7	0.9
1533	S-adenosylmethionine synthase isoform type-2 OS=Homo sapiens GN=MAT2A PE=1 SV=1	METK2_HUMAN	44 kDa	6.45019	1.82605	2.6	2.22	1.1	[0,0,0,0,0,0,0,0]	0.251385	1	1	1	0.9	1.1	1	0.8	0.9	0.9	0.8	0.9	0.8	0.9	1	1	1.1	1.3	1.1	0.8	0.8	0.8	0.8	0.8	0.8
1534	NADH dehydrogenase [ubiquinone] iron-sulfur protein 6, mitochondrial OS=Homo sapiens GN=NDUFS6 PE=1 SV=1	NDUS6_HUMAN	14 kDa	8.38075	2.02	6.15	13.5	8.49	[0,0,0,1,0,0,0,1]	0.290422	1	1	1	1	1	1	1.1	1.4	1.4	1.1	1.2	1.1	1.1	1	1	0.9	0.9	0.8	1.8	2.6	2.3	1.8	1.7	2
1535	Serine/threonine-protein kinase Nek9 OS=Homo sapiens GN=NEK9 PE=1 SV=2	NEK9_HUMAN	107 kDa	5.49916	1.72051	0.298	0.273	0.446	[0,0,0,0,0,0,0,0]	0.24756	1	1	1	1	1	1	0.8	1	0.9	0.7	1	1	0.8	0.9	1.1	0.9	1.1	1	0.8	0.9	1	0.8	0.9	1
1536	Nuclear pore complex protein Nup88 OS=Homo sapiens GN=NUP88 PE=1 SV=2	NUP88_HUMAN	84 kDa	5.4551	1.82144	0.346	0.416	0.425	[0,0,0,0,0,0,0,0]	0.235884	1	1	1	0.9	0.9	0.9	0.8	0.8	0.9	0.7	0.8	0.9	0.7	0.8	1	0.8	0.9	1.1	0.7	0.8	0.9	0.7	0.8	0.9
1537	Pre-mRNA-processing factor 40 homolog A OS=Homo sapiens GN=PRPF40A PE=1 SV=2	PR40A_HUMAN	109 kDa	7.64279	2.23405	0.256	0.346	0.354	[0,0,0,0,0,0,0,0]	0.235837	1	1	1	1	1	0.9	0.9	0.9	0.8	0.8	0.9	0.7	1	1	0.8	1	1.1	0.8	0.9	0.9	0.7	0.8	0.9	0.7
1538	TATA-binding protein-associated factor 2N OS=Homo sapiens GN=TAF15 PE=1 SV=1	RBP56_HUMAN	62 kDa	8.15554	1.91617	0.65	0.515	0.527	[0,-1,0,0,0,-1,0,0]	0.262177	1	1	1	0.8	1	0.6	0.7	0.8	0.7	0.7	0.8	0.6	1	1	0.7	0.8	0.9	0.7	0.7	1	0.7	0.8	0.8	0.8
1539	Regulator of microtubule dynamics protein 3 OS=Homo sapiens GN=RMDN3 PE=1 SV=2	RMD3_HUMAN	52 kDa	4.74548	2.02851	0.922	0.635	0.988	[0,0,0,0,0,0,0,0]	0.272641	1	1	1	0.9	0.9	1	0.9	1.1	1	0.9	1.1	1	0.9	1.1	1	0.9	1.2	1	0.8	1.2	1.1	0.8	1.3	1.1
1540	40S ribosomal protein S14 OS=Homo sapiens GN=RPS14 PE=1 SV=3	RS14_HUMAN	16 kDa	10.7867	2.22258	4.26	6.95	4.56	[0,0,0,0,0,0,0,0]	0.24832	1	1	1	1	1.1	0.9	1	1	0.9	1	1	0.9	1.2	1.1	0.9	1.1	1.1	0.9	1	1.2	1.1	1.1	1.2	1.1
1541	Ras suppressor protein 1 OS=Homo sapiens GN=RSU1 PE=1 SV=3	RSU1_HUMAN	32 kDa	9.16347	1.88776	1.4	1.47	1.77	[0,0,0,0,0,0,0,0]	0.229393	1	1	1	0.9	0.9	1.1	0.9	1	1.2	1.1	1.1	1.2	1.1	1.1	1.1	1	1	1.2	1	1.3	1.5	1.2	1.2	1.4
1542	Sulfatase-modifying factor 2 OS=Homo sapiens GN=SUMF2 PE=1 SV=2	SUMF2_HUMAN	34 kDa	8.21989	1.89953	1.26	2.37	2.12	[0,0,0,0,0,0,0,1]	0.230125	1	1	1	1	1	1.1	1.2	1.1	1.3	1.1	1.1	1.3	1.3	1.3	1.3	1.1	1	1.2	1.1	1.4	1.4	1.2	1.3	1.8
1543	WD repeat-containing protein 11 OS=Homo sapiens GN=WDR11 PE=1 SV=1	WDR11_HUMAN	137 kDa	6.91023	1.75255	0.172	0.209	0.274	[0,0,0,0,0,0,0,0]	0.256794	1	1	1	1.1	1	0.9	1	0.8	0.7	1.1	0.9	0.7	1.1	0.9	0.9	1.1	1	1	1	0.8	0.7	1.1	0.8	0.8
1544	Chromodomain-helicase-DNA-binding protein 1-like OS=Homo sapiens GN=CHD1L PE=1 SV=2	CHD1L_HUMAN	101 kDa	6.90026	2.00613	0.279	0.137	0.386	[0,0,0,0,0,0,0,0]	0.256565	1	1	1	0.9	1	0.9	0.9	0.9	0.9	0.8	1	0.9	1	1.1	0.9	1	1	0.9	0.9	0.9	0.8	1	1.1	0.9
1545	Tyrosine-protein kinase Lyn OS=Homo sapiens GN=LYN PE=1 SV=3	LYN_HUMAN	59 kDa	7.12721	2.02312	0.447	0.551	0.323	[0,0,0,0,0,0,0,0]	0.236244	1	1	1	0.8	1	0.9	1.1	0.9	0.8	0.9	1	0.9	0.9	0.9	0.9	0.8	0.9	0.8	0.9	0.8	0.9	0.8	0.8	0.9
1546	Alpha-methylacyl-CoA racemase OS=Homo sapiens GN=AMACR PE=1 SV=2	AMACR_HUMAN	42 kDa	6.38194	1.90461	1.23	0.967	1.15	[0,0,0,0,1,0,0,0]	0.242567	1	1	1	1.2	1.8	1.5	1.3	1	1.3	1.2	1.2	1.3	1.1	1	1.2	1.2	0.9	1.1	1.1	0.9	1.1	1.1	1.1	1.1
1547	AP-1 complex subunit beta-1 OS=Homo sapiens GN=AP1B1 PE=1 SV=2	AP1B1_HUMAN	105 kDa	4.67821	1.67387	2.13	2.13	2.08	[0,0,0,0,0,0,0,0]	0.22878	1	1	1	1.1	1	1	1	0.8	0.8	1.1	1	0.9	1.1	1	0.9	1.2	1.2	1.1	1	0.8	0.8	1	0.9	0.9
1548	Putative L-aspartate dehydrogenase OS=Homo sapiens GN=ASPDH PE=2 SV=2	ASPD_HUMAN	30 kDa	7.30949	1.60912	2.42	1.58	2.24	[0,1,0,1,0,0,0,1]	0.28501	1	1	1	1	1	1.2	1.4	1.3	1.8	1.2	1.2	1.7	1	1	1.2	1	1	1.2	1.4	1.3	2.2	1.4	1.2	2
1549	Caprin-1 OS=Homo sapiens GN=CAPRIN1 PE=1 SV=2	CAPR1_HUMAN	78 kDa	4.90633	1.75086	0.485	0.637	0.458	[0,0,0,0,0,0,0,0]	0.232877	1	1	1	0.9	1	0.7	0.8	1	0.8	0.8	0.9	0.7	1.2	1.2	0.9	0.9	1	0.8	0.8	1.1	1	0.9	1	0.9
1550	Cathepsin G OS=Homo sapiens GN=CTSG PE=1 SV=2	CATG_HUMAN	29 kDa	11.6926	2.27251	3.45	1.98	1.43	[0,0,0,0,0,0,0,0]	0.278541	1	1	1	1.2	0.8	1.2	0.8	0.8	1.2	0.8	0.8	1.1	0.8	0.9	1.3	1	1	1.8	0.8	0.9	1.3	0.7	0.8	1.2
1551	Cat eye syndrome critical region protein 5 OS=Homo sapiens GN=CECR5 PE=1 SV=1	CECR5_HUMAN	46 kDa	8.21717	1.73314	0.948	0.86	1.16	[0,0,0,0,0,0,0,0]	0.273695	1	1	1	1.1	1	1	1	0.8	0.9	0.9	1	1	1	0.9	0.9	0.9	0.9	0.9	0.9	0.9	1	1	0.8	0.9
1552	Charged multivesicular body protein 4b OS=Homo sapiens GN=CHMP4B PE=1 SV=1	CHM4B_HUMAN	25 kDa	4.46709	2.05022	3.93	3.51	3.05	[0,0,0,0,0,0,0,0]	0.255843	1	1	1	1	1	0.9	0.8	0.9	0.9	0.9	0.9	0.8	1.3	1.3	0.9	1	0.9	0.9	0.9	1.3	0.9	0.9	1	0.9
1553	Probable serine carboxypeptidase CPVL OS=Homo sapiens GN=CPVL PE=1 SV=2	CPVL_HUMAN	54 kDa	5.31102	1.66893	1.23	0.806	1.18	[0,0,0,0,0,0,0,0]	0.24846	1	1	1	1	0.9	0.9	1.2	1	1	1.3	1	0.9	1.3	1.1	1	1	0.9	1.1	1.1	1	1	1.1	0.9	1
1554	Fibrinogen-like protein 1 OS=Homo sapiens GN=FGL1 PE=1 SV=3	FGL1_HUMAN	36 kDa	5.66956	1.90551	0.963	1.19	1.03	[0,0,0,0,0,0,0,0]	0.238103	1	1	1	1.3	0.9	1.1	1	0.9	0.8	1	0.8	0.7	1	1	1	1	0.9	0.9	1	0.9	0.8	1	1	0.9
1555	GTPase-activating protein and VPS9 domain-containing protein 1 OS=Homo sapiens GN=GAPVD1 PE=1 SV=2	GAPD1_HUMAN	165 kDa	4.85643	1.91039	0.141	0.17	0.198	[0,0,0,0,0,0,0,0]	0.242878	1	1	1	1	0.9	0.9	0.9	0.8	0.7	0.8	0.9	0.8	1	0.9	0.9	0.9	1	0.9	0.9	0.7	0.6	0.9	0.8	0.7
1556	Golgi membrane protein 1 OS=Homo sapiens GN=GOLM1 PE=1 SV=1	GOLM1_HUMAN	45 kDa	4.61758	2.19529	1.12	1.17	1.05	[0,0,0,0,0,0,0,0]	0.266887	1	1	1	1	0.7	0.8	0.8	0.8	0.8	0.7	0.7	0.8	0.9	0.9	0.9	0.9	0.9	0.9	0.7	0.8	0.9	0.7	0.8	0.8
1557	Integrin alpha-5 OS=Homo sapiens GN=ITGA5 PE=1 SV=2	ITA5_HUMAN	115 kDa	5.53811	1.58485	0.545	0.29	0.26	[0,0,0,0,0,0,0,0]	0.251242	1	1	1	0.9	1	1.1	0.9	1	1.1	0.8	1	1.1	1	1.1	1.3	1	1.1	1.4	0.9	1.2	1.4	0.9	1	1.3
1558	BTB/POZ domain-containing protein KCTD12 OS=Homo sapiens GN=KCTD12 PE=1 SV=1	KCD12_HUMAN	36 kDa	5.28546	1.93563	2.08	1.04	1.7	[0,0,0,0,0,0,0,0]	0.249367	1	1	1	0.8	0.9	1.3	0.9	1	1.3	0.9	1.1	1.5	0.9	0.9	1.3	0.8	0.8	1.1	0.9	1	1.3	0.9	0.9	1.4
1559	NADH dehydrogenase [ubiquinone] 1 alpha subcomplex subunit 13 OS=Homo sapiens GN=NDUFA13 PE=1 SV=3	NDUAD_HUMAN	17 kDa	8.84229	2.15875	11.7	10.1	5.48	[0,0,0,0,0,0,0,0]	0.24403	1	1	1	1.1	0.9	1.1	1.1	1	1	1.1	1.1	1.1	1.1	1	1.1	0.9	0.9	0.9	1.1	1	0.9	1.1	0.9	0.9
1560	Nuclear pore complex protein Nup160 OS=Homo sapiens GN=NUP160 PE=1 SV=3	NU160_HUMAN	162 kDa	5.19605	1.72081	0.188	0.174	0.278	[0,0,0,0,0,0,0,0]	0.253274	1	1	1	0.9	0.9	0.9	0.8	0.8	0.8	0.8	0.9	0.8	0.9	0.9	0.9	0.9	1	1	0.8	0.8	0.7	0.9	0.8	0.8
1561	Prolyl 3-hydroxylase 1 OS=Homo sapiens GN=LEPRE1 PE=1 SV=2	P3H1_HUMAN	83 kDa	4.78979	1.8708	0.506	0.59	0.734	[0,0,0,0,0,0,0,0]	0.258135	1	1	1	0.9	0.9	0.9	0.8	0.9	0.9	0.9	0.8	0.8	1	1.1	0.9	0.9	1.2	1	0.9	0.9	0.9	0.9	0.9	0.9
1562	Phosphatidylinositol-binding clathrin assembly protein OS=Homo sapiens GN=PICALM PE=1 SV=2	PICAL_HUMAN	71 kDa	8.09834	1.5938	0.62	0.439	0.664	[0,0,0,0,0,0,0,0]	0.248204	1	1	1	1	0.9	1	1.1	0.9	0.9	1.1	0.9	1	1	0.9	1	1	0.9	1	0.9	0.7	0.8	0.8	0.7	0.9
1563	Protein-L-isoaspartate(D-aspartate) O-methyltransferase OS=Homo sapiens GN=PCMT1 PE=1 SV=4	PIMT_HUMAN	25 kDa	7.25165	1.63687	4.7	1.44	2.63	[0,0,0,0,0,0,0,0]	0.249191	1	1	1	1.1	0.9	1	0.9	1.1	1.1	1.2	0.8	0.9	1.1	0.9	1.1	1.1	1.1	1	1.1	1.3	1.4	1.2	1.1	1.2
1564	Serum paraoxonase/arylesterase 2 OS=Homo sapiens GN=PON2 PE=1 SV=3	PON2_HUMAN	39 kDa	5.35006	1.57446	0.726	1.24	1.27	[0,0,0,0,0,0,0,0]	0.243911	1	1	1	0.9	0.8	0.9	1	0.9	1	1.1	0.8	1.1	1.2	1.1	1.1	0.9	0.9	1	1	0.9	1	0.9	0.8	1
1565	RNA-binding protein 4 OS=Homo sapiens GN=RBM4 PE=1 SV=1	RBM4_HUMAN	40 kDa	7.08321	1.90486	0.842	1.79	1.83	[0,-1,0,0,0,-1,0,-1]	0.265376	1	1	1	0.7	0.7	0.7	0.6	0.8	0.7	0.7	0.7	0.6	0.8	0.9	0.7	0.8	0.9	0.8	0.7	0.9	0.7	0.6	0.7	0.6
1566	Replication protein A 70 kDa DNA-binding subunit OS=Homo sapiens GN=RPA1 PE=1 SV=2	RFA1_HUMAN	68 kDa	7.24171	1.82459	0.65	0.53	0.542	[0,0,0,0,0,0,0,0]	0.245963	1	1	1	0.9	1.1	1.1	0.8	0.9	0.9	0.9	0.9	0.9	0.9	1.1	1.1	1	1.3	1.5	0.7	0.9	0.8	0.7	0.9	0.9
1567	Signal recognition particle subunit SRP68 OS=Homo sapiens GN=SRP68 PE=1 SV=2	SRP68_HUMAN	71 kDa	8.79824	2.10777	0.55	1.07	0.664	[0,0,0,0,0,0,0,0]	0.237265	1	1	1	0.9	0.9	0.9	0.8	0.8	0.8	0.9	0.9	0.9	1	1	0.9	0.8	1.1	1	0.8	1	0.9	0.8	0.9	0.9
1568	Syntaxin-binding protein 2 OS=Homo sapiens GN=STXBP2 PE=1 SV=2	STXB2_HUMAN	66 kDa	6.5182	1.9374	0.521	0.623	0.806	[0,0,0,0,0,0,0,0]	0.248881	1	1	1	1	0.9	1.1	0.9	0.9	1	0.8	0.9	0.9	0.9	0.9	1	0.9	1	1.2	0.8	0.9	0.9	0.8	0.8	0.9
1569	Exportin-T OS=Homo sapiens GN=XPOT PE=1 SV=2	XPOT_HUMAN	110 kDa	5.04765	1.78932	0.151	0.466	0.391	[0,-1,0,-1,0,0,0,-1]	0.275248	1	1	1	1.1	0.7	0.8	0.7	0.6	0.6	0.8	0.7	0.7	1.1	0.8	0.9	1	0.7	0.8	0.8	0.6	0.6	0.8	0.7	0.6
1570	40S ribosomal protein S24 OS=Homo sapiens GN=RPS24 PE=1 SV=1	RS24_HUMAN	15 kDa	11.4803	2.77188	2.89	3.91	6.45	[0,0,0,0,0,-1,0,0]	0.275064	1	1	1	0.8	1	0.8	0.9	0.9	0.8	0.7	0.8	0.6	0.7	0.8	0.7	0.9	1.1	0.7	0.7	0.8	0.7	0.8	0.9	0.6
1571	NADH dehydrogenase [ubiquinone] 1 alpha subcomplex subunit 12 OS=Homo sapiens GN=NDUFA12 PE=1 SV=1	NDUAC_HUMAN	17 kDa	10.1	2.09828	1.87	4.07	5.19	[0,0,0,1,0,0,0,0]	0.260634	1	1	1	1.1	1	1	1.2	1.4	1.2	1.2	1.4	1.2	1	1	1.1	0.9	0.9	0.8	1.2	2	1.9	1.3	1.5	1.3
1572	Alpha-fetoprotein OS=Homo sapiens GN=AFP PE=1 SV=1	FETA_HUMAN	69 kDa	5.43267	1.79015	0.252	0.598	1.47	[0,0,0,0,0,0,1,0]	0.283159	1	1	1	1	0.8	1.1	1	0.8	1.1	1.1	0.8	1	1.5	1	1.1	1.5	2.4	3.6	0.9	0.7	1	0.9	0.7	1
1573	Metastasis-associated protein MTA2 OS=Homo sapiens GN=MTA2 PE=1 SV=1	MTA2_HUMAN	75 kDa	10.1728	2.06645	0.335	0.41	0.618	[0,0,0,0,0,0,0,0]	0.239084	1	1	1	0.9	1	0.9	0.8	1	0.8	0.7	1	0.9	0.9	1.1	0.9	0.9	1.1	1.2	0.7	1.1	0.8	0.7	1	0.9
1574	Proliferating cell nuclear antigen OS=Homo sapiens GN=PCNA PE=1 SV=1	PCNA_HUMAN	29 kDa	4.308	1.70337	1.61	2.34	2.39	[0,-1,0,0,0,-1,0,0]	0.242735	1	1	1	1.1	1	0.9	0.7	0.7	0.8	0.8	0.6	0.6	1.1	1	0.9	1.3	1.4	1.1	0.7	0.7	0.7	0.7	0.7	0.7
1575	Fibulin-2 OS=Homo sapiens GN=FBLN2 PE=1 SV=2	FBLN2_HUMAN	127 kDa	4.45565	1.49334	0.482	0.394	0.265	[0,0,0,-1,0,0,0,-1]	0.267781	1	1	1	0.7	0.7	1	0.8	0.7	0.8	0.7	0.7	0.8	1	1	1	0.7	0.7	0.8	0.7	0.6	0.7	0.6	0.7	0.7
1576	GMP synthase [glutamine-hydrolyzing] OS=Homo sapiens GN=GMPS PE=1 SV=1	GUAA_HUMAN	77 kDa	6.85734	1.85199	0.763	0.725	0.818	[0,0,0,0,0,0,0,-1]	0.292238	1	1	1	0.9	0.9	1	0.8	0.8	0.8	0.8	0.7	0.9	0.9	0.9	1.2	0.9	1.1	1.2	0.8	0.7	0.8	0.7	0.7	0.8
1577	2-hydroxyacyl-CoA lyase 1 OS=Homo sapiens GN=HACL1 PE=1 SV=2	HACL1_HUMAN	64 kDa	7.39093	1.64035	0.707	1.24	0.758	[0,0,0,0,0,-1,0,0]	0.247123	1	1	1	1.5	0.7	0.9	1	0.6	0.7	0.9	0.6	0.7	1.1	0.7	1.1	1.4	0.6	0.9	0.9	0.6	0.7	1	0.6	0.7
1578	Hydroxymethylglutaryl-CoA synthase, cytoplasmic OS=Homo sapiens GN=HMGCS1 PE=1 SV=2	HMCS1_HUMAN	57 kDa	5.04654	1.68385	1.25	1.59	1.62	[0,0,0,0,0,0,0,0]	0.246225	1	1	1	1.2	1.3	0.9	1	0.7	0.8	1	0.7	0.8	1.2	0.9	0.9	1.2	1.1	1.2	0.9	0.6	0.8	0.9	0.7	0.8
1579	Hexokinase-1 OS=Homo sapiens GN=HK1 PE=1 SV=3	HXK1_HUMAN	102 kDa	6.78292	1.9865	0.782	0.506	0.567	[0,0,0,0,0,0,0,0]	0.231364	1	1	1	0.8	0.9	1.2	0.8	0.9	1.1	0.8	0.9	1.1	0.9	0.9	1.2	0.8	1	1.5	0.7	0.8	0.9	0.8	0.8	1.1
1580	Eukaryotic translation initiation factor 5 OS=Homo sapiens GN=EIF5 PE=1 SV=2	IF5_HUMAN	49 kDa	5.26491	2.14158	0.997	1.18	1.21	[0,0,0,0,0,0,0,0]	0.263949	1	1	1	1.2	0.8	0.8	0.9	1	0.9	1.1	0.9	0.9	1.2	1.1	0.9	0.9	1.1	0.9	0.9	1.2	1	1.1	1.1	1.2
1581	Lysophospholipid acyltransferase 5 OS=Homo sapiens GN=LPCAT3 PE=1 SV=1	MBOA5_HUMAN	56 kDa	8.87002	1.5709	1.05	0.581	0.898	[0,0,0,-1,0,0,0,0]	0.263242	1	1	1	1	0.9	1.1	1.1	0.9	0.9	0.9	1.2	1	0.8	0.9	0.9	0.9	1.1	0.9	0.8	0.6	0.6	0.8	0.9	0.7
1582	Mitochondrial ribonuclease P protein 1 OS=Homo sapiens GN=TRMT10C PE=1 SV=2	MRRP1_HUMAN	47 kDa	9.92881	2.22806	1.05	0.605	0.734	[0,0,0,0,0,0,0,0]	0.248851	1	1	1	1.1	1.2	0.9	0.9	0.9	0.8	1.1	1	0.8	1.2	1	0.9	1.1	1.2	1.1	1	1	0.8	1.1	0.9	0.8
1583	Nicotinamide N-methyltransferase OS=Homo sapiens GN=NNMT PE=1 SV=1	NNMT_HUMAN	30 kDa	5.44974	1.76148	2.48	2.24	1.65	[0,0,0,0,0,1,0,0]	0.252061	1	1	1	1.4	1.2	1.4	1	1.3	1.3	1.8	1.1	1.5	0.9	1	1.7	0.9	0.8	1	1	1.3	1.4	1.1	1.4	1.6
1584	Serine/threonine-protein phosphatase 5 OS=Homo sapiens GN=PPP5C PE=1 SV=1	PPP5_HUMAN	57 kDa	6.20938	1.92713	0.723	1.2	0.584	[0,0,0,0,0,0,0,0]	0.231942	1	1	1	1	1.1	1.1	1.1	1	1.1	1	1	1.2	1	1	1.2	1.3	1.2	1.4	0.9	0.9	1	1	0.9	0.9
1585	Adenylosuccinate lyase OS=Homo sapiens GN=ADSL PE=1 SV=2	PUR8_HUMAN	55 kDa	7.11936	1.99682	0.86	0.901	1.43	[0,0,0,0,0,0,0,0]	0.250335	1	1	1	0.8	0.9	0.9	0.8	0.7	0.8	0.7	0.7	0.9	1	0.9	1.1	0.9	1.1	1.2	0.7	0.7	0.8	0.8	0.7	0.7
1586	Ras-related protein Rap-2b OS=Homo sapiens GN=RAP2B PE=1 SV=1	RAP2B_HUMAN	21 kDa	4.44082	1.87333	3.39	2.36	4.39	[0,0,0,0,0,0,0,0]	0.260774	1	1	1	1.1	0.9	1.2	1	0.8	1	1	0.9	1.1	1.3	0.9	1.1	1.1	0.9	1.2	1	0.8	1	1	0.7	1
1587	Regulator of chromosome condensation OS=Homo sapiens GN=RCC1 PE=1 SV=1	RCC1_HUMAN	45 kDa	7.56669	1.66352	0.986	1.34	0.915	[0,0,0,0,0,-1,0,0]	0.267405	1	1	1	0.8	0.9	0.7	0.8	0.8	0.7	0.7	0.8	0.6	0.9	1	0.9	1.1	1.1	0.8	0.7	0.9	0.7	0.8	0.9	0.7
1588	Translocation protein SEC62 OS=Homo sapiens GN=SEC62 PE=1 SV=1	SEC62_HUMAN	46 kDa	7.13811	2.32273	0.712	0.746	0.892	[0,0,0,0,0,0,0,0]	0.229752	1	1	1	1.3	1	1	0.9	0.8	0.8	0.9	0.8	0.8	1	0.9	0.9	1.2	1	0.9	0.8	0.8	0.8	0.8	0.9	0.8
1589	Signal recognition particle subunit SRP72 OS=Homo sapiens GN=SRP72 PE=1 SV=3	SRP72_HUMAN	75 kDa	9.79994	1.96013	0.58	0.607	0.552	[0,0,0,0,0,0,0,0]	0.233774	1	1	1	1	0.9	0.8	0.8	0.9	0.8	0.8	0.8	0.7	0.9	1	0.8	0.8	1	0.8	0.7	1	0.9	0.9	1	0.9
1590	Alpha-tocopherol transfer protein OS=Homo sapiens GN=TTPA PE=1 SV=1	TTPA_HUMAN	32 kDa	7.78047	1.89478	2.2	1.71	2.36	[0,0,0,0,0,0,0,0]	0.26125	1	1	1	1	1.1	1	1.1	1.1	1.1	1.3	1.4	1.2	1.1	1.1	1.1	1	1	0.9	1.2	1	1.1	1.2	1.3	1.2
1591	Vacuolar protein sorting-associated protein 29 OS=Homo sapiens GN=VPS29 PE=1 SV=1	VPS29_HUMAN	21 kDa	6.79129	1.61126	5.88	4.29	4.39	[0,0,0,0,0,0,0,0]	0.231933	1	1	1	1	1	0.9	0.8	0.9	0.9	0.8	0.9	0.8	0.9	0.9	0.8	1	0.9	1	0.9	0.8	0.9	0.8	0.8	0.7
1592	Exportin-7 OS=Homo sapiens GN=XPO7 PE=1 SV=3	XPO7_HUMAN	124 kDa	6.26718	1.79554	0.285	0.201	0.238	[0,0,0,0,0,0,0,0]	0.252107	1	1	1	0.8	0.9	1.2	0.9	0.9	1	0.9	1	1.1	0.9	1	1.2	0.9	1	1.2	0.8	0.8	0.9	0.8	0.9	1.1
1593	Dolichyl-phosphate beta-glucosyltransferase OS=Homo sapiens GN=ALG5 PE=1 SV=1	ALG5_HUMAN	37 kDa	9.78482	1.98346	1.3	2.05	1.01	[0,0,0,0,0,0,0,0]	0.250932	1	1	1	1.2	1	1.2	1.2	1.1	1.1	1.1	1.1	1.1	0.9	0.9	0.8	0.9	1	1.1	1	0.9	0.8	1	1	0.9
1594	Cytoplasmic dynein 1 light intermediate chain 1 OS=Homo sapiens GN=DYNC1LI1 PE=1 SV=3	DC1L1_HUMAN	57 kDa	6.36818	1.73029	0.636	0.666	0.415	[0,0,0,0,0,0,0,0]	0.248133	1	1	1	0.9	0.9	0.9	0.8	0.8	0.9	0.8	0.8	0.7	0.9	0.8	0.9	0.8	0.9	1	0.8	0.8	0.8	0.8	0.8	0.8
1595	Proteasome subunit beta type-1 OS=Homo sapiens GN=PSMB1 PE=1 SV=2	PSB1_HUMAN	26 kDa	8.29536	1.83307	1.83	1.3	1.96	[0,0,0,0,0,0,0,0]	0.244225	1	1	1	1	1.2	1.1	1.2	1.1	1.1	1.2	1.1	1.1	1	1	1.1	1.1	1.1	1.1	1.2	1	1	1.2	1	1
1596	Glycine N-acyltransferase-like protein 1 OS=Homo sapiens GN=GLYATL1 PE=1 SV=1	GLYL1_HUMAN	35 kDa	6.86579	1.96331	1.2	1.7	1.5	[0,1,0,1,0,1,0,1]	0.281365	1	1	1	1	1.4	1	1.3	1.7	1.3	1.4	1.8	1.4	0.9	1.3	1.2	1.1	1.1	1.4	1.5	2.3	1.7	1.5	1.8	1.6
1597	Cytochrome b5 type B OS=Homo sapiens GN=CYB5B PE=1 SV=2	CYB5B_HUMAN	16 kDa	4.61509	1.79938	2.62	6.95	3.61	[0,0,0,0,0,0,0,0]	0.250462	1	1	1	0.9	0.7	0.8	1	0.9	0.9	0.9	0.9	0.8	1.1	0.9	0.9	0.9	0.7	0.9	1	0.9	0.9	1	0.8	0.9
1598	Pterin-4-alpha-carbinolamine dehydratase OS=Homo sapiens GN=PCBD1 PE=1 SV=2	PHS_HUMAN	12 kDa	6.79749	1.95865	10.9	6.5	4.94	[0,0,0,1,0,0,0,1]	0.243459	1	1	1	1.2	1.2	1.3	1.3	1.3	1.5	1.3	1.2	1.3	1.3	1.3	1.3	1.6	1.1	1.5	1.4	1.5	1.7	1.7	1.5	2.3
1599	Histidine triad nucleotide-binding protein 2, mitochondrial OS=Homo sapiens GN=HINT2 PE=1 SV=1	HINT2_HUMAN	17 kDa	9.6077	1.62417	5.91	2.51	3.28	[0,0,0,0,0,0,0,0]	0.245998	1	1	1	1.3	1.1	1	1.2	1.2	1.1	1.4	1.3	1.1	1.2	1.2	1.1	0.9	1	1	1.3	1.4	1.4	1.5	1.3	1.4
1600	Dedicator of cytokinesis protein 2 OS=Homo sapiens GN=DOCK2 PE=1 SV=2	DOCK2_HUMAN	212 kDa	6.86584	2.00842	0.141	0.0963	0.134	[0,0,0,0,0,0,0,0]	0.291612	1	1	1	1.1	1.1	1.1	1	1	0.9	0.9	1.1	1	0.8	1	1	1	1	1.1	0.9	0.8	0.7	0.9	0.8	0.9
1601	Putative tropomyosin alpha-3 chain-like protein OS=Homo sapiens PE=5 SV=2	TPM3L_HUMAN	26 kDa	4.16622	2.45462	4.12	3.72	5.11	[0,0,0,0,0,0,0,0]	0.26832	1	1	1	0.8	0.9	1	1	1.1	1.1	1.1	1	1.2	1.2	1.1	1.2	1	0.8	1.2	1.1	1.4	1.2	1.1	1.3	1.4
1602	Ig lambda-2 chain C regions OS=Homo sapiens GN=IGLC2 PE=1 SV=1	LAC2_HUMAN	11 kDa	7.34148	1.41708	38.1	23.1	13.5	[0,0,0,0,0,0,0,0]	0.225428	1	1	1	0.9	0.8	1.5	0.8	0.9	1.2	1	0.7	1.4	0.9	0.8	1	1.1	1	1.4	0.8	1	1.4	0.9	1	1.6
1603	WD repeat-containing protein 87 OS=Homo sapiens GN=WDR87 PE=1 SV=3	WDR87_HUMAN	333 kDa	7.29987	2.2739	0.0576	0.0813	0.0202	[0,0,0,0,0,0,0,0]	0.162495	1	1		0.8	0.8		0.7	0.9		0.7	0.8		0.8	0.8		0.8	0.8		0.7	0.9		0.7	0.8
1604	5'-AMP-activated protein kinase subunit gamma-1 OS=Homo sapiens GN=PRKAG1 PE=1 SV=1	AAKG1_HUMAN	38 kDa	6.91487	1.79831	1.91	1.76	1.8	[0,0,0,0,0,0,0,0]	0.237146	1	1	1	1	1	1	1	1	1	1	1.1	1	1	1	1	1	1.1	1.1	1	0.9	1	1	1.1	0.9
1605	AP-1 complex subunit mu-1 OS=Homo sapiens GN=AP1M1 PE=1 SV=3	AP1M1_HUMAN	49 kDa	7.34126	1.97501	0.773	0.694	0.954	[0,0,0,0,0,0,0,0]	0.243137	1	1	1	1	0.8	0.9	1	0.7	0.8	0.8	0.8	0.9	0.9	0.8	0.9	1.1	1	0.9	0.8	0.7	0.8	0.8	0.7	0.7
1606	Probable phospholipid-transporting ATPase IG OS=Homo sapiens GN=ATP11C PE=1 SV=3	AT11C_HUMAN	129 kDa	6.6336	1.86043	0.302	0.221	0.196	[0,0,0,0,0,0,0,0]	0.254826	1	1	1	0.9	1	0.9	1	1.2	1.1	0.9	1.4	1.3	0.9	1.1	1.1	0.9	0.9	0.8	1	1.2	1.1	1	1.3	1.1
1607	Brain acid soluble protein 1 OS=Homo sapiens GN=BASP1 PE=1 SV=2	BASP1_HUMAN	23 kDa	4.30288	1.68022	2.84	2.46	1.67	[0,0,0,0,0,0,0,0]	0.270645	1	1	1	0.7	0.9	1.6	0.9	1.3	1.4	0.9	0.9	1.4	1	1.1	1.4	1.5	0.8	1.6	0.9	1.8	1.5	1	1.2	1.9
1608	Cadherin-1 OS=Homo sapiens GN=CDH1 PE=1 SV=3	CADH1_HUMAN	97 kDa	4.32571	1.68786	0.29	0.44	0.551	[0,0,0,0,0,0,0,0]	0.238248	1	1	1	0.9	0.8	0.9	1	1	1	1	0.9	1	1	0.9	1.1	1	0.9	1	0.9	1	1	1.1	0.9	1.1
1609	Coiled-coil domain-containing protein 47 OS=Homo sapiens GN=CCDC47 PE=1 SV=1	CCD47_HUMAN	56 kDa	4.48612	2.1428	0.84	0.99	0.9	[0,0,0,0,0,0,0,0]	0.237337	1	1	1	1	0.9	0.9	1.1	1	0.9	0.9	0.9	0.9	0.9	1	1	0.9	1	0.9	1	1	0.8	0.9	1	0.7
1610	C-type lectin domain family 4 member M OS=Homo sapiens GN=CLEC4M PE=1 SV=1	CLC4M_HUMAN	45 kDa	4.82764	1.86885	1.6	1.02	1.36	[0,1,0,1,0,1,0,1]	0.373437	1	1	1	1	1.2	1.5	1.8	2.3	2.3	1.8	2.6	2.3	1	1.2	1.3	1	1.1	1.2	2	4.7	2.8	1.9	3.3	3
1611	Peripheral plasma membrane protein CASK OS=Homo sapiens GN=CASK PE=1 SV=3	CSKP_HUMAN	105 kDa	6.39566	1.91233	0.384	0.166	0.412	[0,0,0,0,0,0,0,0]	0.241271	1	1	1	1.2	1.1	1	1	0.9	0.9	1	0.9	1	1	1	1.1	0.9	1	1	1	0.8	0.9	0.9	1	0.9
1612	ES1 protein homolog, mitochondrial OS=Homo sapiens GN=C21orf33 PE=1 SV=3	ES1_HUMAN	28 kDa	8.39571	1.625	1.66	1.19	3.35	[0,0,0,0,0,0,0,1]	0.245157	1	1	1	1.1	1.2	0.9	1.2	1.5	1.1	1.2	1.3	0.8	1	1.3	0.8	1	1	0.9	1.2	1.9	1.2	1.5	1.7	1.2
1613	Squalene synthase OS=Homo sapiens GN=FDFT1 PE=1 SV=1	FDFT_HUMAN	48 kDa	6.5099	1.90326	0.566	0.819	2.14	[0,0,0,0,0,0,0,-1]	0.253056	1	1	1	1	0.8	0.9	0.8	0.6	0.8	0.8	0.8	0.9	1	0.7	0.9	0.8	0.7	0.9	1	0.5	0.7	0.9	0.6	0.7
1614	Fibromodulin OS=Homo sapiens GN=FMOD PE=1 SV=2	FMOD_HUMAN	43 kDa	5.95114	1.7163	0.646	1.25	0.824	[0,-1,0,-1,0,-1,-1,-1]	0.317705	1	1	1	0.6	0.7	1	0.5	0.7	0.7	0.5	0.7	0.8	1.3	1.5	1.2	0.5	0.8	0.8	0.5	0.8	0.7	0.5	0.8	0.8
1615	Isochorismatase domain-containing protein 1 OS=Homo sapiens GN=ISOC1 PE=1 SV=3	ISOC1_HUMAN	32 kDa	7.46068	1.61678	1.86	1.2	1.71	[0,0,0,0,0,0,0,0]	0.237719	1	1	1	1.1	1.1	1.1	1.2	0.9	0.9	1.3	1	1	1.1	0.9	1	1.3	0.9	1.1	1.1	0.7	0.9	1.1	0.9	1
1616	cAMP-dependent protein kinase catalytic subunit alpha OS=Homo sapiens GN=PRKACA PE=1 SV=2	KAPCA_HUMAN	41 kDa	9.2193	1.99339	1.14	1.03	0.617	[0,0,0,0,0,0,0,0]	0.238275	1	1	1	1.5	1.1	1.1	1.1	0.8	1	1.2	1	1.1	1	0.9	1	1.3	1.3	1.2	1.1	0.7	1	1	0.8	0.8
1617	Microtubule-associated protein 4 OS=Homo sapiens GN=MAP4 PE=1 SV=3	MAP4_HUMAN	121 kDa	5.06947	1.65935	0.26	0.379	0.279	[0,0,0,0,0,0,0,0]	0.223703	1	1	1	0.8	1	0.9	0.8	1	1	0.9	0.9	1	1	1.1	1.2	0.9	1.1	1.1	0.7	1	1	0.8	1	1.1
1618	DNA mismatch repair protein Msh6 OS=Homo sapiens GN=MSH6 PE=1 SV=2	MSH6_HUMAN	153 kDa	6.88815	2.02867	0.226	0.21	0.242	[0,-1,0,-1,0,-1,0,-1]	0.266459	1	1	1	0.9	0.9	0.8	0.8	0.7	0.6	0.7	0.7	0.6	0.9	0.7	0.7	1	1	1	0.7	0.5	0.5	0.7	0.6	0.6
1619	ADP-sugar pyrophosphatase OS=Homo sapiens GN=NUDT5 PE=1 SV=1	NUDT5_HUMAN	24 kDa	4.58623	1.82781	1.12	3.13	2.69	[0,0,0,0,0,0,0,1]	0.243954	1	1	1	0.9	1.1	1.1	1.1	1.1	1.4	1.2	1.1	1.3	1.2	1.3	1.6	1.3	1.3	1.3	1.3	1.2	1.6	1.5	1.2	1.6
1620	Programmed cell death protein 6 OS=Homo sapiens GN=PDCD6 PE=1 SV=1	PDCD6_HUMAN	22 kDa	4.97411	1.90733	2.49	2.61	3.24	[0,0,0,0,0,0,0,0]	0.242227	1	1	1	1.1	1	0.9	0.9	0.9	0.8	0.9	0.9	0.8	1	1	1	0.9	0.9	0.9	1	1.1	0.9	0.8	0.8	0.8
1621	Sister chromatid cohesion protein PDS5 homolog A OS=Homo sapiens GN=PDS5A PE=1 SV=1	PDS5A_HUMAN	151 kDa	7.99498	1.95182	0.108	0.294	0.389	[0,0,0,0,0,0,0,0]	0.257625	1	1	1	1	0.8	1	0.7	0.9	0.9	0.8	0.8	0.9	0.9	0.8	0.9	0.8	1	0.9	0.7	0.8	0.7	0.7	0.8	0.8
1622	Alkaline phosphatase, tissue-nonspecific isozyme OS=Homo sapiens GN=ALPL PE=1 SV=4	PPBT_HUMAN	57 kDa	6.66162	1.63712	0.812	0.75	0.87	[0,0,0,1,0,0,0,0]	0.271149	1	1	1	0.8	0.9	1.2	1.1	1.4	1.5	1.2	1.2	1.5	0.9	1	1.4	1.2	0.9	1.5	1.1	1.7	1.5	1.2	1.2	1.5
1623	28S ribosomal protein S29, mitochondrial OS=Homo sapiens GN=DAP3 PE=1 SV=1	RT29_HUMAN	46 kDa	9.22128	1.93317	0.84	1.32	1.52	[0,0,0,0,0,0,0,0]	0.252977	1	1	1	1.2	1.1	1	0.9	1	0.9	0.8	0.9	0.8	1	1.1	1	1	1	1	0.8	0.9	0.7	0.9	1	0.8
1624	SUMO-activating enzyme subunit 1 OS=Homo sapiens GN=SAE1 PE=1 SV=1	SAE1_HUMAN	38 kDa	4.93308	1.92176	1.42	1.29	2.51	[0,0,0,0,0,0,0,0]	0.250645	1	1	1	1	1	0.9	0.9	0.9	0.9	0.8	0.9	0.8	1.2	1.1	0.9	0.9	1.2	1.2	0.8	1	0.9	0.9	1	0.9
1625	Starch-binding domain-containing protein 1 OS=Homo sapiens GN=STBD1 PE=1 SV=1	STBD1_HUMAN	39 kDa	5.5432	1.65	1.04	1.26	1.49	[0,0,0,0,0,0,0,1]	0.247949	1	1	1	0.9	1	1.1	1.1	1.3	1.5	1.1	1.4	1.4	1	1	1.1	0.9	0.9	1	1.2	1.2	1.3	1.3	1.3	1.7
1626	Aspartate--tRNA ligase, mitochondrial OS=Homo sapiens GN=DARS2 PE=1 SV=1	SYDM_HUMAN	74 kDa	8.10804	1.9764	0.66	0.619	0.562	[0,0,0,-1,0,-1,0,-1]	0.271821	1	1	1	1.2	1.1	0.7	1	0.6	0.6	0.8	0.6	0.5	1	0.9	0.8	1.2	0.9	0.7	0.8	0.5	0.5	0.9	0.6	0.6
1627	Transmembrane 9 superfamily member 4 OS=Homo sapiens GN=TM9SF4 PE=1 SV=2	TM9S4_HUMAN	75 kDa	6.50733	1.69706	0.454	0.475	1.11	[0,0,0,-1,0,-1,0,-1]	0.239407	1	1	1	1.2	1	1	0.9	0.8	0.8	0.7	0.7	0.7	1	0.9	1.1	1.2	1.1	1	0.7	0.7	0.6	0.7	0.7	0.7
1628	Deubiquitinating protein VCIP135 OS=Homo sapiens GN=VCPIP1 PE=1 SV=2	VCIP1_HUMAN	134 kDa	7.20057	1.78775	0.26	0.184	0.311	[0,0,0,0,0,0,0,0]	0.290515	1	1	1	0.9	0.9	0.8	0.8	0.9	0.7	0.9	1	0.8	0.9	0.9	0.8	0.9	0.9	0.9	0.9	0.9	0.7	0.8	0.8	0.7
1629	LDLR chaperone MESD OS=Homo sapiens GN=MESDC2 PE=1 SV=2	MESD_HUMAN	26 kDa	8.01941	2.16568	0.592	2.76	3.32	[0,0,0,1,0,0,0,1]	0.245221	1	1	1	1	1	1.2	1.1	1.3	1.4	1.4	1.1	1.3	1.4	1.2	1.2	1	1.1	1.1	1.2	1.7	1.8	1.8	1.7	2.3
1630	Palmitoyl-protein thioesterase 1 OS=Homo sapiens GN=PPT1 PE=1 SV=1	PPT1_HUMAN	34 kDa	6.50269	1.60268	1.05	0.745	1.56	[0,0,0,1,0,0,0,0]	0.285794	1	1	1	1	1.1	1	1.1	1.2	1.3	1.2	1.1	1.2	1.1	1.1	1.1	1.1	1.1	1.1	1.4	1.5	1.6	1.4	1.2	1.5
1631	Transmembrane protein 109 OS=Homo sapiens GN=TMEM109 PE=1 SV=1	TM109_HUMAN	26 kDa	11.0932	1.67045	3.58	1.61	1.35	[0,0,0,0,0,0,0,0]	0.244054	1	1	1	0.9	1.1	1.1	0.9	0.9	0.9	0.8	1.1	0.9	0.8	1	0.9	0.9	1.1	1	0.8	0.7	0.7	0.7	0.9	0.7
1632	Glucose-6-phosphate translocase OS=Homo sapiens GN=SLC37A4 PE=1 SV=1	G6PT1_HUMAN	46 kDa	8.77094	1.34121	0.948	0.513	1.02	[0,0,0,0,0,0,0,0]	0.268253	1	1	1	1	1.1	1.1	1.1	1.1	1.3	1.2	1.2	1.4	1	0.9	1.1	1	0.9	0.9	1.2	0.8	1.1	1.1	1	1.2
1633	Glycylpeptide N-tetradecanoyltransferase 1 OS=Homo sapiens GN=NMT1 PE=1 SV=2	NMT1_HUMAN	57 kDa	7.9111	1.92085	0.463	0.572	0.413	[0,0,0,0,0,0,0,0]	0.348655	1	1	1	1.1	1.1	1.3	0.8	0.8	1	1.1	1.2	1.2	1	1.1	1.1	1	1.1	1.5	0.9	1	1.2	0.6	0.7	0.9
1634	Protein lin-7 homolog A OS=Homo sapiens GN=LIN7A PE=1 SV=2	LIN7A_HUMAN	26 kDa	9.09965	2.00391	1.88	1.07	1.67	[0,0,0,0,0,0,0,0]	0.226669	1	1	1	0.9	1	0.9	1	1.1	0.9	1	1	1	1.4	1.1	1	0.8	1	1	1.1	1.6	1.1	1.2	1.3	1.1
1635	Cullin-5 OS=Homo sapiens GN=CUL5 PE=1 SV=4	CUL5_HUMAN	91 kDa	8.08742	2.14815	0.269	0.328	0.543	[0,0,0,0,0,0,0,0]	0.242385	1	1	1	0.9	0.9	1	1	0.8	0.9	0.8	1	1	0.8	1	1.1	0.9	1	1.1	0.8	0.8	0.9	0.8	0.9	0.8
1636	A-kinase anchor protein 13 OS=Homo sapiens GN=AKAP13 PE=1 SV=2	AKP13_HUMAN	308 kDa	4.88247	1.84041	0.0954	0.0655	0.0671	[0,0,0,0,0,0,0,0]	0.262332	1	1	1	1	0.9	0.9	0.8	0.9	0.9	0.9	0.9	1	1	1	1.1	0.8	1	1	0.8	1	1	0.8	0.9	1.1
1637	Rho guanine nucleotide exchange factor 12 OS=Homo sapiens GN=ARHGEF12 PE=1 SV=1	ARHGC_HUMAN	173 kDa	5.5117	1.97526	0.197	0.0778	0.307	[0,0,0,0,0,0,0,0]	0.235037	1	1	1	1	0.9	0.9	1	0.9	1	0.9	0.9	1	1	0.9	1	0.9	0.9	1	0.9	0.9	0.9	1.1	0.9	1
1638	Cleavage and polyadenylation specificity factor subunit 2 OS=Homo sapiens GN=CPSF2 PE=1 SV=2	CPSF2_HUMAN	88 kDa	4.73221	1.92128	0.11	0.157	0.347	[0,0,0,0,0,0,0,0]	0.259877	1	1	1	1	1	0.9	0.7	0.8	0.7	0.9	1	0.9	1	0.9	1.1	1	1.1	1.1	0.8	0.8	0.7	0.8	0.9	0.7
1639	Cleavage and polyadenylation specificity factor subunit 1 OS=Homo sapiens GN=CPSF1 PE=1 SV=2	CPSF1_HUMAN	161 kDa	6.37094	1.82905	0.167	0.3	0.0639	[0,0,0,0,0,0,0,-1]	0.281132	1	1	1	1	1	0.9	0.9	0.8	0.8	0.9	0.9	0.9	1	0.9	1	1	1.1	1.1	0.8	0.7	0.8	0.8	0.7	0.6
1640	Epidermal growth factor receptor kinase substrate 8-like protein 2 OS=Homo sapiens GN=EPS8L2 PE=1 SV=2	ES8L2_HUMAN	81 kDa	6.82578	1.96629	0.413	0.323	0.767	[0,0,0,0,0,0,0,0]	0.259946	1	1	1	1	1.1	0.8	0.9	1.1	0.8	1	1.2	0.8	1	1.1	0.8	1.1	1.2	0.9	0.9	1.2	0.8	0.9	1.2	0.8
1641	Cathepsin Z OS=Homo sapiens GN=CTSZ PE=1 SV=1	CATZ_HUMAN	34 kDa	7.12951	1.78073	0.884	1.55	1.84	[0,0,0,1,0,0,0,1]	0.245855	1	1	1	1	1.3	1.3	1.2	1.6	1.5	1.2	1.3	1.2	1	1.3	1.4	1.1	1.1	1.1	1.1	1.8	1.5	1.1	1.8	1.8
1642	14-3-3 protein eta OS=Homo sapiens GN=YWHAH PE=1 SV=4	1433F_HUMAN	28 kDa	4.47429	2.07183	14.5	9.4	12.3	[0,0,0,0,0,0,0,0]	0.239982	1	1	1	0.8	0.9	1	0.7	0.9	0.9	0.8	0.9	1	1.1	1	1.2	0.9	1	1.2	0.7	1	1	0.8	0.9	1
1643	ATP-binding cassette sub-family B member 7, mitochondrial OS=Homo sapiens GN=ABCB7 PE=1 SV=2	ABCB7_HUMAN	83 kDa	9.78689	1.74688	0.402	0.421	0.813	[0,0,0,0,0,0,0,0]	0.269376	1	1	1	1	1.1	0.9	1	0.9	0.8	0.9	1	0.8	0.9	0.9	0.8	0.9	1	1	0.8	0.8	0.7	0.9	0.9	0.7
1644	Chaperone activity of bc1 complex-like, mitochondrial OS=Homo sapiens GN=ADCK3 PE=1 SV=1	ADCK3_HUMAN	72 kDa	6.98109	1.85682	0.473	0.564	0.577	[0,0,0,0,0,0,0,0]	0.256993	1	1	1	1.2	1.2	1	1	0.9	0.9	1	1	0.9	1	1	0.9	0.8	1	0.9	1	0.9	1	0.9	0.9	0.9
1645	Chromobox protein homolog 3 OS=Homo sapiens GN=CBX3 PE=1 SV=4	CBX3_HUMAN	21 kDa	4.95555	2.24464	2.22	6.02	5.16	[0,0,0,-1,0,0,0,0]	0.268932	1	1	1	0.8	0.8	0.9	0.7	0.7	0.7	0.9	0.6	0.8	1.3	1	0.9	1.1	1	1	0.7	0.7	0.7	0.8	0.6	0.8
1646	Ester hydrolase C11orf54 OS=Homo sapiens GN=C11orf54 PE=1 SV=1	CK054_HUMAN	35 kDa	6.69388	1.6493	1.4	1.06	1.74	[0,0,0,1,0,1,0,1]	0.268626	1	1	1	1	1.3	1	1.5	1.3	1.3	1.7	1.5	1.3	1.1	1.2	1.2	1.1	1	0.9	1.7	1.5	1.5	1.5	1.5	1.4
1647	Disks large homolog 1 OS=Homo sapiens GN=DLG1 PE=1 SV=2	DLG1_HUMAN	100 kDa	5.50798	1.88283	0.241	0.425	0.435	[0,0,0,0,0,0,0,0]	0.267174	1	1	1	0.8	0.9	1.1	0.8	1	1.2	1	1	1.2	1	1.1	1.2	0.8	1	1.1	1	1.2	1.3	1	1	1.3
1648	Dedicator of cytokinesis protein 7 OS=Homo sapiens GN=DOCK7 PE=1 SV=4	DOCK7_HUMAN	243 kDa	6.7838	1.91268	0.122	0.113	0.147	[0,0,0,0,0,0,0,0]	0.270409	1	1	1	0.8	1	1	0.8	0.9	0.9	0.7	0.9	1.1	0.9	1	1.1	0.9	1.2	1.1	0.7	0.9	0.9	0.7	0.8	0.8
1649	Dual specificity protein phosphatase 3 OS=Homo sapiens GN=DUSP3 PE=1 SV=1	DUS3_HUMAN	20 kDa	7.9408	1.78616	3.42	3.59	2.44	[0,0,0,0,0,0,0,0]	0.244986	1	1	1	1	1	0.9	1.1	1.1	0.9	1.1	1.1	1	1.1	1	1.1	1.1	0.9	0.8	1.1	1.2	1.2	1.1	1	1
1650	Bifunctional UDP-N-acetylglucosamine 2-epimerase/N-acetylmannosamine kinase OS=Homo sapiens GN=GNE PE=1 SV=1	GLCNE_HUMAN	79 kDa	6.78735	1.72086	0.6	0.442	0.393	[0,0,0,0,0,0,0,0]	0.246037	1	1	1	1.1	1	0.9	0.9	0.9	0.8	1.1	1	0.8	0.9	0.9	0.8	0.9	1	0.9	1	0.8	0.8	1	1	0.8
1651	L-2-hydroxyglutarate dehydrogenase, mitochondrial OS=Homo sapiens GN=L2HGDH PE=1 SV=3	L2HDH_HUMAN	50 kDa	8.22649	1.73272	0.444	0.773	1.31	[0,0,0,0,0,0,0,0]	0.250414	1	1	1	1.2	1	1	1.3	1	1	1.3	1.2	1.1	1	0.9	1	1.2	0.9	1.1	1.3	1.2	1.1	1.2	1.1	1.1
1652	LIM and senescent cell antigen-like-containing domain protein 1 OS=Homo sapiens GN=LIMS1 PE=1 SV=4	LIMS1_HUMAN	37 kDa	8.07649	1.90517	1.29	1.16	1	[0,0,0,0,0,0,0,0]	0.241599	1	1	1	0.8	1	1.1	0.8	1.2	1.2	0.9	1.2	1.2	0.8	1	1	0.8	0.9	1	0.8	1.2	1.2	0.8	1.2	1.2
1653	Methionine adenosyltransferase 2 subunit beta OS=Homo sapiens GN=MAT2B PE=1 SV=1	MAT2B_HUMAN	38 kDa	7.38815	1.87982	1.27	1.33	1.57	[0,0,0,0,0,0,0,0]	0.242746	1	1	1	1.3	1.1	1	1.2	1	1	1.2	1	1.1	1.1	0.9	1.1	1.1	1	0.9	1.3	1.1	1.2	1.4	1.2	1.3
1654	DNA mismatch repair protein Msh2 OS=Homo sapiens GN=MSH2 PE=1 SV=1	MSH2_HUMAN	105 kDa	5.4926	1.85208	0.345	0.404	0.328	[0,0,0,0,0,0,0,0]	0.258794	1	1	1	1	0.9	0.9	0.8	0.8	0.7	0.8	0.7	0.7	0.9	0.9	0.8	1	1	1	0.7	0.8	0.7	0.8	0.8	0.7
1655	NADH dehydrogenase [ubiquinone] 1 beta subcomplex subunit 7 OS=Homo sapiens GN=NDUFB7 PE=1 SV=4	NDUB7_HUMAN	16 kDa	9.21137	2.67438	3.32	8.46	4.5	[0,0,0,0,0,0,0,0]	0.255535	1	1	1	1.2	0.9	1.2	1.3	1.1	1.4	1.3	1.2	1.6	1	0.9	1.1	0.9	0.9	1	1.4	1.2	1.6	1.1	1	1.2
1656	Nuclear protein localization protein 4 homolog OS=Homo sapiens GN=NPLOC4 PE=1 SV=3	NPL4_HUMAN	68 kDa	6.34411	1.7475	0.313	0.847	1.15	[0,0,0,0,0,0,0,0]	0.246077	1	1	1	0.8	1.1	0.9	0.8	0.9	0.9	0.9	0.9	0.8	1	1.2	1	1	1.1	1.1	0.9	1	0.9	0.9	0.9	0.9
1657	Proteasome subunit alpha type-4 OS=Homo sapiens GN=PSMA4 PE=1 SV=1	PSA4_HUMAN	29 kDa	7.85567	2.04885	1.84	1.63	2.68	[0,0,0,0,0,0,0,0]	0.237807	1	1	1	1.3	1.2	1.1	1.2	1	1	1.4	1.1	1.2	1.2	1.1	1.2	1.2	1.2	1	1.1	1	0.9	1.3	1.1	1.1
1658	28S ribosomal protein S22, mitochondrial OS=Homo sapiens GN=MRPS22 PE=1 SV=1	RT22_HUMAN	41 kDa	8.07228	2.08697	0.957	1.34	1.19	[0,0,0,0,0,0,0,0]	0.237774	1	1	1	1.1	1	1.1	1	1	1.1	1.2	1	1	1.2	1.1	1	1.1	0.9	1.1	1.2	1.2	1.3	1.3	1.1	1.2
1659	Small nuclear ribonucleoprotein Sm D2 OS=Homo sapiens GN=SNRPD2 PE=1 SV=1	SMD2_HUMAN	14 kDa	10.6597	2.34432	13.2	13.8	6.71	[0,0,0,0,0,0,0,0]	0.236496	1	1	1	0.9	0.9	0.9	0.8	0.9	0.8	0.9	0.8	0.7	1.1	1	0.8	1	1	0.9	1	1.1	1.1	1.1	1	1
1660	Serine/arginine-rich splicing factor 9 OS=Homo sapiens GN=SRSF9 PE=1 SV=1	SRSF9_HUMAN	26 kDa	8.84869	2.47688	2.74	2.03	2.07	[0,0,0,0,0,0,0,0]	0.242483	1	1	1	1.1	1	0.9	0.9	0.8	0.8	0.9	0.7	0.7	1.4	1.2	1.2	1.1	1	1	0.8	0.9	0.8	0.9	0.8	0.9
1661	Phosphatidylinositol 4-kinase alpha OS=Homo sapiens GN=PI4KA PE=1 SV=3	PI4KA_HUMAN	231 kDa	6.85537	1.79719	0.084	0.0879	0.138	[0,0,0,0,0,0,0,0]	0.278931	1	1	1	1	0.9	0.8	1	0.9	0.9	0.9	0.9	0.8	1	0.9	0.9	0.9	1	0.9	1	1.1	0.7	1	0.8	0.7
1662	Cysteine and glycine-rich protein 1 OS=Homo sapiens GN=CSRP1 PE=1 SV=3	CSRP1_HUMAN	21 kDa	8.67585	1.64886	4.1	2.36	4.39	[0,0,0,0,0,0,0,0]	0.243804	1	1	1	0.8	0.9	0.8	0.9	1	1	0.8	1	0.9	1	1	0.8	0.9	0.9	0.7	0.8	1.1	1.2	0.9	1	1
1663	Metaxin-1 OS=Homo sapiens GN=MTX1 PE=1 SV=2	MTX1_HUMAN	51 kDa	10.2307	1.9618	0.616	0.751	1.14	[0,0,0,0,0,0,0,0]	0.263078	1	1	1	1	1.1	0.9	1	0.8	0.9	0.9	1	0.9	0.8	0.9	0.8	1	1	0.9	0.9	0.7	0.8	0.8	0.8	0.8
1664	ATP-binding cassette sub-family B member 10, mitochondrial OS=Homo sapiens GN=ABCB10 PE=1 SV=2	ABCBA_HUMAN	79 kDa	10.3688	1.75793	0.216	0.502	0.514	[0,0,0,0,0,0,0,0]	0.245319	1	1	1	1.1	1.2	1	1.3	1	0.8	0.9	1	0.9	1.1	1	1	1	1	0.9	0.9	0.9	0.8	0.9	1	0.8
1665	Peroxisomal membrane protein 2 OS=Homo sapiens GN=PXMP2 PE=1 SV=3	PXMP2_HUMAN	22 kDa	11.1218	1.83344	3.53	2.08	3.15	[0,0,0,0,0,0,0,0]	0.248645	1	1	1	1.3	1.2	1	1.2	1	0.9	1	1.2	0.9	0.9	0.9	0.8	1.1	0.9	0.8	1.1	0.7	0.8	0.9	0.9	0.7
1666	Signal transducer and activator of transcription 6 OS=Homo sapiens GN=STAT6 PE=1 SV=1	STAT6_HUMAN	94 kDa	6.16441	1.70333	0.301	0.187	0.37	[0,0,0,0,0,0,0,0]	0.253418	1	1	1	1.1	1	0.9	1	1	0.8	1	0.9	0.9	1	0.9	0.9	1	0.9	0.8	0.9	0.8	0.8	0.9	0.8	0.8
1667	Ig gamma-2 chain C region OS=Homo sapiens GN=IGHG2 PE=1 SV=2	IGHG2_HUMAN	36 kDa	7.65513	1.5766	2.34	2.16	4	[0,0,0,0,0,0,0,0]	0.23022	1	1	1	1.3	0.9	1.5	0.8	0.8	1	1	0.7	1.5	1	0.9	1.1	1.1	0.9	1.3	0.9	0.8	0.9	0.9	0.8	1.1
1668	Coiled-coil and C2 domain-containing protein 1A OS=Homo sapiens GN=CC2D1A PE=1 SV=1	C2D1A_HUMAN	104 kDa	8.26054	2.00069	0.232	0.132	0.249	[0,0,0,0,0,0,0,0]	0.286589	1	1	1	0.9	1	1.2	1	1	1.1	0.9	1	1.1	0.9	0.9	1.1	0.9	0.9	1	1	1.1	1	1	1.2	1.1
1669	Rho guanine nucleotide exchange factor 10-like protein OS=Homo sapiens GN=ARHGEF10L PE=1 SV=3	ARGAL_HUMAN	140 kDa	5.70192	1.75492	0.142	0.122	0.326	[0,0,0,0,0,0,0,0]	0.24523	1	1	1	1	1	0.8	1.1	0.9	0.7	1	1	0.8	1.1	0.9	0.9	1.2	1.3	0.9	1	0.8	0.7	1.1	0.9	0.8
1670	ATP synthase subunit delta, mitochondrial OS=Homo sapiens GN=ATP5D PE=1 SV=2	ATPD_HUMAN	17 kDa	5.19152	1.50512	0.672	1.43	1.94	[0,0,0,1,0,0,0,1]	0.266693	1	1	1	0.9	1	1	1	1.5	1.2	1	1.3	1.3	1.1	1.3	1.2	1	0.9	1.3	1.1	2.1	1.7	1.2	1.7	1.6
1671	ATP synthase subunit f, mitochondrial OS=Homo sapiens GN=ATP5J2 PE=1 SV=3	ATPK_HUMAN	11 kDa	10.088	1.98872	4.04	4.23	4.33	[0,0,0,0,0,0,0,0]	0.274055	1	1	1	1.3	1.2	0.9	1.2	0.9	0.8	1.1	1.4	0.9	0.9	0.9	0.8	1.2	0.8	0.9	1.2	0.8	0.7	1	1.1	0.6
1672	Prefoldin subunit 6 OS=Homo sapiens GN=PFDN6 PE=1 SV=1	PFD6_HUMAN	15 kDa	9.45474	2.25736	4.18	14.3	5.76	[0,0,0,0,0,0,0,0]	0.251284	1	1	1	0.9	1	1.1	0.8	1.1	1.1	1	0.9	1	1.2	1.1	1.1	1.1	1	1.1	1	1.3	1.2	1.2	1.1	1.2
1673	ATP-binding cassette sub-family E member 1 OS=Homo sapiens GN=ABCE1 PE=1 SV=1	ABCE1_HUMAN	67 kDa	8.45005	1.93119	0.379	0.86	1.17	[0,0,0,0,0,0,0,0]	0.243728	1	1	1	1.2	1	1	1	0.9	0.9	1	0.9	1	1	0.9	1	1	1.2	1.3	0.9	0.8	0.8	0.9	0.8	0.8
1674	AH receptor-interacting protein OS=Homo sapiens GN=AIP PE=1 SV=2	AIP_HUMAN	38 kDa	6.24033	1.99597	1.9	1.75	1.16	[0,0,0,0,0,0,0,0]	0.260087	1	1	1	0.8	0.9	0.7	0.9	1	0.8	0.9	1	0.8	1	1.1	0.8	0.9	1.3	0.8	0.9	1	0.9	0.9	1	0.8
1675	Chitinase domain-containing protein 1 OS=Homo sapiens GN=CHID1 PE=1 SV=1	CHID1_HUMAN	45 kDa	8.93628	1.91786	0.986	1.51	1.21	[0,0,0,0,0,0,0,0]	0.250308	1	1	1	1	1	1.1	1.2	1.1	1.1	1.1	1.2	1.3	1	1.1	1.6	1	1.2	1.2	1.1	0.9	1.1	1.1	1	1
1676	Ubiquinone biosynthesis protein COQ9, mitochondrial OS=Homo sapiens GN=COQ9 PE=1 SV=1	COQ9_HUMAN	36 kDa	5.80222	1.86849	0.996	1.67	2.24	[0,0,0,0,0,0,0,0]	0.242854	1	1	1	1	1	1	1.2	1.1	1.2	1.3	1.2	1.2	1.1	1.1	1.1	1	0.9	1	1.2	1.3	1.3	1.3	1.3	1.3
1677	C-terminal-binding protein 1 OS=Homo sapiens GN=CTBP1 PE=1 SV=2	CTBP1_HUMAN	48 kDa	6.76184	1.68305	0.794	0.959	0.981	[0,0,0,0,0,0,0,0]	0.237648	1	1	1	0.9	0.9	0.9	0.9	1	1.1	0.8	0.8	0.8	1	1	0.8	0.8	1	1	0.9	0.9	0.9	0.8	0.9	1
1678	Putative deoxyribose-phosphate aldolase OS=Homo sapiens GN=DERA PE=1 SV=2	DEOC_HUMAN	35 kDa	9.31514	1.89528	1.62	2.23	1.08	[0,0,0,0,0,0,0,0]	0.258028	1	1	1	1.1	0.9	1.1	1.2	0.8	1	1.1	0.9	1.1	1.1	0.9	1.3	1.1	1.1	1.1	1	0.7	0.9	1.1	0.8	1
1679	ATP-dependent RNA helicase DHX29 OS=Homo sapiens GN=DHX29 PE=1 SV=2	DHX29_HUMAN	155 kDa	8.2153	2.01802	0.105	0.134	0.212	[0,0,0,-1,0,0,0,0]	0.270364	1	1	1	1.2	1	0.9	1.1	0.7	0.8	0.9	0.7	0.8	1.1	0.9	1	0.9	1.1	1	0.9	0.6	0.7	0.9	0.6	0.7
1680	Eukaryotic translation initiation factor 3 subunit H OS=Homo sapiens GN=EIF3H PE=1 SV=1	EIF3H_HUMAN	40 kDa	6.51753	1.8617	1.34	0.747	1.07	[0,0,0,0,0,0,0,0]	0.250379	1	1	1	0.8	0.8	0.9	0.8	0.8	0.9	0.8	0.8	0.9	0.9	0.8	1	0.9	0.9	1.1	0.7	0.7	0.8	0.8	0.8	0.9
1681	Mitochondrial glutamate carrier 2 OS=Homo sapiens GN=SLC25A18 PE=2 SV=1	GHC2_HUMAN	34 kDa	9.61571	1.65686	1.72	2.07	1.14	[0,0,0,0,0,0,0,0]	0.304889	1	1	1	1	1.2	1	0.9	1.1	0.9	1	1.2	0.8	1	1.1	0.9	1	1.6	1	0.8	1.1	0.8	0.8	1	0.8
1682	Ornithine aminotransferase, mitochondrial OS=Homo sapiens GN=OAT PE=1 SV=1	OAT_HUMAN	49 kDa	7.04833	1.75319	0.663	0.694	0.954	[0,0,0,0,0,0,1,0]	0.294766	1	1	1	1.5	1.3	1.3	1.1	1	1.1	1	1.1	1.1	1	1.1	1	2.1	1.6	2.2	1.1	0.9	1	1.1	1.3	1
1683	Proteasome subunit alpha type-5 OS=Homo sapiens GN=PSMA5 PE=1 SV=3	PSA5_HUMAN	26 kDa	4.44982	1.66411	2.58	2.7	1.96	[0,0,0,0,0,0,0,0]	0.245123	1	1	1	0.9	1	1.1	0.9	1.1	1	1.2	1.1	1.2	1.2	1.1	1.2	0.9	1	1	1	1.3	1.3	1.3	1.3	1.5
1684	Synaptosomal-associated protein 29 OS=Homo sapiens GN=SNAP29 PE=1 SV=1	SNP29_HUMAN	29 kDa	5.50042	2.18229	1.33	2.31	1.17	[0,0,0,0,0,0,0,0]	0.241841	1	1	1	0.9	0.9	0.7	0.8	1	0.8	0.8	1	0.8	1.1	1.1	0.8	0.9	0.9	0.7	0.8	1.2	1	0.9	1.1	1
1685	Alanine--tRNA ligase, mitochondrial OS=Homo sapiens GN=AARS2 PE=1 SV=1	SYAM_HUMAN	107 kDa	6.19846	1.78597	0.336	0.312	0.446	[0,0,0,-1,0,0,0,-1]	0.250583	1	1	1	0.9	0.9	0.8	0.8	0.7	0.7	0.8	0.7	0.7	0.9	0.8	0.8	0.8	1	0.9	0.7	0.6	0.6	0.7	0.6	0.7
1686	Probable leucine--tRNA ligase, mitochondrial OS=Homo sapiens GN=LARS2 PE=1 SV=2	SYLM_HUMAN	102 kDa	8.32449	1.79574	0.237	0.248	0.427	[0,0,0,0,0,0,0,0]	0.247249	1	1	1	1.2	1	0.9	1.1	0.8	0.8	1	0.8	0.8	1.2	0.8	0.9	1	1	1	1	0.7	0.8	1.1	0.8	0.7
1687	Mitochondrial import receptor subunit TOM40 homolog OS=Homo sapiens GN=TOMM40 PE=1 SV=1	TOM40_HUMAN	38 kDa	7.28882	1.32393	1.26	0.958	1.55	[0,0,0,0,0,0,0,0]	0.260715	1	1	1	0.9	0.9	0.9	0.7	0.8	0.7	0.8	0.7	0.7	1.1	0.9	0.9	1	0.9	1	0.7	0.9	0.8	0.7	0.8	0.7
1688	Ubiquitin conjugation factor E4 A OS=Homo sapiens GN=UBE4A PE=1 SV=2	UBE4A_HUMAN	123 kDa	4.87433	1.83022	0.256	0.235	0.309	[0,0,0,0,0,0,0,0]	0.248962	1	1	1	0.9	0.9	0.8	0.9	0.7	0.7	1	0.9	0.8	1.1	0.8	0.8	0.8	0.8	0.7	0.9	0.7	0.9	0.9	0.7	0.7
1689	HLA class I histocompatibility antigen, A-34 alpha chain OS=Homo sapiens GN=HLA-A PE=1 SV=1	1A34_HUMAN	41 kDa	6.24805	1.94679	4.28	4.49	5.04	[0,0,0,0,0,0,1,0]	0.251636	1	1	1	0.9	1.1	1.1	1.1	0.9	1.1	0.8	1.2	1.4	1.3	1.1	1.7	1.7	1.6	1.3	1.1	1.1	1.4	1	1.1	1
1690	Glutathione peroxidase 3 OS=Homo sapiens GN=GPX3 PE=1 SV=2	GPX3_HUMAN	26 kDa	8.29349	1.7842	1.93	2.42	1.71	[0,0,0,0,0,0,0,0]	0.240048	1	1	1	0.6	0.9	1.1	0.7	0.9	0.9	0.7	0.9	0.9	1	1.1	1.1	0.8	0.8	0.7	0.7	0.9	0.8	0.7	0.9	0.9
1691	40S ribosomal protein S20 OS=Homo sapiens GN=RPS20 PE=1 SV=1	RS20_HUMAN	13 kDa	10.7141	2.35613	8.39	8.79	5.33	[0,0,0,0,0,0,0,0]	0.235877	1	1	1	1	1.2	0.9	1	1	1.1	1	1.2	1	1	1.2	0.9	1.1	1.4	1.1	1	1.4	1.2	1	1.3	1.1
1692	26S proteasome non-ATPase regulatory subunit 14 OS=Homo sapiens GN=PSMD14 PE=1 SV=1	PSDE_HUMAN	35 kDa	6.51152	1.72274	1.67	1.29	1.54	[0,0,0,0,0,0,0,0]	0.237926	1	1	1	1.1	0.9	0.9	0.9	0.9	0.9	1	0.9	1	1.1	1	1	1	1	1	1	1	1	1	1	1
1693	Reticulon-3 OS=Homo sapiens GN=RTN3 PE=1 SV=2	RTN3_HUMAN	113 kDa	4.57955	1.68396	0.393	0.295	0.228	[0,0,0,0,0,0,0,-1]	0.261362	1	1	1	1.2	1	1	1.1	0.9	0.9	0.9	0.9	0.9	1.1	1	1	1	1.1	0.9	0.9	0.6	0.7	0.8	0.7	0.6
1694	Apolipoprotein A-II OS=Homo sapiens GN=APOA2 PE=1 SV=1	APOA2_HUMAN	11 kDa	6.59924	1.8021	12.9	7.53	4.09	[0,0,1,0,0,0,1,0]	0.257344	1	1	1	1.6	0.8	1.2	0.7	0.9	0.9	1	0.8	0.9	1.9	2	1.3	1.9	1.3	1.4	1	1.6	1.2	1	1.1	1.2
1695	Angiopoietin-related protein 3 OS=Homo sapiens GN=ANGPTL3 PE=1 SV=1	ANGL3_HUMAN	54 kDa	6.68354	1.99763	0.585	0.519	1.07	[0,0,0,0,0,0,1,0]	0.267693	1	1	1	0.9	0.9	0.9	1	1.1	1	1.1	1	1	1.2	1.1	1	2.1	1.6	2.5	1	1.2	1	1.1	1.2	1.1
1696	NADH dehydrogenase [ubiquinone] 1 alpha subcomplex subunit 6 OS=Homo sapiens GN=NDUFA6 PE=1 SV=3	NDUA6_HUMAN	18 kDa	10.8208	2.42506	3.58	3.75	3.83	[0,0,0,1,0,0,0,0]	0.264136	1	1	1	1.3	1.1	1.3	1.2	1.3	1.2	1.3	1.4	1.3	1.1	1.1	1.2	1.2	1	1.1	1.5	1.8	1.3	1.2	1.3	1.2
1697	TIP41-like protein OS=Homo sapiens GN=TIPRL PE=1 SV=2	TIPRL_HUMAN	31 kDa	5.77541	1.96239	1.18	0.83	2.07	[0,0,0,0,0,0,0,0]	0.238657	1	1	1	1	0.9	0.9	0.7	0.8	0.8	0.7	0.8	0.8	1	0.9	1	1	1.2	1.2	0.8	0.8	0.8	0.8	0.8	0.7
1698	Rho GDP-dissociation inhibitor 2 OS=Homo sapiens GN=ARHGDIB PE=1 SV=3	GDIR2_HUMAN	23 kDa	4.84324	2.02448	1.88	0.977	1.63	[0,0,0,1,0,0,0,0]	0.256516	1	1	1	1.1	0.9	1.1	1.1	1.2	1.3	1.1	1	1.2	1	1.1	1.2	1.1	1.1	1.4	1	1.5	2	1.1	1	1.5
1699	Neuropathy target esterase OS=Homo sapiens GN=PNPLA6 PE=1 SV=2	PLPL6_HUMAN	150 kDa	7.85521	1.88299	0.109	0.215	0.332	[0,0,0,0,0,0,0,0]	0.252303	1	1	1	1.2	1.1	1	1	1.1	1	1	1.3	1.1	1	1	1	0.8	1.1	1	0.9	0.8	0.8	0.9	1	0.8
1700	Desmoglein-2 OS=Homo sapiens GN=DSG2 PE=1 SV=2	DSG2_HUMAN	122 kDa	4.89426	1.69386	0.225	0.338	0.275	[0,0,0,0,0,0,0,0]	0.237819	1	1	1	0.8	1	0.8	0.8	1	1	0.8	1.1	0.9	0.8	1.1	1	0.7	1.1	1.1	0.7	1.2	1	0.7	1.1	0.9
1701	Polyribonucleotide nucleotidyltransferase 1, mitochondrial OS=Homo sapiens GN=PNPT1 PE=1 SV=2	PNPT1_HUMAN	86 kDa	7.86168	1.85981	0.197	0.455	1.06	[0,0,0,0,0,0,0,0]	0.237293	1	1	1	0.8	1	0.7	0.8	0.9	0.7	0.8	0.9	0.6	0.8	1	0.8	0.9	1.1	0.9	0.8	0.9	0.7	0.8	0.9	0.7
1702	Importin-9 OS=Homo sapiens GN=IPO9 PE=1 SV=3	IPO9_HUMAN	116 kDa	4.43919	1.62358	0.206	0.437	0.489	[0,-1,0,-1,0,0,0,0]	0.250275	1	1	1	1.1	1	0.8	0.8	0.7	0.6	0.9	0.7	0.7	1	0.8	0.9	1	1.1	0.9	0.8	0.6	0.6	0.9	0.7	0.6
1703	Calcium uniporter protein, mitochondrial OS=Homo sapiens GN=MCU PE=1 SV=1	MCU_HUMAN	40 kDa	8.84269	2.03972	0.715	0.271	0.386	[0,0,0,0,0,0,0,-1]	0.321069	0.9	1	1	0.9	0.9	0.9	0.9	0.9	0.7	0.7	0.9	0.9	0.9	0.8	1	0.7	0.9	0.9	0.7	0.8	0.9	0.6	0.5	0.9
1704	Centrosome-associated protein 350 OS=Homo sapiens GN=CEP350 PE=1 SV=1	CE350_HUMAN	351 kDa	6.26608	2.12729	0.0546	0.0378	0.0387	[0,0,1,0,0,1,0,0]	0.38612	1	1	1	1.1	1.1	1.2	1.3	1.1	0.9	1.3	2.2	1.7	1.3	1.3	1.9	1.2	0.9	0.8	1.3	1.3	1.3	1.2	1.2	1.2
1705	Centrosomal protein of 290 kDa OS=Homo sapiens GN=CEP290 PE=1 SV=2	CE290_HUMAN	290 kDa	5.72831	2.43979	0.137	0.0695	0.035	[0,0,0,0,0,0,0,0]	0.207364	1	1	1	0.7	1	0.9	0.8	1.3	0.8	0.8	1.7	1	0.9	1.2	0.9	0.7	1	1.2	0.7	1.1	0.6	0.6	1	0.9
1706	Transketolase-like protein 1 OS=Homo sapiens GN=TKTL1 PE=1 SV=2	TKTL1_HUMAN	65 kDa	5.64873	1.75371	0	0.805	1.34	[0,0,0,0,0,0,1,0]	0.21128		1	1		1	1		1.1	1		1	1		1.2	1.1		4	4.6		1.2	1.1		1.1	1
1707	Mitochondrial chaperone BCS1 OS=Homo sapiens GN=BCS1L PE=1 SV=1	BCS1_HUMAN	48 kDa	8.6825	1.93358	1.49	0.832	1.43	[0,0,0,0,0,0,0,0]	0.254832	1	1	1	0.9	1.1	0.8	1	1.2	0.8	0.8	1.3	0.8	0.9	1.1	0.9	0.9	1.1	0.8	0.9	1.1	0.8	0.8	1.1	0.8
1708	Caseinolytic peptidase B protein homolog OS=Homo sapiens GN=CLPB PE=1 SV=1	CLPB_HUMAN	79 kDa	9.42622	2.08059	0.266	0.387	0.791	[0,0,0,0,0,0,0,0]	0.23082	1	1	1	0.9	0.9	0.8	1	1	0.8	0.9	1	0.8	1	1	0.9	0.9	0.9	0.9	1	1.1	0.9	0.9	0.9	0.9
[truncated: 3,805 more rows]
