# Supplementary material for: Dataset for the quantitative proteomics analysis of the primary hepatocellular carcinoma with single and multiple lesions
Source: Data Brief. 2015 Sep 8;5:226–40. doi: 10.1016/j.dib.2015.08.036 (PMC4589833; doi:10.1016/j.dib.2015.08.036)
Supplement: Supplementary file 2 — Conflict of interest [file mmc2.zip]

Archive with 12 entries (12 files):
- conflict of interest disclosure_Ling Li.pdf
- conflict of interest disclosure_Minhui Chi.pdf
- conflict of interest disclosure_Minjie Lin.pdf
- conflict of interest disclosure_Sen Wang.pdf
- conflict of interest disclosure_Xiao Han.pdf
- conflict of interest disclosure_Xiaohua Xing.pdf
- conflict of interest disclosure_Xiaolong Liu.pdf
- conflict of interest disclosure_Yao Huang.pdf
- conflict of interest disclosure_Yongyi Zeng.pdf
- conflict of interest disclosure_Jingfeng Liu.pdf
- conflict of interest disclosure_Jinhua Zeng.pdf
- conflict of interest disclosure_Lihong Chen.pdf
